# Supplementary material for: Metabolomics profiling reveals differences in proliferation between tumorigenic and non-tumorigenic Madin-Darby canine kidney (MDCK) cells
Source: PeerJ. 2023 Sep 20;11:e16077. doi: 10.7717/peerj.16077 (PMC10517658; doi:10.7717/peerj.16077)
Supplement: Supplemental Information 7 [file peerj-11-16077-s007.xlsx]

## Sheet: Sheet1
Cq value	MDCK-M60	MDCK-CL23	MDCK-XF04	MDCK-XF06	(Note: 3 repeated holes in per sample group)
IDO1	24.8483	23.8041	28.196	26.208
	24.6282	23.536	28.3895	26.0787
	24.6835	23.5547	28.2257	26.2515
IDO2	31.5392	30.1807	33.2557	24.7089
	31.3111	30.1059	33.7745	24.7568
	31.3339	30.0864	33.9481	24.75
GAPDH	15.7141	17.6465	16.4303	17.0832
	15.557	17.5357	16.5764	17.0791
	15.8936	17.3826	16.576	16.919
MAT1A	29.7966	28.6371	32.3545	27.462
	29.7318	28.519	32.7883	27.3198
	29.2933	28.5791	32.4845	27.1558
MAT2B	22.3804	23.3867	23.0152	22.6797
	22.3004	23.3878	22.7758	22.4716
	22.2395	23.3088	22.8955	22.5757
GAPDH	15.2521	17.2983	16.3367	16.9093
	15.1436	17.1659	16.204	16.7115
	15.3464	17.1442	16.2818	16.5639
