# Supplementary material for: Metabolomics profiling reveals differences in proliferation between tumorigenic and non-tumorigenic Madin-Darby canine kidney (MDCK) cells
Source: PeerJ. 2023 Sep 20;11:e16077. doi: 10.7717/peerj.16077 (PMC10517658; doi:10.7717/peerj.16077)
Supplement: Supplemental Information 8 [file peerj-11-16077-s008.xlsx]

## Sheet: data preprocessing Positive
Compound ID	Name	Formula	Molecular.Weight	Actual.RT	KEGG.ID	ID	HMDB.ID	mzVault.Best.Match	mzCloud.Best.Match	level	Super.class	Class	Sub.class	Pathway	QC_06	QC_07	QC_08	QC_09	QC_10	QC_11	QC_12	QC_13	QC_14	QC_15	QC_16	QC_17	XF06-1	XF06-2	XF06-3	XF06-4	XF06-5	XF06-6	XF06-7	XF06-9	M60-1	M60-2	M60-3	M60-4	M60-5	M60-6	M60-7	M60-8	XF04-1	XF04-2	XF04-3	XF04-4	XF04-5	XF04-6	XF04-7
0.498_84.0814			84.0814	0.498						level5					417193	484393	513273	467363	532681	519820	708948	342197	410309	516912	488517	558852	143343	118548	83440	2.0597e+06	50141.4	54234.9	58858.8	66601.5	93307.9	68106.6	75349.7	450459	92349.4	375531	119798	77716.5	2.67838e+06	1.07189e+06	2.30879e+06	3.48669e+06	6.15617e+06	4.82756e+06	2.23449e+06
0.525_111.1048		C7 H13 N	111.105	0.525						level5					4.82309e+06	4.64279e+06	5.0728e+06	4.66671e+06	4.81315e+06	4.79927e+06	4.80235e+06	4.80123e+06	4.79883e+06	4.76973e+06	4.88064e+06	4.75581e+06	3.00461e+06	2.15891e+06	2.01427e+06	5.3837e+06	1.28888e+06	2.0564e+06	2.38981e+06	2.48764e+06	1.17461e+06	2.19528e+06	2.74761e+06	3.60843e+06	4.77792e+06	2.285e+06	1.84659e+06	978460	4.98173e+07	2.16835e+07	4.84348e+07	5.25725e+07	7.91223e+07	6.0855e+07	3.1348e+07
0.527_180.9719		C3 H4 Cl N3 O2 S	180.972	0.527						level5					228239	327274	306001	321899	264282	387682	319688	312089	302931	168473	356980	392468	573551	541844	617696	429894	351125	377345	571112	516823	36095.3	29712	26132.4	35110.3	29673.7	26628.5	41450.7	23848.1	876750	503301	635087	610679	604973	667380	696361
0.531_169.9542		C2 H4 O5 P2	169.954	0.531						level5					2.88325e+06	3.1074e+06	2.93175e+06	3.02446e+06	2.83444e+06	3.26477e+06	2.95422e+06	2.99764e+06	2.82052e+06	3.14924e+06	2.94159e+06	2.9694e+06	5.07456e+06	4.91791e+06	5.89664e+06	4.09325e+06	2.83402e+06	3.2688e+06	5.51342e+06	5.5582e+06	198640	226872	285020	291871	209158	248581	159639	175689	6.93695e+06	4.76914e+06	6.82271e+06	6.47289e+06	4.84393e+06	5.34154e+06	6.66864e+06
0.531_253.077	Thiorphan	C12 H15 N O3 S	253.077	0.531	C01619	S3020				level4				NULL	101396	88013.4	102455	110928	78391.6	96332.1	62468.9	107157	82992.8	86331	103485	104095	104878	67317.8	85935.2	131322	9185.79	38344.2	89931.2	68529.5	21622.4	12741.6	13146.7	15484.5	14024.2	12132.9	19677.5	12044.2	1.52784e+06	771026	1.57037e+06	1.06746e+06	768413	1.06791e+06	977434
0.535_177.0738		C7 H16 N P S	177.074	0.535						level5					1.20533e+06	1.4087e+06	1.34013e+06	1.18256e+06	1.24144e+06	1.31298e+06	1.27601e+06	1.27394e+06	1.27835e+06	1.12211e+06	1.32208e+06	1.39548e+06	428742	642694	633513	225067	630503	611324	780784	768983	918887	758555	1.03188e+06	2.48556e+06	332178	118350	3.72861e+06	882994	2.04918e+06	1.57198e+06	1.79655e+06	2.01567e+06	3.52901e+06	2.34205e+06	2.28219e+06
0.535_241.907			241.907	0.535						level5					120561	109352	110712	137325	120744	118917	140106	106925	122703	124609	126435	109367	210547	149207	188639	180894	57771.9	48310.8	233264	136363	25252.3	19660.5	23068.2	23703.8	21192.2	17131.6	29722.1	19623.5	1.14655e+06	606850	835191	786998	637201	882408	677540
0.536_177.1009	2-(hydroxymethyl)-1-methyl-3,4,5-piperidinetriol	C7 H15 N O4	177.101	0.536		S4228	HMDB0035360	5.4		level4	Organoheterocyclic compounds	Piperidines	null		971641	1.09711e+06	982259	1.05257e+06	1.13728e+06	1.18567e+06	885491	1.44886e+06	1.14389e+06	1.02977e+06	953274	1.01458e+06	1.61232e+06	847659	500073	717510	857919	1.41126e+06	999354	886830	1.33769e+07	1.07261e+06	8.25061e+06	2.01124e+07	1.68991e+07	518267	2.1402e+07	3.32171e+06	179658	529289	114920	75199.7	72306	137952	508677
0.536_264.9228		C3 H N5 O4 P2 S	264.923	0.536						level5					261111	316622	312990	285723	255918	264147	289063	287805	244051	293786	319653	269605	437925	344463	477939	403534	107287	193132	460748	263304	34453.4	26928.3	30701.4	42483.6	28833.1	23389.4	40399.8	26061.7	1.92307e+06	1.33682e+06	1.69742e+06	1.55009e+06	1.14353e+06	1.52118e+06	1.58931e+06
0.537_212.0537		C7 H8 N4 O4	212.054	0.537						level5					476704	509692	495762	557427	587084	499373	521957	509803	531257	505425	536299	513088	563394	446005	498252	413277	335260	433400	637593	457956	507473	382165	522804	560808	605254	462119	430073	304278	724064	766183	791118	953572	959523	619513	789416
0.537_257.9206		C3 H4 Cl N4 O2 P S2	257.921	0.537						level5					278457	338413	337419	380262	337003	308435	341784	313005	329075	298211	352905	343981	607856	323134	536802	467654	154412	195627	598717	325511	59364.6	45805.6	56866.1	54916.7	48331.7	40228.8	67709.2	43956.8	2.04422e+06	1.17244e+06	2.22015e+06	1.96354e+06	1.75159e+06	1.57256e+06	1.45685e+06
0.538_166.9562			166.956	0.538						level5					5.70525e+07	6.22605e+07	5.72145e+07	6.10202e+07	6.06936e+07	6.66834e+07	5.84483e+07	6.05607e+07	5.58942e+07	6.16456e+07	6.06695e+07	6.0976e+07	1.02347e+08	9.31017e+07	1.18236e+08	8.09523e+07	5.48085e+07	6.68257e+07	1.11951e+08	1.06126e+08	3.41054e+06	5.1214e+06	5.96089e+06	6.41248e+06	5.40502e+06	5.29316e+06	4.98979e+06	3.34191e+06	1.36666e+08	1.03122e+08	1.33496e+08	1.25895e+08	9.7187e+07	1.09932e+08	1.29025e+08
0.538_170.9518			170.952	0.538						level5					1.40219e+07	1.53501e+07	1.40642e+07	1.4624e+07	1.45423e+07	1.46653e+07	1.44423e+07	1.45361e+07	1.44515e+07	1.43966e+07	1.4746e+07	1.44699e+07	2.34731e+07	2.40107e+07	2.71464e+07	1.87267e+07	1.41265e+07	1.68226e+07	2.7501e+07	2.58022e+07	893335	972488	1.43001e+06	1.27469e+06	1.21789e+06	1.1717e+06	1.2654e+06	806382	3.54032e+07	2.59364e+07	2.99349e+07	3.043e+07	2.40858e+07	2.7049e+07	3.00349e+07
0.538_191.9692		C2 H N4 O5 P	191.969	0.538						level5					6.08727e+06	6.30371e+06	6.29269e+06	6.18658e+06	6.38221e+06	6.87539e+06	6.15341e+06	6.43926e+06	6.04859e+06	6.82733e+06	6.03258e+06	6.19958e+06	1.06282e+07	9.99188e+06	1.26731e+07	9.13788e+06	5.55189e+06	6.78333e+06	1.17171e+07	1.11603e+07	317563	386160	479457	552168	378890	453264	440274	277974	1.46004e+07	1.05936e+07	1.46271e+07	1.33127e+07	1.04003e+07	1.04559e+07	1.38334e+07
0.538_193.968		C8 H4 O2 P2	193.968	0.538						level5					3.52005e+06	3.87575e+06	3.6248e+06	3.46581e+06	3.82394e+06	4.204e+06	3.77483e+06	3.74785e+06	3.51039e+06	3.94407e+06	4.13802e+06	3.22222e+06	6.20425e+06	5.89774e+06	7.60876e+06	5.25729e+06	3.24925e+06	3.98979e+06	6.9778e+06	6.29321e+06	210813	250702	314798	336448	262740	292205	273139	178781	8.03935e+06	6.14151e+06	9.31034e+06	7.72218e+06	5.47842e+06	6.56426e+06	8.52749e+06
0.538_239.91			239.91	0.538						level5					246955	289759	249748	308074	279254	269053	308868	259680	276967	265425	276162	277890	498081	273168	437019	388846	126896	163414	507611	271252	30419.5	23488	26605.1	28172.1	24824.3	20615.8	34780.1	22608.8	1.11829e+06	795752	1.71804e+06	1.37616e+06	1.31766e+06	914007	890741
0.538_253.9256			253.926	0.538						level5					76102.5	120488	101116	109917	120602	73564.5	99042.8	96570.7	108685	76173.8	105150	120455	183184	113722	198252	154518	16686.4	81157.7	184793	145589	32477.2	24858.4	27129.4	29653.3	25732.4	21986.3	36012.9	23029.1	879098	596499	854562	657594	519414	856084	758316
0.538_280.9365		C H4 N3 O10 P S	280.937	0.538						level5					623290	623290	623290	623290	623290	623290	623290	623290	623290	623290	623290	623290	974263	815432	1.05652e+06	833887	304183	459334	1.10652e+06	611698	66977.5	50629.9	66378	69270.8	58479.5	45360.4	83031	55925.6	3.27493e+06	3.75778e+06	4.08784e+06	3.93774e+06	3.28532e+06	4.54202e+06	2.92205e+06
0.539_152.9413			152.941	0.539						level5					1.26158e+07	1.37475e+07	1.25919e+07	1.30345e+07	1.30561e+07	1.3201e+07	1.2918e+07	1.3035e+07	1.29121e+07	1.30516e+07	1.32097e+07	1.28663e+07	2.08976e+07	2.15845e+07	2.45055e+07	1.69719e+07	1.23917e+07	1.50464e+07	2.48185e+07	2.32967e+07	756973	852705	1.30248e+06	1.15263e+06	1.08279e+06	1.06523e+06	1.10872e+06	721759	3.18564e+07	2.36524e+07	2.73354e+07	2.78149e+07	2.17178e+07	2.44234e+07	2.74663e+07
0.539_189.9723			189.972	0.539						level5					1.56704e+07	1.60141e+07	1.61456e+07	1.60791e+07	1.72217e+07	1.86986e+07	1.58257e+07	1.5988e+07	1.62954e+07	1.76734e+07	1.64071e+07	1.5433e+07	3.03583e+07	2.60983e+07	3.30974e+07	2.41126e+07	1.44662e+07	1.77244e+07	2.94452e+07	2.99242e+07	1.14122e+06	1.40876e+06	1.50431e+06	1.87061e+06	1.42194e+06	1.62417e+06	1.52071e+06	947665	3.73956e+07	2.85202e+07	2.59469e+07	3.54541e+07	2.63286e+07	2.83349e+07	3.72266e+07
0.539_220.9237		C4 H3 Cl N3 P3	220.924	0.539						level5					266522	440146	348841	422536	326431	332641	349427	306942	387576	270003	429273	366483	367202	243620	274994	285550	266309	241443	372815	231299	331838	301877	345531	342526	382701	263782	300023	162015	774256	549318	514824	642029	987653	765257	621861
0.539_250.153		C11 H18 N6 O	250.153	0.539						level5					485204	538168	514203	755837	529799	550250	565138	560242	552921	451633	481436	770024	183949	313962	252969	170504	140916	365266	324695	371723	91449.1	122242	307552	159039	42236.6	86359.8	106493	107341	310593	1.37162e+06	416141	443188	505130	972687	948201
0.539_282.9335		C3 H3 N5 O5 P2 S	282.933	0.539						level5					367306	481490	433471	461881	399821	414408	418719	422756	379315	457690	460535	397529	709425	519603	741102	621588	187940	274781	694325	483258	67782.9	53787.9	59912.1	76076.2	58208.7	46107.7	81478.9	50671.7	3.03871e+06	2.08492e+06	2.60351e+06	2.52166e+06	1.75764e+06	2.41732e+06	2.45834e+06
0.54_109.0015		C H3 N O5	109.001	0.54						level5					1.05393e+08	1.08824e+08	1.0123e+08	1.03072e+08	1.22748e+08	1.00623e+08	1.08961e+08	1.0232e+08	1.02207e+08	1.2084e+08	1.0516e+08	1.02161e+08	1.03383e+08	9.1165e+07	1.0542e+08	9.51882e+07	5.56375e+07	8.00142e+07	1.20813e+08	8.97316e+07	9.56282e+07	6.2613e+07	9.52443e+07	9.26471e+07	7.99732e+07	6.00488e+07	6.30219e+07	4.98701e+07	2.36694e+08	2.466e+08	2.0991e+08	2.44977e+08	2.98934e+08	2.43888e+08	2.52967e+08
0.54_146.0179	[similar to: pipecolic acid; δmass: 16.9389 da]		146.018	0.54						level5					964884	1.03528e+06	968193	1.22917e+06	1.01275e+06	947238	1.02116e+06	890329	1.11619e+06	1.00062e+06	1.05693e+06	1.01901e+06	936970	830945	966584	784071	664430	737721	1.07127e+06	795229	841355	675024	979912	900639	874661	626033	815284	477375	1.51833e+06	1.50925e+06	1.22481e+06	1.32418e+06	2.09486e+06	1.56604e+06	1.65747e+06
0.541_128.0128	[similar to: n8-acetylspermidine; δmass: -59.1556 da]		128.013	0.541						level5					2.25582e+07	2.34771e+07	2.26372e+07	2.34047e+07	2.5162e+07	2.22663e+07	2.38052e+07	2.23443e+07	2.25368e+07	2.41368e+07	2.3907e+07	2.27647e+07	2.18645e+07	1.91109e+07	2.23886e+07	1.95774e+07	1.24664e+07	1.76659e+07	2.52016e+07	1.91429e+07	1.88508e+07	1.35068e+07	2.03789e+07	2.07845e+07	1.90193e+07	1.35692e+07	1.42268e+07	1.12465e+07	4.97285e+07	4.91368e+07	4.43479e+07	4.92799e+07	6.28299e+07	5.28403e+07	5.25532e+07
0.541_145.0226	[similar to: n8-acetylspermidine; δmass: -42.1458 da]		145.023	0.541						level5					9.1057e+07	1.02063e+08	9.61879e+07	1.04058e+08	9.9956e+07	9.42813e+07	1.02516e+08	8.85044e+07	9.58489e+07	9.56706e+07	1.02884e+08	1.0056e+08	9.94187e+07	7.87498e+07	9.27729e+07	8.49901e+07	6.10984e+07	7.09168e+07	1.03953e+08	8.19682e+07	7.69097e+07	5.74623e+07	9.12875e+07	9.76775e+07	7.85444e+07	5.70696e+07	6.15427e+07	4.70507e+07	2.12391e+08	1.79409e+08	1.74269e+08	2.00735e+08	2.6292e+08	1.84074e+08	2.13299e+08
0.541_159.0383			159.038	0.541						level5					1.40609e+07	1.42111e+07	1.41955e+07	1.49487e+07	1.44291e+07	1.34325e+07	1.51947e+07	1.29145e+07	1.39492e+07	1.3789e+07	1.48291e+07	1.49208e+07	1.39164e+07	1.10264e+07	1.35504e+07	1.25926e+07	7.47322e+06	1.00837e+07	1.46563e+07	1.07562e+07	1.0048e+07	8.60586e+06	1.10362e+07	1.17874e+07	1.07443e+07	8.18891e+06	8.52407e+06	5.64025e+06	3.04599e+07	2.62442e+07	2.51102e+07	2.88408e+07	3.66577e+07	3.05451e+07	2.97252e+07
0.541_185.0984			185.098	0.541						level5					2.31702e+06	2.26236e+06	2.3904e+06	2.04381e+06	2.15134e+06	2.50363e+06	2.29115e+06	2.18329e+06	2.38429e+06	2.24542e+06	2.31218e+06	2.15409e+06	3.2274e+06	4.9371e+06	3.06328e+06	3.95677e+06	5.47695e+06	6.02686e+06	2.62601e+06	3.21511e+06	1.3873e+06	1.00451e+06	2.43264e+06	1.74377e+06	1.69794e+06	477157	1.19905e+06	807417	898979	2.69376e+06	611063	855737	105984	1.05818e+06	2.11499e+06
0.541_87.9831		C H N2 O P	87.9831	0.541						level5					4.02559e+06	4.81867e+06	4.22592e+06	4.4668e+06	4.08412e+06	4.06407e+06	4.33922e+06	3.82758e+06	4.43772e+06	3.69402e+06	4.67817e+06	4.63183e+06	4.03049e+06	3.15001e+06	3.65275e+06	3.30157e+06	2.83265e+06	3.01167e+06	4.87065e+06	2.95838e+06	2.80193e+06	2.29938e+06	3.82231e+06	3.59924e+06	3.97275e+06	2.15161e+06	2.77009e+06	1.66862e+06	1.0866e+07	8.76488e+06	8.06445e+06	9.34793e+06	1.30578e+07	1.07141e+07	9.78814e+06
0.542_157.0046		C4 H4 N3 O2 P	157.005	0.542						level5					940486	1.22759e+06	1.03699e+06	1.04638e+06	1.11306e+06	1.01107e+06	1.0513e+06	954493	1.12411e+06	1.06795e+06	1.06729e+06	1.05071e+06	1.01887e+06	940951	989445	976362	579083	792258	1.28907e+06	837494	830268	626071	1.01991e+06	983518	998784	578327	696424	398864	2.20073e+06	2.46494e+06	2.03534e+06	2.48451e+06	2.71611e+06	2.80629e+06	2.33108e+06
0.542_212.0173		C9 H9 Cl N2 S	212.017	0.542						level5					2.93936e+06	2.93936e+06	2.93936e+06	2.93936e+06	2.93936e+06	2.93936e+06	2.93936e+06	2.93936e+06	2.93936e+06	2.93936e+06	2.93936e+06	2.93936e+06	3.01163e+06	2.4386e+06	3.14078e+06	2.62274e+06	1.96103e+06	1.87292e+06	3.64512e+06	2.15368e+06	3.27557e+06	2.35014e+06	2.76139e+06	3.43341e+06	3.52894e+06	2.50988e+06	3.18046e+06	1.33602e+06	4.53081e+06	3.29887e+06	3.89791e+06	3.81862e+06	4.76625e+06	4.63018e+06	5.00679e+06
0.543_143.0253		C4 H6 N3 O P	143.025	0.543						level5					3.41781e+06	3.91181e+06	3.74807e+06	3.95016e+06	3.75923e+06	3.76719e+06	3.82106e+06	3.28284e+06	3.68123e+06	3.64192e+06	3.92144e+06	3.89959e+06	3.95949e+06	2.94122e+06	3.47487e+06	3.14444e+06	2.38976e+06	2.72288e+06	3.90247e+06	3.15039e+06	3.36126e+06	2.67181e+06	3.25304e+06	3.84181e+06	3.44401e+06	2.42563e+06	2.74706e+06	1.66247e+06	7.96899e+06	7.44676e+06	6.29426e+06	4.38188e+06	6.01423e+06	4.7714e+06	4.72379e+06
0.543_158.0066		C2 H6 O8	158.007	0.543						level5					1.91433e+06	2.00524e+06	2.13298e+06	2.12621e+06	1.88439e+06	2.01572e+06	1.99689e+06	1.99775e+06	2.03877e+06	2.06717e+06	1.8823e+06	2.07112e+06	1.48502e+06	1.9509e+06	1.94688e+06	2.07259e+06	1.13563e+06	1.70055e+06	3.70353e+06	1.60557e+06	2.20809e+06	1.28062e+06	2.08836e+06	2.86464e+06	3.08506e+06	1.58023e+06	2.56209e+06	981762	2.10602e+06	1.97903e+06	1.99991e+06	2.57906e+06	3.50405e+06	4.34701e+06	3.81172e+06
0.544_133.9885		C2 H3 N2 O3 P	133.988	0.544						level5					1.80181e+06	2.19017e+06	1.72902e+06	1.78593e+06	1.82155e+06	1.79588e+06	2.04846e+06	1.68011e+06	1.97624e+06	1.84068e+06	1.80873e+06	1.90153e+06	2.06462e+06	1.59033e+06	1.85453e+06	1.62607e+06	1.07126e+06	1.2565e+06	2.29638e+06	1.4979e+06	1.07237e+06	930975	1.38724e+06	1.21449e+06	1.24954e+06	726075	976298	797805	4.78351e+06	4.54635e+06	3.74183e+06	4.24182e+06	5.67837e+06	5.10554e+06	4.54436e+06
0.545_120.0093		C3 H5 Cl N2 O	120.009	0.545						level5					4.88774e+06	5.73186e+06	5.32734e+06	5.86671e+06	5.1221e+06	4.82152e+06	5.58059e+06	4.4926e+06	5.72159e+06	4.5827e+06	5.626e+06	5.85048e+06	5.18509e+06	3.90505e+06	4.32281e+06	4.05683e+06	3.24277e+06	3.491e+06	5.38634e+06	3.86958e+06	3.86884e+06	3.08547e+06	4.06832e+06	4.7469e+06	4.72823e+06	3.04918e+06	3.88388e+06	2.10659e+06	1.27257e+07	1.0502e+07	9.33384e+06	1.15242e+07	1.3792e+07	1.18469e+07	1.20455e+07
0.545_146.0066		C4 H7 N2 P S	146.007	0.545						level5					3.68236e+06	3.68236e+06	3.68236e+06	3.68236e+06	3.68236e+06	3.68236e+06	3.68236e+06	3.68236e+06	3.68236e+06	3.68236e+06	3.68236e+06	3.68236e+06	4.11672e+06	3.03329e+06	3.34208e+06	3.12418e+06	2.41141e+06	2.38373e+06	5.77883e+06	3.05341e+06	2.88621e+06	2.15411e+06	2.80339e+06	3.11625e+06	3.59437e+06	2.07168e+06	2.72876e+06	1.34688e+06	9.8421e+06	2.00477e+06	6.99862e+06	8.22079e+06	9.85353e+06	9.97259e+06	8.56863e+06
0.545_230.0278		C6 H6 N4 O6	230.028	0.545						level5					3.49168e+06	3.98105e+06	4.35072e+06	4.29675e+06	4.23726e+06	3.65747e+06	4.21278e+06	3.91221e+06	4.76713e+06	4.1195e+06	3.65467e+06	3.83849e+06	3.51922e+06	3.76013e+06	4.13721e+06	3.50799e+06	2.7403e+06	3.07694e+06	5.06374e+06	3.15121e+06	4.62802e+06	3.21392e+06	4.72987e+06	5.20033e+06	5.33473e+06	3.44457e+06	4.84694e+06	2.37884e+06	6.18677e+06	5.21436e+06	4.46267e+06	5.20946e+06	7.69662e+06	5.97451e+06	6.58614e+06
0.546_129.0096	3-amino-6-chloropyridazine	C4 H4 Cl N3	129.01	0.546		S20342				level4					2.78772e+07	2.77021e+07	2.67763e+07	2.6649e+07	2.84948e+07	2.58575e+07	2.85624e+07	2.63996e+07	2.59668e+07	2.87391e+07	2.75722e+07	2.71314e+07	2.67666e+07	2.28289e+07	2.6587e+07	2.2682e+07	1.52508e+07	1.9625e+07	3.14951e+07	2.253e+07	2.25037e+07	1.66022e+07	2.54131e+07	2.53997e+07	2.29002e+07	1.58814e+07	1.72786e+07	1.29984e+07	5.99198e+07	5.82105e+07	5.38158e+07	6.02429e+07	7.47468e+07	6.316e+07	6.3644e+07
0.546_132.0274	[similar to: l(+)-ornithine; δmass: -0.0625 da]		132.027	0.546						level5					2.51316e+06	2.90415e+06	2.57072e+06	3.50686e+06	2.60003e+06	2.42585e+06	2.98308e+06	2.23926e+06	2.76566e+06	2.40777e+06	2.90805e+06	3.18666e+06	3.12434e+06	1.98809e+06	2.44512e+06	2.13229e+06	1.68423e+06	1.97745e+06	2.60797e+06	1.93556e+06	2.04999e+06	1.61312e+06	1.95612e+06	2.34459e+06	2.36358e+06	1.53417e+06	2.00973e+06	1.05925e+06	6.95884e+06	5.67675e+06	4.61172e+06	5.94286e+06	1.02485e+07	5.95309e+06	6.51736e+06
0.546_151.0288			151.029	0.546						level5					1.43027e+06	1.35416e+06	1.28312e+06	1.31213e+06	1.53537e+06	1.48176e+06	1.32192e+06	1.29482e+06	1.19216e+06	1.84993e+06	1.31406e+06	1.26336e+06	1.32893e+06	1.11193e+06	1.52082e+06	1.29888e+06	550526	1.00128e+06	1.45728e+06	1.18111e+06	1.00213e+06	916798	1.16008e+06	1.16846e+06	983568	772574	712191	539139	2.91762e+06	2.98291e+06	2.95863e+06	2.99419e+06	3.70284e+06	3.53223e+06	3.27732e+06
0.546_155.0069		C2 H5 N O7	155.007	0.546						level5					6.52587e+06	7.84691e+06	8.33831e+06	7.91836e+06	7.99814e+06	7.11922e+06	8.12595e+06	5.32229e+06	7.52696e+06	8.77547e+06	6.78806e+06	8.50823e+06	7.47238e+06	5.40907e+06	8.22208e+06	6.94208e+06	4.04543e+06	4.96859e+06	8.55346e+06	5.32474e+06	5.19162e+06	3.95874e+06	5.78759e+06	5.58068e+06	5.33777e+06	3.48193e+06	4.33497e+06	3.09337e+06	1.63194e+07	1.60262e+07	1.55851e+07	1.60347e+07	2.35496e+07	1.89081e+07	1.71152e+07
0.546_99.0171			99.0171	0.546						level5					6.21104e+06	6.21104e+06	6.21104e+06	6.21104e+06	6.21104e+06	6.21104e+06	6.21104e+06	6.21104e+06	6.21104e+06	6.21104e+06	6.21104e+06	6.21104e+06	6.48183e+06	4.91066e+06	5.8008e+06	5.09976e+06	3.76305e+06	4.28609e+06	7.36403e+06	4.75126e+06	5.40189e+06	3.7517e+06	5.30284e+06	5.12675e+06	5.49644e+06	3.67283e+06	3.97397e+06	2.45467e+06	1.46251e+07	1.19704e+07	1.18785e+07	1.31849e+07	1.68716e+07	1.487e+07	1.34637e+07
0.547_103.9961	[similar to: n-acetyl-l-cysteine; δmass: -59.0342 da]		103.996	0.547						level5					4.05853e+07	5.04663e+07	4.5193e+07	4.83639e+07	4.26498e+07	4.32135e+07	4.52277e+07	3.87637e+07	5.15151e+07	3.33648e+07	5.04368e+07	5.1757e+07	4.6087e+07	3.24776e+07	3.7152e+07	3.2754e+07	3.15443e+07	2.99467e+07	4.76915e+07	3.44235e+07	3.64132e+07	2.84413e+07	4.06556e+07	4.01821e+07	4.46521e+07	2.62491e+07	3.54285e+07	2.09275e+07	1.11223e+08	8.36736e+07	7.96753e+07	9.43138e+07	1.34115e+08	1.0908e+08	8.77526e+07
0.547_104.9969			104.997	0.547						level5					4.94155e+06	5.95364e+06	5.4566e+06	6.17993e+06	5.39893e+06	5.13271e+06	6.80725e+06	4.45711e+06	6.00164e+06	4.38007e+06	5.89266e+06	6.54641e+06	5.53641e+06	3.96128e+06	4.29562e+06	4.42617e+06	3.78474e+06	3.52657e+06	5.61561e+06	3.69757e+06	3.77704e+06	2.97818e+06	4.49723e+06	4.4122e+06	4.96755e+06	2.73428e+06	3.80224e+06	2.10255e+06	1.36175e+07	1.00218e+07	9.78158e+06	1.15418e+07	1.61075e+07	1.30394e+07	1.07557e+07
0.547_118.0118	[similar to: 2-ethyl-2-phenylmalonamide; δmass: -88.0938 da]		118.012	0.547						level5					3.22545e+07	3.9752e+07	3.51821e+07	3.86949e+07	3.56266e+07	3.49471e+07	3.76689e+07	3.13408e+07	3.50979e+07	3.33087e+07	3.75545e+07	3.9814e+07	3.52382e+07	2.74372e+07	3.20764e+07	2.95541e+07	2.25447e+07	2.59235e+07	3.84867e+07	2.90559e+07	2.81818e+07	2.16854e+07	3.07297e+07	3.28809e+07	3.37408e+07	2.10136e+07	2.82843e+07	1.63918e+07	8.73419e+07	7.10613e+07	6.44094e+07	7.51885e+07	1.06466e+08	8.67194e+07	8.01939e+07
0.547_119.0126			119.013	0.547						level5					4.23722e+06	4.86349e+06	4.3868e+06	4.96347e+06	4.26888e+06	4.28085e+06	5.24002e+06	3.9305e+06	5.24258e+06	3.80997e+06	4.55323e+06	4.95914e+06	4.58194e+06	3.23608e+06	4.27875e+06	3.1951e+06	2.68414e+06	3.0958e+06	4.68289e+06	3.23494e+06	3.86476e+06	2.95883e+06	4.05906e+06	4.24985e+06	4.62728e+06	2.97519e+06	3.60835e+06	2.04631e+06	1.12212e+07	1.00852e+07	7.91304e+06	9.28496e+06	1.55779e+07	1.24213e+07	9.88346e+06
0.547_131.991		C3 H5 N2 P S	131.991	0.547						level5					1.92327e+07	1.92327e+07	1.92327e+07	1.92327e+07	1.92327e+07	1.92327e+07	1.92327e+07	1.92327e+07	1.92327e+07	1.92327e+07	1.92327e+07	1.92327e+07	2.01698e+07	1.50186e+07	1.87038e+07	1.47768e+07	1.21522e+07	1.32089e+07	2.49248e+07	1.6848e+07	1.81945e+07	1.29999e+07	1.3839e+07	1.5808e+07	1.83906e+07	1.27479e+07	1.39644e+07	1.15503e+07	4.22806e+07	3.62683e+07	3.45778e+07	3.98835e+07	4.811e+07	4.47535e+07	4.08342e+07
0.547_150.028		C3 H6 N2 O5	150.028	0.547						level5					1.3349e+07	1.29472e+07	1.28653e+07	1.39394e+07	1.40198e+07	1.16666e+07	1.36874e+07	1.31297e+07	1.26198e+07	1.43095e+07	1.22946e+07	1.37029e+07	1.34353e+07	1.0491e+07	1.34586e+07	1.20642e+07	6.98286e+06	9.53774e+06	1.30281e+07	1.05817e+07	1.08164e+07	8.74793e+06	1.17261e+07	1.09262e+07	8.59231e+06	8.17863e+06	7.36983e+06	6.21195e+06	2.71201e+07	2.66663e+07	2.88226e+07	2.66808e+07	3.30168e+07	2.49429e+07	3.00414e+07
0.547_164.0172		C4 H9 N2 O P S	164.017	0.547						level5					4.82806e+06	4.82806e+06	4.82806e+06	4.82806e+06	4.82806e+06	4.82806e+06	4.82806e+06	4.82806e+06	4.82806e+06	4.82806e+06	4.82806e+06	4.82806e+06	5.41133e+06	4.06481e+06	4.57724e+06	4.35343e+06	3.2939e+06	3.17425e+06	7.26548e+06	4.08934e+06	3.99939e+06	3.12842e+06	3.75416e+06	4.32e+06	4.81489e+06	3.02543e+06	3.94381e+06	1.91553e+06	1.23075e+07	3.92178e+06	8.62404e+06	1.03683e+07	1.25938e+07	1.24854e+07	1.07441e+07
0.547_199.9661		C3 H5 Cl N2 O4 S	199.966	0.547						level5					477318	477318	477318	477318	477318	477318	477318	477318	477318	477318	477318	477318	981323	219070	412388	548371	493399	324363	998545	558340	517478	1.91681e+06	1.96422e+06	1.19323e+06	2.77495e+06	203975	974684	682078	5.02357e+06	3.95798e+06	3.39302e+06	7.78352e+06	6.58313e+06	6.35641e+06	7.81397e+06
0.548_132.9918	[similar to: l-aspartic acid; δmass: -0.0457 da]		132.992	0.548						level5					3.1189e+06	3.60605e+06	4.62643e+06	3.21995e+06	3.5832e+06	4.10527e+06	3.22866e+06	2.73703e+06	3.87997e+06	3.01608e+06	4.83502e+06	3.44432e+06	3.33176e+06	3.99768e+06	3.37462e+06	2.69421e+06	3.57679e+06	4.97802e+06	6.24218e+06	4.50075e+06	3.41049e+06	5.30072e+06	9.47724e+06	1.06218e+07	1.01897e+07	5.96857e+06	1.28099e+07	8.30962e+06	7.23399e+06	7.20612e+06	6.12083e+06	6.86206e+06	9.18723e+06	8.24859e+06	7.17516e+06
0.548_173.0175		C2 H7 N O8	173.018	0.548						level5					7.70559e+06	9.52015e+06	9.74666e+06	9.43e+06	9.26765e+06	8.44219e+06	9.54868e+06	6.5948e+06	8.83766e+06	1.0328e+07	8.22937e+06	9.77835e+06	8.90231e+06	6.60791e+06	9.81197e+06	8.21922e+06	4.92857e+06	6.01564e+06	1.01244e+07	6.53013e+06	6.43531e+06	5.07899e+06	6.97854e+06	6.92411e+06	6.58549e+06	4.43013e+06	5.41162e+06	3.807e+06	1.91703e+07	1.88571e+07	1.76967e+07	1.87674e+07	2.68123e+07	2.17211e+07	1.97736e+07
0.549_141.0277		C2 H7 N O6	141.028	0.549						level5					1.38538e+07	1.39928e+07	1.38862e+07	1.46352e+07	1.41202e+07	1.31752e+07	1.49222e+07	1.26656e+07	1.37038e+07	1.34646e+07	1.45357e+07	1.47154e+07	1.36422e+07	1.07768e+07	1.31752e+07	1.23414e+07	7.26636e+06	9.87894e+06	1.44332e+07	1.05108e+07	1.13561e+07	8.35688e+06	1.08338e+07	1.14394e+07	1.05273e+07	7.98366e+06	9.08847e+06	5.5371e+06	2.99746e+07	2.56564e+07	2.4643e+07	2.82714e+07	3.59873e+07	3.00659e+07	2.91565e+07
0.55_127.0121			127.012	0.55						level5					1.97136e+08	2.11176e+08	1.97576e+08	2.07318e+08	2.23792e+08	1.96108e+08	2.13543e+08	1.93072e+08	1.99537e+08	2.16248e+08	2.08124e+08	2.0284e+08	2.041e+08	1.71069e+08	1.98829e+08	1.81658e+08	1.17911e+08	1.51823e+08	2.27433e+08	1.73467e+08	1.73222e+08	1.2054e+08	1.87804e+08	1.9149e+08	1.60029e+08	1.17217e+08	1.25706e+08	9.73915e+07	4.54677e+08	4.27765e+08	3.87982e+08	4.51023e+08	5.64769e+08	4.32253e+08	4.70945e+08
0.55_231.9921		C6 H6 Cl N4 O2 P	231.992	0.55						level5					365475	490600	301783	553248	408179	305561	450300	312543	426918	339097	377945	528146	532949	120184	260234	309130	369445	325713	264987	179167	316012	110994	257221	220310	378066	251571	389979	193854	3.2456e+06	2.39058e+06	2.02255e+06	2.63361e+06	4.13621e+06	4.05693e+06	3.05492e+06
0.551_203.1272	Gly-lys	C8 H17 N3 O3	203.127	0.551		S270650	HMDB0028846			level4	Organic acids and derivatives	Carboxylic acids and derivatives	Amino acids, peptides, and analogues		942422	1.06758e+06	1.02521e+06	976681	1.01907e+06	1.02377e+06	989862	1.00845e+06	1.00378e+06	987501	1.08904e+06	949644	540344	935163	643691	616097	1.23294e+06	964693	607136	652268	1.6061e+06	4.2704e+06	3.24562e+06	605845	1.16666e+06	2.84792e+06	1.42622e+06	5.34734e+06	574335	1.39913e+06	496505	684672	243776	647508	841215
0.551_217.9765		C5 H12 Cl O P S2	217.976	0.551						level5					764905	1.08637e+06	1.13333e+06	1.08558e+06	883061	960847	1.02553e+06	784967	1.03082e+06	653097	1.02525e+06	1.4079e+06	1.26287e+06	351406	719943	737823	537459	424692	1.09952e+06	437954	1.57152e+06	1.60009e+06	1.07746e+06	738006	1.65197e+06	217512	1.00852e+06	485859	8.66688e+06	5.10547e+06	6.24099e+06	7.33131e+06	9.85072e+06	1.07499e+07	8.32293e+06
0.551_240.9924		C7 H5 Cl N5 O P	240.992	0.551						level5					248278	248278	248278	248278	248278	248278	248278	248278	248278	248278	248278	248278	142080	252904	91421	169568	140545	82632.6	121968	66506.8	103597	76858.9	120224	244084	244709	131036	197128	211103	2.43671e+06	2.1468e+06	1.53507e+06	1.66026e+06	2.98003e+06	2.72589e+06	1.84953e+06
0.553_105.9936		C H3 N2 O2 P	105.994	0.553						level5					5.89738e+06	7.17133e+06	6.32153e+06	7.02975e+06	5.48516e+06	5.92524e+06	6.48133e+06	5.32086e+06	7.1792e+06	4.64606e+06	6.88278e+06	7.55768e+06	6.22998e+06	4.41586e+06	5.27808e+06	4.87459e+06	4.38184e+06	4.39702e+06	6.70132e+06	4.36144e+06	4.43643e+06	3.64135e+06	5.39605e+06	5.35844e+06	6.22964e+06	3.26396e+06	4.94467e+06	2.32055e+06	1.66527e+07	1.25276e+07	1.13395e+07	1.3626e+07	1.90554e+07	1.61626e+07	1.47106e+07
0.554_148.9457		C H2 N3 P3	148.946	0.554						level5					5.14578e+07	5.51967e+07	5.26589e+07	5.33947e+07	5.34128e+07	5.64731e+07	5.22749e+07	5.44086e+07	5.03154e+07	5.55105e+07	5.35331e+07	5.33455e+07	8.64819e+07	8.37964e+07	1.02834e+08	6.91786e+07	4.85212e+07	6.05129e+07	9.9433e+07	9.16504e+07	3.12134e+06	4.37543e+06	5.48662e+06	5.44765e+06	4.87294e+06	4.54584e+06	4.46371e+06	3.14572e+06	1.23125e+08	9.44674e+07	1.14939e+08	1.114e+08	8.86561e+07	1.00718e+08	1.11413e+08
0.555_116.5688			116.569	0.555						level5					1.16196e+06	1.1757e+06	1.20341e+06	1.10888e+06	1.22254e+06	1.17227e+06	1.17318e+06	1.1637e+06	1.18873e+06	1.17756e+06	1.1369e+06	1.19852e+06	651152	897961	825098	790263	1.50218e+06	1.04421e+06	735178	913654	1.42564e+06	4.01293e+06	2.19344e+06	655765	859731	2.72604e+06	1.35235e+06	3.30934e+06	391926	1.54154e+06	534595	706789	295258	874068	939763
0.556_128.5688	[similar to: pipecolic acid; δmass: -0.5102 da]		128.569	0.556						level5					842858	831336	1.0196e+06	883311	935964	1.02971e+06	945238	896235	897686	1.14611e+06	826981	809322	481032	892124	798892	588645	1.57898e+06	1.06858e+06	664097	831435	787078	3.08933e+06	1.88119e+06	592287	778105	1.88226e+06	775669	2.58555e+06	228525	1.10765e+06	262446	319932	99880.5	451953	777477
0.557_139.9453	Methylarsonic acid	C H5 As O3	139.945	0.557	C07294	S8604	HMDB0012258			level4	Organometallic compounds	Organometalloid compounds	Organoarsenic compounds	NULL	409399	384583	374824	428187	332914	347390	518116	300463	547700	376008	271247	460920	655754	350117	999012	409049	412676	473415	766854	136061	14903.1	10063.3	9124.49	11177.9	9672.84	7615.12	11581.8	8059.57	946186	639961	711577	612451	671844	450221	1.10731e+06
0.557_162.0767			162.077	0.557						level5					463814	441690	402191	455391	387415	533524	409113	456704	462392	452279	443211	399689	459793	415797	444581	277323	292585	307094	474081	435874	69404.8	110810	180497	81098.9	60362.2	37351.5	87948.4	78321.2	1.22398e+06	860965	943420	1.23261e+06	1.48044e+06	1.02021e+06	1.06637e+06
0.557_168.9531			168.953	0.557						level5					1.99532e+06	2.06658e+06	2.22312e+06	2.16568e+06	1.96513e+06	2.15432e+06	2.04679e+06	2.06331e+06	2.12613e+06	1.92746e+06	2.25551e+06	2.06672e+06	3.39691e+06	3.32551e+06	3.85177e+06	2.50904e+06	2.28342e+06	2.61442e+06	3.82626e+06	4.10023e+06	76422	146883	192556	228768	171793	174365	207113	58171.4	4.72262e+06	3.00496e+06	3.79824e+06	3.7593e+06	2.8731e+06	3.19048e+06	3.438e+06
0.56_116.1314		C6 H16 N2	116.131	0.56						level5					680585	825002	854232	708748	807117	911383	723071	770654	918666	935367	678218	683897	578204	405263	401050	523758	900163	968706	916346	495320	943435	3.54405e+06	1.10836e+06	1.54089e+06	1.53317e+06	964340	2.25624e+06	572893	89824.6	442699	74501.3	91983.4	129652	96471.7	230478
0.561_108.5714			108.571	0.561						level5					1.09485e+06	1.15579e+06	1.16144e+06	1.14272e+06	1.07355e+06	1.13623e+06	1.12927e+06	1.11789e+06	1.12359e+06	1.16635e+06	1.12708e+06	1.09437e+06	476884	1.11232e+06	624740	544686	1.69577e+06	1.35019e+06	584570	703674	1.77538e+06	5.04379e+06	2.2858e+06	569305	951847	3.45491e+06	1.35228e+06	4.51766e+06	520406	1.41341e+06	486558	633106	122315	1.01866e+06	804280
0.561_88.1001	Putrescine	C4 H12 N2	88.1001	0.561	C00134	MReference-3394	HMDB0001414	81.7	83	level1	Organic nitrogen compounds	Organonitrogen compounds	Amines	map00330 Arginine and proline metabolism; map00472 D-Arginine and D-ornithine metabolism; map00480 Glutathione metabolism; map01100 Metabolic pathways; map02010 ABC transporters; map04974 Protein digestion and absorption;	2.25939e+07	2.56787e+07	2.41882e+07	2.55818e+07	2.59561e+07	2.15697e+07	2.84755e+07	2.3223e+07	1.92336e+07	2.63199e+07	2.5559e+07	2.60067e+07	6.80915e+06	1.11662e+07	7.81462e+06	1.47522e+07	6.70306e+06	1.20091e+07	1.36631e+07	1.01422e+07	1.24121e+07	1.85362e+07	1.79809e+07	2.23768e+07	2.18199e+07	8.72369e+06	1.44175e+07	9.86483e+06	6.24073e+07	4.46993e+07	5.46374e+07	6.18542e+07	9.16603e+07	6.66989e+07	6.41455e+07
0.562_214.0805		C5 H14 N2 O7	214.081	0.562						level5					747115	643785	890179	782728	700854	655292	760099	693451	737854	789342	744665	708165	771428	723144	717666	676111	493605	477316	920869	581819	293668	227650	577397	278225	332058	206352	206853	255704	2.20083e+06	1.99027e+06	1.72878e+06	2.42126e+06	2.68313e+06	2.93492e+06	2.79732e+06
0.562_217.1427	B-ala-lys	C9 H19 N3 O3	217.143	0.562	C05341	S389523	HMDB0060442			level4	Organic acids and derivatives	Peptidomimetics	Hybrid peptides	map00410 beta-Alanine metabolism; map01100 Metabolic pathways;	700592	700592	700592	700592	700592	700592	700592	700592	700592	700592	700592	700592	311011	693277	387989	341005	976598	796090	346790	474435	1.39505e+06	3.85657e+06	1.45529e+06	392654	683133	2.93614e+06	856221	3.15383e+06	227956	844298	294438	417053	102099	548830	402136
0.563_160.1212	N6-methyllysine	C7 H16 N2 O2	160.121	0.563	C02728	S144469	HMDB0002038			level4	Organic acids and derivatives	Carboxylic acids and derivatives	Amino acids, peptides, and analogues	NULL	1.59995e+06	1.51182e+06	1.445e+06	1.9241e+06	1.66185e+06	1.9014e+06	1.51708e+06	1.73232e+06	1.72738e+06	1.47263e+06	1.71358e+06	1.64278e+06	2.52326e+06	2.46381e+06	2.41064e+06	1.47638e+06	1.91012e+06	1.73325e+06	2.29637e+06	1.84718e+06	1.68443e+07	1.45485e+07	1.25826e+07	1.15028e+07	1.69834e+07	1.48074e+07	1.45375e+07	1.23071e+07	624355	763289	475336	1.07631e+06	873816	640501	801896
0.563_200.0649		C4 H12 N2 O7	200.065	0.563						level5					135274	150258	161762	165540	130189	145240	150479	145633	145366	189963	116341	149183	610653	143541	251437	498096	73396.7	82106.3	541102	223620	55824.5	79573.4	23908.4	153266	72174.5	87278.9	133486	21285.8	1.34815e+06	571032	2.15861e+06	1.58919e+06	884696	1.6763e+06	1.67979e+06
0.568_132.0899	D-ornithine	C5 H12 N2 O2	132.09	0.568	C00515	BGI245	HMDB0003374	95.7	88.8	level1	Organic acids and derivatives	Carboxylic acids and derivatives	Amino acids, peptides, and analogues	map00472 D-Arginine and D-ornithine metabolism; map01100 Metabolic pathways;	2.8778e+07	2.92313e+07	2.71505e+07	2.95307e+07	3.4838e+07	2.90769e+07	2.96674e+07	2.9175e+07	3.08472e+07	3.05314e+07	2.90926e+07	2.87642e+07	4.51947e+07	3.03211e+07	4.27346e+07	3.38645e+07	1.31729e+07	1.5763e+07	3.69824e+07	2.58575e+07	7.7301e+06	7.38187e+06	1.22088e+07	9.19811e+06	8.10295e+06	3.19199e+06	5.363e+06	5.33765e+06	5.74735e+07	5.18097e+07	6.27552e+07	6.87566e+07	7.09512e+07	5.6523e+07	5.5149e+07
0.569_129.079	Pipecolate	C6 H11 N O2	129.079	0.569	C00408	BGI478	HMDB0000716	93.3	90.5	level1	Alkaloids	Alkaloids derived from lysine	Piperidine alkaloids	map00310 Lysine degradation; map01100 Metabolic pathways;	1.94421e+08	2.11391e+08	2.04998e+08	2.09166e+08	1.67907e+08	2.21668e+08	1.9945e+08	2.00654e+08	2.01604e+08	1.95106e+08	2.02843e+08	1.97938e+08	2.53678e+08	2.46865e+08	2.68311e+08	1.94367e+08	2.08264e+08	2.20264e+08	2.72032e+08	2.47031e+08	1.85669e+08	1.91459e+08	3.0544e+08	1.94691e+08	1.90494e+08	1.14173e+08	1.78734e+08	2.05114e+08	2.39161e+08	2.49145e+08	2.45434e+08	2.6927e+08	2.75289e+08	2.48849e+08	3.19984e+08
0.569_145.158	Spermidine	C7 H19 N3	145.158	0.569	C00315	BGI25	HMDB0001257	91.4	89.4	level1	Organic nitrogen compounds	Organonitrogen compounds	Amines	map00330 Arginine and proline metabolism; map00410 beta-Alanine metabolism; map00480 Glutathione metabolism; map01100 Metabolic pathways; map02010 ABC transporters; map04976 Bile secretion;	4.06806e+07	4.48417e+07	4.36208e+07	4.51234e+07	4.36781e+07	3.98302e+07	4.28279e+07	4.14949e+07	4.48969e+07	4.18568e+07	4.90014e+07	3.88598e+07	2.18517e+07	2.08554e+07	1.89473e+07	3.4531e+07	1.24868e+07	1.90652e+07	2.61704e+07	2.09789e+07	1.3196e+07	2.19939e+07	2.65643e+07	3.22908e+07	4.57416e+07	2.32865e+07	2.40838e+07	1.12659e+07	3.47428e+08	1.02953e+08	2.06595e+08	2.66642e+08	7.62849e+08	4.20658e+08	3.43329e+08
0.569_83.0736	1-piperideine	C5 H9 N	83.0736	0.569	C06181	S61469				level4	Alkaloids	Alkaloids derived from lysine	Piperidine alkaloids	map01100 Metabolic pathways;	1.17697e+07	1.18389e+07	1.02147e+07	1.03988e+07	1.22932e+07	1.34349e+07	1.09344e+07	1.29667e+07	1.06909e+07	1.30601e+07	1.09069e+07	1.06205e+07	1.26535e+07	1.30677e+07	1.32431e+07	1.11212e+07	1.08526e+07	8.7166e+06	1.44538e+07	1.33457e+07	1.0042e+07	1.16423e+07	1.67609e+07	1.43105e+07	1.04239e+07	6.52041e+06	9.63863e+06	1.18365e+07	1.68484e+07	1.66592e+07	1.48658e+07	2.00201e+07	2.33397e+07	1.61858e+07	1.88322e+07
0.571_146.1055	L-lysine	C6 H14 N2 O2	146.106	0.571	C00047	BGI22	HMDB0000182	84.8	76.5	level1	Peptides	Amino acids	Common amino acids [Fig]	map00310 Lysine degradation; map00780 Biotin metabolism; map00970 Aminoacyl-tRNA biosynthesis; map01100 Metabolic pathways; map01210 2-Oxocarboxylic acid metabolism; map01230 Biosynthesis of amino acids; map02010 ABC transporters; map04974 Protein digestion and absorption;	2.31724e+08	2.50838e+08	2.44156e+08	2.49702e+08	2.0689e+08	2.62753e+08	2.39826e+08	2.38576e+08	2.44595e+08	2.3345e+08	2.41759e+08	2.36539e+08	3.03941e+08	2.93992e+08	3.18215e+08	2.37668e+08	2.49476e+08	2.61567e+08	3.2522e+08	2.94222e+08	2.36905e+08	2.37382e+08	3.8214e+08	2.49906e+08	2.40564e+08	1.44401e+08	2.29146e+08	2.54051e+08	2.87484e+08	2.98238e+08	3.00251e+08	3.31515e+08	3.4683e+08	2.93139e+08	3.86797e+08
0.571_153.9729		C6 H2 O3 S	153.973	0.571						level5					605527	736005	758621	692091	764729	588220	773559	667843	750865	572291	739201	758955	734123	542963	658287	677743	331535	502594	705789	625718	600334	438697	594675	815659	858004	479313	506273	468684	1.4149e+06	1.31407e+06	1.21271e+06	1.33371e+06	1.75537e+06	1.55651e+06	1.44208e+06
0.577_243.8938		C3 H2 Cl N2 O3 P S2	243.894	0.577						level5					500073	519743	591337	454854	688131	606863	485045	687715	565302	616293	560239	435545	817020	814148	1.05295e+06	910653	577781	669250	855754	1.29374e+06	157623	135220	124655	161657	167877	133414	207563	128032	917376	671284	1.05108e+06	726004	715884	685065	1.10192e+06
0.578_202.2159	Spermine	C10 H26 N4	202.216	0.578	C00750	S1072	HMDB0001256	17		level4	Organic nitrogen compounds	Organonitrogen compounds	Amines	map00330 Arginine and proline metabolism; map00410 beta-Alanine metabolism; map00480 Glutathione metabolism; map01100 Metabolic pathways; map04976 Bile secretion;	748914	748914	748914	748914	748914	748914	748914	748914	748914	748914	748914	748914	336495	93864.7	211284	2.83647e+06	69309.4	79901.1	117435	97305.4	143357	157426	93459.5	466181	141404	475187	205069	91195.8	3.73444e+06	1.85444e+06	3.45694e+06	4.45444e+06	8.91045e+06	7.43313e+06	3.31433e+06
0.578_219.9237		C6 H3 Cl O3 P2	219.924	0.578						level5					176146	185479	174454	193962	243122	124691	186461	140780	217376	247069	176219	146191	292323	164386	256262	116013	86704.9	132671	223153	82057.6	150086	138044	138948	211941	187927	209234	295552	142454	1.13534e+06	1.13284e+06	769221	931285	1.31524e+06	1.06625e+06	1.10145e+06
0.578_311.8812		C2 H8 Cl N4 P3 S3	311.881	0.578						level5					1.37176e+06	1.3081e+06	1.3535e+06	1.2692e+06	1.36815e+06	1.35967e+06	1.33189e+06	1.32865e+06	1.33627e+06	1.34851e+06	1.29613e+06	1.36649e+06	1.98178e+06	1.93413e+06	2.48062e+06	1.51258e+06	1.25645e+06	1.35836e+06	2.28076e+06	2.5663e+06	163248	136326	135366	165425	186037	137378	293058	138226	1.73738e+06	1.3562e+06	1.42198e+06	1.22873e+06	1.63713e+06	1.34707e+06	1.85506e+06
0.58_203.95		C2 H7 O5 P3	203.95	0.58						level5					5.84194e+06	5.92712e+06	5.98015e+06	5.77631e+06	6.04161e+06	5.35483e+06	5.94224e+06	5.32687e+06	6.24945e+06	6.01417e+06	5.25137e+06	6.30028e+06	5.57958e+06	4.40034e+06	5.17178e+06	6.05519e+06	3.63186e+06	4.30083e+06	6.14995e+06	5.56362e+06	5.84955e+06	4.13909e+06	6.72652e+06	8.04367e+06	6.8127e+06	4.65094e+06	5.36009e+06	3.19261e+06	1.08412e+07	8.91927e+06	7.63076e+06	9.81652e+06	1.40863e+07	1.01775e+07	1.12083e+07
0.581_167.14			167.14	0.581						level5					226253	226253	226253	226253	226253	226253	226253	226253	226253	226253	226253	226253	128351	90655.5	138721	208390	109035	109900	120415	230281	367874	275558	229038	338133	282734	319089	444804	214697	2.55185e+06	931317	1.78524e+06	2.25332e+06	3.53208e+06	2.20824e+06	1.52956e+06
0.582_287.911		C4 H3 Cl N2 O7 P2	287.911	0.582						level5					599048	669961	594073	632708	652707	577831	694211	576835	589268	660888	635691	619245	713006	612385	663130	501782	268755	401606	678477	308945	112954	93397	133745	160810	106188	95050.1	167016	102574	2.39719e+06	2.17498e+06	1.70707e+06	1.80974e+06	3.05983e+06	2.02341e+06	2.37787e+06
0.582_297.1802		C13 H23 N5 O3	297.18	0.582						level5					771489	701488	803485	831457	812554	910037	754318	765924	863814	736292	825851	773378	1.68342e+06	1.33774e+06	1.53294e+06	1.15098e+06	982198	1.16694e+06	1.32122e+06	1.27162e+06	467812	288252	1.17059e+06	580064	521063	285215	414698	236564	794308	684863	757725	652294	829226	644324	688063
0.583_271.9372		C H3 N6 O5 P3	271.937	0.583						level5					5.48836e+06	6.26768e+06	6.13828e+06	5.84635e+06	6.03787e+06	5.80712e+06	5.83078e+06	5.21126e+06	6.20933e+06	6.44952e+06	5.77164e+06	5.70543e+06	5.6213e+06	4.07444e+06	5.55565e+06	5.58303e+06	3.51913e+06	4.0849e+06	5.9076e+06	5.5972e+06	6.2868e+06	4.41571e+06	6.75264e+06	8.54739e+06	6.51229e+06	5.02204e+06	5.38843e+06	4.02825e+06	9.304e+06	8.40097e+06	7.01917e+06	9.74238e+06	1.35748e+07	8.91283e+06	9.90508e+06
0.583_355.8984		C8 H2 Cl O12 P	355.898	0.583						level5					293796	426063	374685	403400	376975	344834	373468	349850	341006	436344	372449	333379	425849	412795	491481	297920	190274	301361	453664	162538	101678	83715.3	91597.1	108832	94220.6	85515.8	148114	90239.7	1.4079e+06	1.2495e+06	962983	1.15661e+06	1.69971e+06	1.25185e+06	1.42078e+06
0.583_423.886		C4 H4 N6 O10 S4	423.886	0.583						level5					721639	721639	721639	721639	721639	721639	721639	721639	721639	721639	721639	721639	960184	650129	848429	669492	437489	480574	751867	336908	134480	116177	101615	129596	124525	116180	200589	97028	2.6544e+06	1.66572e+06	1.83463e+06	1.7743e+06	2.41271e+06	2.19589e+06	2.23189e+06
0.584_303.8847		C5 H4 Cl O7 P3	303.885	0.584						level5					166528	199654	174963	173428	175496	178992	176745	179945	175808	171998	186883	175513	254891	321278	740444	198471	295888	1.03373e+06	582000	286815	921928	625905	935681	777040	655935	755766	1.04813e+06	907190	5.63211e+06	6.06217e+06	3.25719e+06	3.18944e+06	6.36381e+06	5.14822e+06	4.11275e+06
0.584_733.9687		C18 H21 N6 O16 P3 S2	733.969	0.584						level5					1.06853e+06	1.19153e+06	1.11521e+06	1.26814e+06	1.11191e+06	1.20321e+06	1.17701e+06	977351	1.24335e+06	1.22937e+06	1.02781e+06	1.2161e+06	1.23072e+06	1.36559e+06	1.2004e+06	1.22924e+06	1.41376e+06	1.36621e+06	1.35261e+06	1.77929e+06	1.55909e+06	1.46058e+06	2.81937e+06	1.6399e+06	1.76987e+06	1.04604e+06	2.02317e+06	1.68754e+06	374467	442888	497039	539279	741920	397419	675473
0.585_128.1315		C7 H16 N2	128.131	0.585						level5					4.31543e+07	4.74596e+07	4.65348e+07	4.75928e+07	4.64698e+07	4.25991e+07	4.54283e+07	4.43844e+07	4.74237e+07	4.45718e+07	5.15715e+07	4.15177e+07	2.33933e+07	2.20792e+07	2.00782e+07	3.76206e+07	1.32555e+07	2.03204e+07	2.75953e+07	2.25751e+07	1.36879e+07	2.31222e+07	2.81971e+07	3.46221e+07	4.9021e+07	2.44775e+07	2.50853e+07	1.1841e+07	3.77884e+08	1.16161e+08	2.34561e+08	3.02708e+08	8.13937e+08	4.56575e+08	3.58427e+08
0.585_277.2		C12 H27 N3 O4	277.2	0.585						level5					655744	629035	682491	748460	615043	646927	655531	575419	696305	742135	533949	745955	401537	467928	369898	343527	490470	497539	493002	553843	1.21696e+06	1.08306e+06	1.1603e+06	1.3006e+06	1.27413e+06	887444	1.88242e+06	1.34357e+06	3.3161e+06	2.36447e+06	3.29522e+06	4.67439e+06	3.78714e+06	6.58884e+06	3.08488e+06
0.585_339.9246		C4 H9 N2 O8 P S3	339.925	0.585						level5					3.20123e+06	3.34235e+06	2.97775e+06	3.19238e+06	3.78604e+06	2.91033e+06	3.17724e+06	3.17683e+06	3.24144e+06	3.55591e+06	3.1192e+06	3.13293e+06	2.85502e+06	2.32589e+06	3.17877e+06	3.227e+06	2.08211e+06	2.16517e+06	2.7464e+06	2.8327e+06	3.79247e+06	2.59782e+06	4.66674e+06	5.25155e+06	4.04275e+06	3.42195e+06	3.02212e+06	2.09352e+06	4.43332e+06	4.1219e+06	3.50875e+06	3.87929e+06	6.64234e+06	4.68173e+06	4.93735e+06
0.585_407.9122		C10 H5 N2 O10 P S2	407.912	0.585						level5					3.48121e+06	3.52443e+06	3.37039e+06	3.5261e+06	3.88331e+06	3.03669e+06	3.73144e+06	3.24109e+06	3.44707e+06	4.04919e+06	3.13045e+06	3.52821e+06	3.06743e+06	2.34115e+06	2.92067e+06	3.621e+06	2.12352e+06	2.59145e+06	3.27026e+06	2.98321e+06	5.21685e+06	2.65793e+06	5.41509e+06	6.39924e+06	5.34792e+06	3.899e+06	4.54974e+06	2.55706e+06	4.37696e+06	4.1756e+06	3.29835e+06	3.9947e+06	6.62441e+06	4.02317e+06	5.04238e+06
0.585_491.8738		C11 H6 N6 O5 P2 S4	491.874	0.585						level5					321180	353348	304495	248556	320042	301889	304896	308043	262439	352384	351777	265080	361552	251822	310755	296802	82780	186558	453139	207282	120037	104848	106650	139673	121879	101825	190993	103864	894068	809691	701093	1.00068e+06	1.12369e+06	877164	1.04126e+06
0.585_747.8483		C22 H3 N6 O17 P3 S	747.848	0.585						level5					684381	684381	684381	684381	684381	684381	684381	684381	684381	684381	684381	684381	633500	440957	579280	649966	410355	490784	666114	579430	852487	584413	1.05528e+06	1.52567e+06	1.4295e+06	1.07137e+06	1.23014e+06	463772	651333	441486	431766	592256	763093	659884	712604
0.586_110.0821			110.082	0.586						level5					373476	444802	466261	501415	542082	344834	434892	467052	400797	457115	465331	449786	71027.3	88507.8	64092.3	226249	78711.4	206381	232481	140768	181463	187136	171025	241792	234678	162327	301862	177852	1.46527e+06	771489	1.25013e+06	1.31965e+06	2.11846e+06	1.48808e+06	1.51525e+06
0.586_439.86		C10 H4 Cl N2 O8 P3 S	439.86	0.586						level5					314629	437787	169060	336367	401315	308940	256587	374656	334616	326871	327745	264594	331492	288398	333447	253297	81841	233914	335788	181801	614387	347941	417969	227573	194058	679611	518035	182670	1.42292e+06	1.34893e+06	1.19654e+06	1.32165e+06	1.60888e+06	1.18383e+06	1.22214e+06
0.586_559.8608		C22 H3 N4 O3 P3 S3	559.861	0.586						level5					258958	316338	290982	277171	317701	264774	267204	295797	293563	311842	245264	307429	343737	267626	287486	267437	91944.9	171085	302445	68273.4	128098	109479	111299	144031	122258	108328	191483	109135	807899	748225	589745	730466	939031	788784	886134
0.586_611.8742		C21 H3 N4 O11 P3 S	611.874	0.586						level5					1.17695e+06	1.41038e+06	1.3263e+06	1.17927e+06	1.32466e+06	1.12893e+06	1.32365e+06	1.3355e+06	1.21687e+06	1.23411e+06	1.22251e+06	1.35391e+06	1.07436e+06	812353	1.06241e+06	1.22023e+06	704821	902040	1.16626e+06	1.23944e+06	1.83861e+06	1.05174e+06	2.13121e+06	2.59505e+06	2.07615e+06	1.50108e+06	1.08664e+06	841576	1.06256e+06	1.03734e+06	815754	1.18005e+06	1.91417e+06	1.14043e+06	1.31004e+06
0.587_475.8998		C13 H5 N2 O12 P S2	475.9	0.587						level5					1.72657e+06	2.07499e+06	1.75852e+06	1.75058e+06	1.93227e+06	1.65303e+06	2.07864e+06	1.61518e+06	1.7789e+06	2.00806e+06	1.73103e+06	1.86538e+06	1.45841e+06	1.30985e+06	1.51237e+06	1.63778e+06	1.12538e+06	1.38582e+06	1.7917e+06	1.81818e+06	2.45331e+06	1.9616e+06	3.0727e+06	3.31958e+06	3.23098e+06	1.84656e+06	1.88502e+06	1.5273e+06	2.12238e+06	2.01424e+06	1.44554e+06	2.13826e+06	3.44434e+06	2.25145e+06	2.31316e+06
0.589_448.0039		C12 H15 N6 O5 P3 S	448.004	0.589						level5					881121	1.0476e+06	969521	1.05689e+06	995106	1.11174e+06	947040	1.07861e+06	980261	1.026e+06	970222	977041	1.43285e+06	870828	1.24313e+06	1.23933e+06	595258	567019	1.25633e+06	1.09827e+06	484587	216996	615878	330991	494263	148618	243072	143454	829259	719432	943504	959823	1.34428e+06	839267	898540
0.589_543.8878		C15 H7 N4 O9 P3 S2	543.888	0.589						level5					1.52212e+06	1.49886e+06	1.58002e+06	1.53248e+06	1.74525e+06	1.2497e+06	1.64394e+06	1.48495e+06	1.40578e+06	1.61465e+06	1.6362e+06	1.49368e+06	1.34693e+06	980372	1.36354e+06	1.45685e+06	1.0152e+06	1.16285e+06	1.31865e+06	1.58936e+06	2.17544e+06	1.85159e+06	2.67499e+06	2.88042e+06	2.67835e+06	1.51492e+06	1.36753e+06	1.08132e+06	1.4552e+06	1.51467e+06	1.12993e+06	1.53841e+06	2.55541e+06	1.47301e+06	1.80683e+06
0.59_182.1034			182.103	0.59						level5					412525	250741	412308	316697	317128	340733	342740	338489	337828	302193	351047	358376	460577	595989	693019	345300	415955	716271	377091	433747	2.24999e+07	1.60085e+07	1.1677e+07	1.54118e+07	1.11756e+07	2.17498e+07	2.08024e+07	1.96231e+07	275119	304731	246126	201732	442040	254763	302593
0.59_380.0159		C5 H13 N6 O10 P S	380.016	0.59						level5					995406	1.09112e+06	1.09282e+06	1.29784e+06	1.15896e+06	1.14823e+06	1.14511e+06	1.27574e+06	1.00111e+06	1.19198e+06	1.10114e+06	1.11111e+06	1.52389e+06	1.10742e+06	1.39312e+06	1.30105e+06	559578	663738	1.50397e+06	1.29332e+06	222507	234723	637402	423857	249557	194515	281923	188850	1.03441e+06	854649	1.05245e+06	1.31862e+06	1.58095e+06	1.08487e+06	1.03814e+06
0.593_260.0149	Bromacil	C9 H13 Br N2 O2	260.015	0.593	C10911	S9040				level4				NULL	282911	369824	364259	357111	316415	319686	339748	347719	315791	337547	320877	354021	651118	457832	518564	387962	76355	159237	652039	196512	190720	167591	152354	202866	188191	166824	242801	161390	993023	786704	1.06704e+06	1.06673e+06	1.18637e+06	951617	913231
0.593_328.0024		C7 H8 N2 O13	328.002	0.593						level5					508118	617060	543446	595524	579275	567909	559621	567539	554862	599455	539393	570517	900100	743206	729691	539784	343434	259753	1.03379e+06	494430	123682	110254	107342	138108	138652	107942	179242	112636	1.45899e+06	974381	1.26471e+06	1.47488e+06	1.6275e+06	1.2796e+06	1.22201e+06
0.594_607.8628			607.863	0.594						level5					5.95965e+06	6.91892e+06	6.24379e+06	6.48301e+06	7.11604e+06	6.86004e+06	6.70567e+06	7.0724e+06	5.85525e+06	7.4878e+06	6.08871e+06	6.48285e+06	6.7337e+06	5.23252e+06	5.9489e+06	5.45011e+06	8.04923e+06	8.06065e+06	6.77815e+06	1.10313e+07	2.68824e+07	1.98572e+07	1.36102e+07	1.83995e+07	1.53669e+07	1.77766e+07	2.49042e+07	2.02778e+07	587976	652443	544888	701567	1.22778e+06	495546	1.07799e+06
0.595_312.0285		C7 H13 N4 O6 P S	312.029	0.595						level5					3.13832e+06	3.40717e+06	2.92606e+06	3.34879e+06	3.29439e+06	3.25452e+06	3.16586e+06	3.24976e+06	3.19039e+06	3.30431e+06	3.06331e+06	3.30574e+06	4.22692e+06	3.01439e+06	3.82686e+06	3.4526e+06	1.73693e+06	1.71978e+06	1.46844e+06	3.69414e+06	1.3342e+06	1.74853e+06	2.24764e+06	2.29559e+06	1.37291e+06	766065	1.06746e+06	1.04425e+06	3.13468e+06	2.67506e+06	3.09458e+06	3.82347e+06	4.62731e+06	3.1402e+06	3.2154e+06
0.595_357.992		C7 H12 N4 O7 P2 S	357.992	0.595						level5					253118	308828	280892	240285	319053	297004	266958	281974	272986	300219	254133	291503	428498	591650	407410	163697	327343	369903	592838	97269.9	149683	128411	142574	160351	166823	129882	216566	151010	1.04709e+06	1.20864e+06	822348	814499	904835	773917	1.33657e+06
0.596_112.0138			112.014	0.596						level5					2.90291e+06	2.99648e+06	3e+06	3.16554e+06	2.81105e+06	2.97914e+06	2.97431e+06	2.96225e+06	2.98654e+06	3.02659e+06	2.87465e+06	3.0174e+06	2.42458e+06	3.0339e+06	3.1582e+06	2.80908e+06	2.96832e+06	2.92533e+06	5.09556e+06	4.26987e+06	1.45012e+07	9.26495e+06	7.42052e+06	1.34483e+07	1.66226e+07	8.46277e+06	1.77801e+07	6.27041e+06	1.40238e+06	1.27919e+06	1.44904e+06	1.96103e+06	2.06881e+06	2.47282e+06	2.26821e+06
0.596_410.0057	(4r,6e,8e,10r,11r,12e)-13-bromo-10,11-dichloro-4-hydroxy-7,11-dimethyl-3-methylene-6,8,12-tridecatrienoic acid	C16 H21 Br Cl2 O3	410.006	0.596		S10263523				level4					786223	802208	685754	737927	787438	796579	747556	756827	759842	820535	690598	786220	1.00694e+06	1.13389e+06	1.06712e+06	587562	819779	914395	1.19527e+06	775019	183720	150418	148142	185381	188602	158493	243941	156098	1.08373e+06	1.2148e+06	944687	1.11298e+06	1.2308e+06	1.00263e+06	1.7564e+06
0.596_477.9932		C5 H16 N6 O14 P2 S	477.993	0.596						level5					686213	930084	802723	897789	900768	1.10173e+06	824627	870867	805082	945433	834633	821679	1.17881e+06	1.33264e+06	1.38956e+06	689906	847301	1.09619e+06	1.54709e+06	966552	179321	158683	493902	192927	181182	156991	233963	175016	1.09755e+06	1.43785e+06	996267	1.17279e+06	1.36958e+06	1.05729e+06	1.65138e+06
0.596_681.7898		C17 H4 N2 O16 P2 S4	681.79	0.596						level5					196346	233608	217094	290057	254299	270552	171852	254135	229648	224664	257775	231426	296747	442588	380121	96862.1	242957	342882	487320	148908	81519.5	72593.5	69835.1	88607.6	84135.3	71424.6	108731	74100	545837	679918	482207	491373	586369	361010	716590
0.596_939.8132			939.813	0.596						level5					1.81133e+06	2.82848e+06	1.84542e+06	2.40373e+06	2.48306e+06	2.23596e+06	2.62058e+06	1.96977e+06	2.36506e+06	2.61834e+06	2.16551e+06	1.9829e+06	1.77772e+06	1.27487e+06	1.49749e+06	2.09344e+06	3.57545e+06	2.91552e+06	2.01952e+06	5.92413e+06	7.58456e+07	4.9969e+07	4.37851e+07	5.80203e+07	5.26571e+07	4.72647e+07	8.34645e+07	6.00093e+07	121142	117006	116885	122822	172862	108874	174331
0.597_244.0412	Eugenol sulfate	C10 H12 O5 S	244.041	0.597		S157181	HMDB0135245			level4	Organic acids and derivatives	Organic sulfuric acids and derivatives	Arylsulfates		2.75781e+06	2.49156e+06	2.70784e+06	2.73196e+06	2.71993e+06	2.68349e+06	2.65661e+06	2.68168e+06	2.67802e+06	2.72887e+06	2.67613e+06	2.63551e+06	3.38377e+06	2.45719e+06	3.35962e+06	2.9456e+06	1.29204e+06	1.41316e+06	3.64145e+06	3.07915e+06	816422	743214	1.10747e+06	1.19582e+06	1.10328e+06	279999	478873	401105	3.00313e+06	2.39968e+06	3.14341e+06	3.84252e+06	4.11946e+06	2.96133e+06	3.60448e+06
0.597_258.0569	4-(3-oxopentyl)phenyl hydrogen sulfate	C11 H14 O5 S	258.057	0.597		S74853082	HMDB0133002			level4	Organic acids and derivatives	Organic sulfuric acids and derivatives	Arylsulfates		9.50517e+06	1.00667e+07	9.58997e+06	9.84024e+06	9.71852e+06	1.0423e+07	9.53175e+06	9.89439e+06	9.44749e+06	1.03212e+07	9.74631e+06	9.56985e+06	1.13533e+07	1.23105e+07	1.22922e+07	9.40205e+06	1.07146e+07	1.19855e+07	1.23792e+07	1.23626e+07	1.58528e+07	1.21748e+07	2.36825e+07	1.34546e+07	1.47753e+07	6.75343e+06	1.66235e+07	1.61875e+07	7.22158e+06	8.03574e+06	6.58432e+06	7.74811e+06	9.40522e+06	7.21035e+06	9.34983e+06
0.597_323.8825	Pcb-126	C12 H5 Cl5	323.882	0.597	C14573	S56775				level4					7.02397e+06	7.4536e+06	7.47652e+06	6.91681e+06	7.20236e+06	7.28298e+06	7.2029e+06	7.26614e+06	7.11957e+06	7.33261e+06	6.91506e+06	7.46761e+06	8.11835e+06	1.13142e+07	9.36787e+06	3.57728e+06	7.45279e+06	9.16755e+06	1.09913e+07	7.07737e+06	1.16057e+06	1.1015e+06	877058	815855	664334	701544	1.02735e+06	1.09115e+06	7.49017e+06	9.90911e+06	7.53832e+06	6.69981e+06	9.32917e+06	5.54434e+06	9.29429e+06
0.597_515.9914		C5 H19 N4 O18 P3	515.991	0.597						level5					993326	990523	991188	1.05725e+06	979936	1.05825e+06	960461	940147	954129	1.19119e+06	955590	957705	1.37525e+06	960429	1.33153e+06	1.04768e+06	579048	512369	1.29594e+06	1.21542e+06	244144	399301	726908	603844	245171	203670	308861	260285	740038	668034	831071	945323	1.25033e+06	689036	736172
0.597_649.9249		C13 H13 N6 O17 P3 S	649.925	0.597						level5					838219	1.19529e+06	865268	1.13467e+06	838583	1.05056e+06	899853	973947	778811	1.07406e+06	830734	1.18356e+06	857361	773293	972904	1.18071e+06	1.52502e+06	1.14072e+06	778117	2.01087e+06	5.85056e+06	3.94009e+06	7.04116e+06	5.84331e+06	5.46429e+06	2.66519e+06	5.90661e+06	6.09e+06	144595	146319	108818	162730	161504	250127	162357
0.598_545.9812		C19 H13 N6 O6 P3 S	545.981	0.598						level5					906946	1.04148e+06	1.0054e+06	953833	1.01324e+06	972663	974449	988880	981628	998351	890754	1.05689e+06	1.14781e+06	1.70324e+06	1.10811e+06	721685	1.00894e+06	1.2415e+06	1.52998e+06	965127	204378	193913	179176	235119	209215	143281	288593	178129	1.10867e+06	1.38735e+06	1.11877e+06	1.12163e+06	1.42555e+06	962227	1.65849e+06
0.598_613.8027		C7 H9 N2 O17 P3 S4	613.803	0.598						level5					227582	268385	218181	234723	278109	286570	201832	266019	259301	293963	238777	204992	368625	550443	447259	127406	188645	321981	482703	186023	68167.8	58800.5	49404.2	70357.1	63183.8	59489	81330.2	52213.1	601994	687975	556888	520010	601299	346772	775762
0.598_679.8613		C22 H6 N2 O16 P2 S2	679.861	0.598						level5					1.01162e+06	1.07716e+06	954463	983539	1.14636e+06	843661	1.13724e+06	876455	990546	1.0231e+06	1.01503e+06	1.07067e+06	817798	753743	841676	1.01022e+06	454203	744367	929074	892728	1.41858e+06	684781	1.85176e+06	1.96666e+06	1.75373e+06	1.13995e+06	725920	856572	831138	766677	522564	842997	1.23366e+06	777173	982279
0.599_176.0539	Allantoic acid	C4 H8 N4 O4	176.054	0.599	C00499	S198	HMDB0001209			level4	Organic acids and derivatives	Carboxylic acids and derivatives	Amino acids, peptides, and analogues	map00230 Purine metabolism; map01100 Metabolic pathways;	7.66987e+06	7.77776e+06	7.73946e+06	7.57325e+06	7.78596e+06	7.77185e+06	7.63094e+06	7.75446e+06	7.70339e+06	7.89098e+06	7.42257e+06	7.83203e+06	1.07136e+07	6.16466e+06	8.28043e+06	6.89181e+06	3.26722e+06	3.81311e+06	1.16072e+07	9.42224e+06	3.25275e+06	3.06526e+06	4.79364e+06	5.29326e+06	3.40145e+06	1.71911e+06	2.72328e+06	1.89535e+06	1.16866e+07	8.89278e+06	1.05368e+07	1.45703e+07	1.3128e+07	1.11039e+07	1.07282e+07
0.599_751.8229		C21 H3 N6 O16 P3 S2	751.823	0.599						level5					2.57931e+06	3.08628e+06	2.97871e+06	3.02976e+06	3.06837e+06	2.96858e+06	2.83923e+06	3.04883e+06	2.85193e+06	3.13942e+06	2.54854e+06	3.18791e+06	2.89608e+06	2.75786e+06	2.97054e+06	1.88713e+06	3.04716e+06	3.79807e+06	3.26276e+06	4.03477e+06	2.1487e+06	2.1397e+06	1.24113e+06	1.76269e+06	1.1733e+06	1.78213e+06	2.03438e+06	1.58643e+06	466001	473348	380844	508857	939851	322571	679131
0.6_326.0442	3-hydroxy-4-methoxy-6h-[1,3]dioxolo[5,6][1]benzofuro[3,2-c]chromen-6-one	C17 H10 O7	326.044	0.6		S9306312				level4					1.63729e+07	1.74649e+07	1.47495e+07	1.66685e+07	1.75888e+07	1.66146e+07	1.65118e+07	1.64208e+07	1.64007e+07	1.75331e+07	1.59895e+07	1.62759e+07	1.85593e+07	1.93141e+07	1.87748e+07	1.51201e+07	2.04734e+07	2.0044e+07	2.12087e+07	2.38317e+07	3.21959e+07	2.46738e+07	4.87416e+07	3.50292e+07	3.35613e+07	1.52563e+07	3.08077e+07	3.27022e+07	1.0056e+07	1.11157e+07	8.29001e+06	1.0554e+07	1.31351e+07	1.01117e+07	1.38347e+07
0.6_394.0317		C8 H20 N4 O6 P2 S2	394.032	0.6						level5					4.78977e+06	4.96569e+06	4.98657e+06	4.82367e+06	5.2966e+06	4.96587e+06	4.90465e+06	5.01507e+06	4.86045e+06	5.07457e+06	4.96452e+06	4.90801e+06	5.51266e+06	5.19019e+06	5.59311e+06	4.71506e+06	6.17465e+06	5.82039e+06	6.90319e+06	7.2419e+06	7.37003e+06	7.01989e+06	1.16629e+07	8.95664e+06	7.98789e+06	4.87281e+06	8.91173e+06	8.28547e+06	2.9207e+06	3.35437e+06	2.79758e+06	3.338e+06	4.25433e+06	3.03263e+06	4.47998e+06
0.6_462.0194		C8 H19 N2 O16 P S	462.019	0.6						level5					5.00737e+06	5.73975e+06	4.63872e+06	5.25916e+06	5.52533e+06	5.70378e+06	5.20261e+06	5.19917e+06	5.13076e+06	5.51148e+06	5.25209e+06	5.12291e+06	6.32936e+06	5.77882e+06	6.03672e+06	5.17133e+06	6.22e+06	5.93832e+06	6.87581e+06	7.64708e+06	9.81678e+06	8.20792e+06	1.24249e+07	1.01718e+07	7.31984e+06	5.02838e+06	1.04555e+07	9.32252e+06	2.63597e+06	2.94384e+06	2.52542e+06	3.3614e+06	3.7276e+06	2.48039e+06	4.37344e+06
0.6_530.0074		C15 H21 N2 O11 P3 S	530.007	0.6						level5					5.2313e+06	5.57205e+06	5.50258e+06	6.05636e+06	5.75019e+06	5.60442e+06	5.54217e+06	5.69033e+06	5.36772e+06	6.03612e+06	5.41212e+06	5.53216e+06	6.02759e+06	7.07234e+06	6.28614e+06	5.19734e+06	6.94589e+06	6.78266e+06	6.98023e+06	8.53679e+06	9.82936e+06	8.18655e+06	1.47166e+07	1.03228e+07	9.70257e+06	5.39939e+06	1.07225e+07	1.13953e+07	2.75655e+06	3.01974e+06	2.41745e+06	3.18885e+06	3.95288e+06	2.51832e+06	4.06588e+06
0.6_545.8166		C6 H5 N4 O14 P3 S3	545.817	0.6						level5					235233	243028	273218	252530	251956	254799	216768	258308	254737	260485	234965	253070	356048	548382	376500	113681	201252	321077	581344	184692	54943.1	51099.1	44854.9	63558.6	59252.7	48423.8	76198.2	47272.1	716463	728107	558039	515205	645347	427448	811295
0.6_573.8684		C16 H5 N2 O14 P3 S	573.868	0.6						level5					4.71656e+06	5.37016e+06	4.76627e+06	5.02971e+06	4.90488e+06	5.27292e+06	4.87161e+06	4.94009e+06	4.89089e+06	5.21464e+06	4.68353e+06	5.12794e+06	4.67903e+06	4.49759e+06	4.91281e+06	3.74691e+06	6.55446e+06	6.62255e+06	5.3233e+06	8.47259e+06	2.01233e+07	1.46812e+07	1.05019e+07	1.33295e+07	1.17733e+07	1.15193e+07	2.2407e+07	1.49456e+07	473143	648330	468699	681965	1.28283e+06	466362	914259
0.601_166.0608		C5 H6 N6 O	166.061	0.601					37.7	level5					1.44675e+07	1.50368e+07	1.76331e+07	1.25561e+07	1.75344e+07	1.55892e+07	1.49047e+07	1.53487e+07	1.54563e+07	1.48886e+07	1.59142e+07	1.50708e+07	1.52344e+07	1.7385e+07	1.68394e+07	1.13656e+07	1.85586e+07	1.98163e+07	1.95728e+07	2.19449e+07	6.21432e+07	3.84002e+07	3.42844e+07	4.97234e+07	4.76642e+07	3.89226e+07	6.15044e+07	5.19855e+07	8.22159e+06	8.8623e+06	9.45439e+06	1.22585e+07	1.65211e+07	7.25086e+06	8.90256e+06
0.601_597.9946		C10 H25 N4 O15 P3 S2	597.995	0.601						level5					3.35068e+06	3.59962e+06	3.40118e+06	3.30338e+06	3.53497e+06	3.54442e+06	3.58679e+06	3.36904e+06	3.44101e+06	3.51657e+06	3.26554e+06	3.58577e+06	4.22714e+06	4.08472e+06	4.44952e+06	3.32999e+06	4.16886e+06	4.04595e+06	4.38816e+06	5.40042e+06	6.71624e+06	4.85167e+06	8.68674e+06	6.62731e+06	5.9449e+06	3.1693e+06	6.08526e+06	6.35736e+06	1.35135e+06	1.69467e+06	1.35988e+06	1.6931e+06	2.19663e+06	1.38744e+06	2.51099e+06
0.601_665.9817		C16 H21 N4 O17 P3 S	665.982	0.601						level5					1.95267e+06	2.21274e+06	2.0064e+06	2.13234e+06	2.29765e+06	2.08697e+06	2.24597e+06	2.24001e+06	1.96736e+06	2.2585e+06	2.06091e+06	2.07665e+06	2.73711e+06	2.37007e+06	2.54143e+06	2.09499e+06	2.37851e+06	2.48395e+06	2.68663e+06	3.3212e+06	3.5266e+06	2.8004e+06	5.26905e+06	3.09407e+06	3.17223e+06	1.89597e+06	3.4887e+06	3.75867e+06	845098	1.00198e+06	864576	1.08406e+06	1.18177e+06	787215	1.44758e+06
0.602_335.0081		C5 H9 N3 O14	335.008	0.602						level5					2.52821e+06	2.77321e+06	2.62747e+06	2.60138e+06	3.04435e+06	2.64264e+06	2.83593e+06	3.01672e+06	2.61347e+06	2.93665e+06	2.30898e+06	2.84582e+06	3.71472e+06	3.4278e+06	3.57779e+06	2.36324e+06	3.05984e+06	2.91626e+06	3.83561e+06	4.32965e+06	2.1531e+06	1.6873e+06	3.04311e+06	2.68663e+06	1.67174e+06	985416	2.56775e+06	1.72742e+06	1.34701e+06	1.74408e+06	1.37865e+06	1.60512e+06	2.06623e+06	1.28316e+06	2.08026e+06
0.602_470.9833		C8 H14 N3 O16 P S	470.983	0.602						level5					864354	937765	828575	1.02431e+06	942164	841881	938240	894389	864342	1.00674e+06	920490	846781	1.04693e+06	1.26926e+06	1.25515e+06	661516	935586	969089	1.19042e+06	1.45058e+06	436503	238972	860926	692079	568649	228254	970341	230797	426730	524489	482484	497357	685611	397180	666041
0.602_477.8287		C4 H9 N4 O7 P3 S5	477.829	0.602						level5					570179	603358	600547	550385	610342	584641	584001	587811	589089	576066	572899	606561	834864	1.28532e+06	931254	260969	481723	812111	1.31507e+06	486538	73350.3	61812.8	58821.3	99902.1	78172	51969.4	106091	60900.7	1.18912e+06	1.62514e+06	1.32659e+06	1.15307e+06	1.38174e+06	734923	1.78353e+06
0.602_547.8626			547.863	0.602						level5					657107	638312	635411	707574	641138	656559	649003	657914	657635	629872	684814	648915	695961	685250	701274	442216	784787	821741	925637	868182	326131	128880	135399	144282	167044	82323.5	382628	96709.1	158030	218783	134605	175497	302895	125633	306927
0.602_955.7871			955.787	0.602						level5					988500	1.23054e+06	1.06961e+06	1.18214e+06	1.02522e+06	1.12448e+06	1.13776e+06	1.15474e+06	1.13628e+06	1.0674e+06	943970	1.25201e+06	1.04228e+06	1.03726e+06	984967	906393	1.48352e+06	1.77001e+06	1.12306e+06	1.64001e+06	709279	466431	517734	214792	340541	386776	512320	677214	224836	156297	123832	83475.3	206245	58135.4	210555
0.603_154.0729			154.073	0.603						level5					739852	831928	869689	929106	735709	857624	758189	903480	711566	886473	811700	821136	1.51898e+06	950162	1.34551e+06	938649	226197	395646	1.5046e+06	770185	299009	242232	210878	275917	242116	215404	334239	243838	3.74647e+06	2.45442e+06	3.45997e+06	3.28431e+06	3.53986e+06	2.99408e+06	2.56477e+06
0.603_205.8788			205.879	0.603						level5					355918	402591	334445	295404	316879	360833	339087	339759	345980	343798	354219	328311	613184	780015	657723	147179	316090	349434	716047	240169	263689	217199	148452	266423	223865	209921	307017	176150	1.20046e+06	1.55331e+06	1.07007e+06	1.04319e+06	1.04695e+06	715329	1.61319e+06
0.603_267.0207		C5 H12 N5 O2 P3	267.021	0.603						level5					1.96814e+06	2.12785e+06	1.99379e+06	2.0086e+06	2.02386e+06	2.06754e+06	1.99912e+06	2.02356e+06	2.02013e+06	2.1826e+06	1.87774e+06	2.04387e+06	2.20369e+06	2.77547e+06	2.74591e+06	1.70332e+06	2.26636e+06	2.42218e+06	2.91792e+06	2.95555e+06	1.14914e+06	815121	2.0221e+06	1.59518e+06	1.29555e+06	442857	1.55587e+06	1.6361e+06	1.49378e+06	1.48217e+06	1.35112e+06	1.60655e+06	1.74089e+06	1.14324e+06	1.71459e+06
0.603_341.8533		C2 H Cl N2 O10 P2 S	341.853	0.603						level5					334851	395808	382698	402883	314351	354331	391191	340835	339672	384167	346454	387864	682072	795369	660156	160821	361298	550875	801114	321585	93809.9	79852	62985.6	100090	90592.3	74505.6	125101	74337.3	942344	1.08733e+06	809205	771986	933812	609904	1.11112e+06
0.603_871.8249			871.825	0.603						level5					3.16348e+06	3.62895e+06	3.39273e+06	3.29403e+06	2.92163e+06	3.48721e+06	3.61092e+06	3.12763e+06	3.03759e+06	3.78119e+06	2.96802e+06	3.44382e+06	2.79313e+06	2.01408e+06	2.44625e+06	3.86275e+06	5.58894e+06	4.15656e+06	2.89757e+06	8.26027e+06	9.74794e+07	6.03384e+07	4.90879e+07	7.13531e+07	6.39129e+07	6.13167e+07	1.02582e+08	7.14369e+07	263435	219450	210289	230263	323870	235104	310119
0.604_192.0284		C7 H4 N4 O3	192.028	0.604						level5					763408	826811	865301	925446	813287	894715	793576	951183	744833	937603	741823	889334	1.53161e+06	993856	1.35258e+06	952965	362115	414737	1.55281e+06	789864	317857	259800	234884	297578	265219	229237	390234	271898	3.89704e+06	2.58159e+06	3.50039e+06	3.37658e+06	3.72742e+06	3.12881e+06	2.60919e+06
0.604_342.0181		C8 H10 N2 O13	342.018	0.604						level5					2.92092e+06	3.53532e+06	3.13726e+06	2.42448e+06	3.10717e+06	3.41303e+06	2.9214e+06	3.10598e+06	3.28339e+06	3.13448e+06	2.90552e+06	2.91374e+06	4.35923e+06	4.78452e+06	3.68231e+06	2.49485e+06	3.17426e+06	3.6145e+06	4.48293e+06	2.86136e+06	964848	613152	1.53036e+06	944199	814343	450699	668623	1.12488e+06	3.9657e+06	4.36069e+06	3.78039e+06	4.15138e+06	4.83058e+06	3.73807e+06	5.6021e+06
0.604_615.8487			615.849	0.604						level5					2.78233e+06	3.36262e+06	2.79236e+06	3.15236e+06	3.22681e+06	3.09146e+06	3.01756e+06	3.11634e+06	2.86069e+06	3.18391e+06	3.05435e+06	3.03844e+06	3.23743e+06	3.64148e+06	3.07335e+06	2.00098e+06	3.73367e+06	4.13176e+06	3.82999e+06	4.0617e+06	2.06859e+06	1.72385e+06	1.21801e+06	1.28381e+06	1.23789e+06	964927	1.69658e+06	1.77703e+06	689755	861112	523899	690052	1.29259e+06	485332	926257
0.604_725.8171			725.817	0.604						level5					1.19008e+06	1.25334e+06	1.13791e+06	1.2352e+06	1.39968e+06	1.24877e+06	1.20306e+06	1.26224e+06	1.19945e+06	1.32671e+06	1.19734e+06	1.21601e+06	1.22502e+06	1.6233e+06	1.39766e+06	735793	1.30509e+06	1.70205e+06	1.77963e+06	1.39415e+06	124809	99854	84007.7	603756	113395	445849	156844	637597	373988	533526	325533	355589	630887	327779	599321
0.604_749.777		C17 H9 N2 O16 P3 S5	749.777	0.604						level5					277265	201866	265873	303189	271452	267285	245613	230647	248986	318447	194628	311174	400450	600102	425465	73011.5	164170	331705	541677	148806	107944	76053.6	71321.7	110081	97356.7	75780.7	134476	72877.5	526206	668079	567117	518483	619640	323178	730264
0.604_895.7855			895.785	0.604						level5					1.12708e+06	1.18411e+06	1.17761e+06	1.06658e+06	1.39217e+06	1.25599e+06	995234	1.21947e+06	1.04444e+06	1.33288e+06	1.07395e+06	1.26968e+06	1.03097e+06	1.33021e+06	1.26785e+06	583005	1.61522e+06	1.55595e+06	1.72141e+06	1.54819e+06	1.30086e+06	1.91994e+06	141948	1.21412e+06	198297	180978	2.82462e+06	213380	217894	351441	228307	312076	450286	172648	465004
0.605_234.0495	Mfcd00010043	C16 H10 S	234.049	0.605	C20124	S8843				level4				NULL	1.84934e+06	1.91561e+06	1.85591e+06	1.7805e+06	1.81537e+06	1.99213e+06	1.80706e+06	1.85865e+06	1.82478e+06	1.91631e+06	1.75622e+06	1.92276e+06	2.69152e+06	4.07704e+06	3.71984e+06	1.44104e+06	4.10809e+06	4.45884e+06	3.24461e+06	3.67436e+06	2.06955e+06	1.40705e+06	3.09477e+06	903712	992700	664092	465480	1.26804e+06	713067	1.86204e+06	520424	513681	310390	655518	1.55774e+06
0.605_887.7987			887.799	0.605						level5					1.56179e+06	1.69938e+06	1.36033e+06	1.67353e+06	1.5569e+06	1.7158e+06	1.60035e+06	1.68147e+06	1.5392e+06	1.66181e+06	1.36905e+06	1.71635e+06	1.61825e+06	1.51151e+06	1.64754e+06	1.22446e+06	1.84944e+06	2.00983e+06	2.10564e+06	2.27697e+06	1.76875e+06	1.00949e+06	619484	1.15579e+06	443856	367775	387234	917877	202844	195513	159639	131996	405894	104349	397236
0.606_190.0696		C5 H10 N4 O4	190.07	0.606						level5					2.91222e+07	3.61914e+07	1.13674e+07	3.00762e+07	3.76944e+07	3.19979e+07	2.89562e+07	2.87778e+07	2.71996e+07	3.14303e+07	2.43933e+07	2.53011e+07	3.05522e+07	3.27698e+07	3.86099e+07	2.48408e+07	3.75028e+07	3.00248e+07	3.85972e+07	4.79346e+07	4.78651e+07	3.51012e+07	6.3183e+07	5.40877e+07	5.07276e+07	3.04708e+07	5.07916e+07	3.79719e+07	3.21592e+07	2.45463e+07	2.62035e+07	1.10257e+07	1.10912e+07	3.22504e+07	1.53697e+07
0.606_409.8409		C5 H Cl N2 O12 P2 S	409.841	0.606						level5					516343	534895	581494	562540	517166	542030	536576	546227	538747	551969	518425	555777	704387	1.22734e+06	731448	228622	506194	822909	1.15541e+06	416641	67555.3	61679.8	53187.9	83647.6	75517.9	53669.4	103663	62573.5	1.06708e+06	1.33508e+06	1.07631e+06	964739	1.1762e+06	792600	1.48559e+06
0.606_683.8359		C18 H3 N6 O14 P3 S2	683.836	0.606						level5					3.10571e+06	3.85518e+06	3.23028e+06	3.67041e+06	3.71565e+06	3.56746e+06	3.47195e+06	3.62842e+06	3.14858e+06	3.75716e+06	3.36607e+06	3.60592e+06	3.25325e+06	3.47472e+06	3.25507e+06	2.34264e+06	4.24951e+06	4.64903e+06	4.10222e+06	4.91256e+06	3.4891e+06	2.02402e+06	1.90777e+06	1.77937e+06	1.42968e+06	1.77806e+06	2.2987e+06	2.00585e+06	549286	718226	599191	648539	1.31489e+06	455896	1.0231e+06
0.606_838.1644			838.164	0.606						level5					629896	629896	629896	629896	629896	629896	629896	629896	629896	629896	629896	629896	1.12629e+06	566391	1.39672e+06	273146	283780	601485	433820	563821	3.56934e+07	6.52016e+06	1.08958e+07	4.69936e+06	3.79144e+06	1.74073e+07	7.65013e+06	1.09278e+07	129614	183969	83602.2	81883.1	235466	134519	112236
0.607_1015.7883			1015.79	0.607						level5					1.76137e+06	2.05585e+06	1.75602e+06	1.65092e+06	1.74342e+06	1.87174e+06	1.87871e+06	1.90599e+06	1.93402e+06	2.29567e+06	1.46515e+06	1.62975e+06	1.44772e+06	1.41466e+06	1.47906e+06	1.73241e+06	3.2968e+06	1.80557e+06	1.85842e+06	3.82814e+06	9.11717e+06	9.01415e+06	5.37251e+06	8.0169e+06	6.01384e+06	5.979e+06	9.81116e+06	8.40593e+06	96754.7	99849.9	128099	96132.7	343984	86941.4	175912
0.607_188.1527	Propamocarb	C9 H20 N2 O2	188.153	0.607	C18885	S30114				level4				NULL	9.4763e+06	9.48752e+06	9.46823e+06	9.04905e+06	9.87597e+06	9.56002e+06	9.33228e+06	9.52498e+06	9.43697e+06	9.97807e+06	8.97382e+06	9.51493e+06	1.75016e+07	1.95103e+07	2.08144e+07	1.63087e+07	1.55756e+07	1.50504e+07	2.30317e+07	2.30025e+07	6.2311e+06	3.84957e+06	7.97994e+06	7.25632e+06	7.84707e+06	2.1528e+06	6.10368e+06	3.58673e+06	4.45728e+06	3.96367e+06	4.00056e+06	4.65044e+06	4.55321e+06	4.91634e+06	4.78492e+06
0.607_539.8756		C3 H7 N6 O18 P3 S	539.876	0.607						level5					1.70447e+06	1.70447e+06	1.70447e+06	1.70447e+06	1.70447e+06	1.70447e+06	1.70447e+06	1.70447e+06	1.70447e+06	1.70447e+06	1.70447e+06	1.70447e+06	1.51404e+06	1.6249e+06	1.34023e+06	1.54927e+06	2.48436e+06	2.55744e+06	1.74257e+06	3.03524e+06	6.23398e+06	4.0528e+06	3.86912e+06	3.51209e+06	3.53026e+06	4.80983e+06	6.72497e+06	5.86645e+06	135897	259241	150604	212851	433260	191017	268072
0.607_759.8104			759.81	0.607						level5					1.72189e+06	2.41347e+06	2.09781e+06	2.01485e+06	2.27934e+06	1.85874e+06	1.99397e+06	2.09933e+06	1.75856e+06	2.38439e+06	1.91865e+06	2.14584e+06	2.32496e+06	2.38514e+06	2.37223e+06	1.09287e+06	2.40125e+06	2.55236e+06	2.73149e+06	2.47666e+06	217506	6.63488e+06	200097	2.80093e+06	202150	2.77662e+06	1.04488e+07	290857	594823	884394	494895	535531	1.03844e+06	344346	1.08514e+06
0.608_631.8227		C18 H3 O18 P3 S	631.823	0.608						level5					236292	287016	252324	315321	325211	313315	247382	263204	300286	307052	201998	353572	322641	511923	343737	116020	245412	356489	535287	183233	64746.3	53351.8	42391.5	65842	58054.5	51190.5	80171.3	50372.1	226604	326519	264627	288169	397773	160143	341972
0.608_769.8432			769.843	0.608						level5					2.01431e+07	2.28661e+07	2.03052e+07	2.20303e+07	2.33433e+07	2.26922e+07	2.28944e+07	2.24181e+07	1.93573e+07	2.35979e+07	1.96767e+07	2.36906e+07	2.02171e+07	1.77459e+07	1.87284e+07	1.85312e+07	2.84413e+07	2.72594e+07	2.14262e+07	3.92842e+07	2.54213e+08	1.68061e+08	1.34801e+08	1.77806e+08	1.64782e+08	1.58638e+08	2.51408e+08	1.84926e+08	2.79225e+06	3.30335e+06	2.63168e+06	3.35252e+06	5.60218e+06	2.28162e+06	4.82611e+06
0.608_837.8304			837.83	0.608						level5					1.444e+07	1.72664e+07	1.47031e+07	1.7102e+07	1.7106e+07	1.87589e+07	1.60978e+07	1.65961e+07	1.4363e+07	1.78738e+07	1.63062e+07	1.59287e+07	1.41719e+07	1.32308e+07	1.69296e+07	1.42039e+07	2.17653e+07	2.01395e+07	1.56788e+07	2.69698e+07	1.95559e+08	1.32221e+08	1.06324e+08	1.404e+08	1.33135e+08	1.25465e+08	2.00278e+08	1.48436e+08	1.87152e+06	2.38372e+06	1.71771e+06	2.48924e+06	3.84038e+06	1.60881e+06	3.56879e+06
0.609_184.035	Dibenzothiophene	C12 H8 S	184.035	0.609	C20125	S2915		55.4		level4				NULL	3.00589e+07	3.00589e+07	3.00589e+07	3.00589e+07	3.00589e+07	3.00589e+07	3.00589e+07	3.00589e+07	3.00589e+07	3.00589e+07	3.00589e+07	3.00589e+07	3.14415e+07	5.3425e+07	4.19959e+07	2.38782e+07	4.42304e+07	8.81195e+07	4.44283e+07	3.70305e+07	1.63541e+08	7.71854e+07	1.666e+08	9.25145e+07	1.05504e+08	5.74067e+07	1.31329e+08	1.79868e+08	2.04164e+07	3.54114e+07	1.56856e+07	2.09975e+07	3.86628e+07	2.40216e+07	1.77621e+07
0.609_263.8582			263.858	0.609						level5					350082	404311	456009	362087	364215	358561	382342	456373	388837	386053	415304	328832	772181	804223	651406	339252	470311	443308	713391	332951	73034.9	60823.5	50557.3	75562.1	67873.5	57820.3	93855.4	60154.9	1.53571e+06	1.53283e+06	1.39389e+06	1.27107e+06	1.57638e+06	1.07643e+06	1.62648e+06
0.609_633.8688			633.869	0.609						level5					3.8106e+07	4.19103e+07	3.74556e+07	3.71439e+07	4.11415e+07	3.92351e+07	3.90425e+07	3.99167e+07	3.66418e+07	4.05942e+07	3.68938e+07	4.14284e+07	3.6482e+07	3.25034e+07	3.68487e+07	3.38966e+07	5.05726e+07	4.74053e+07	3.92663e+07	7.0285e+07	4.26343e+08	2.90587e+08	2.2255e+08	2.95075e+08	2.7023e+08	2.63583e+08	4.20977e+08	3.06378e+08	5.51419e+06	6.23848e+06	5.50998e+06	7.20114e+06	1.03003e+07	4.76164e+06	1.02913e+07
0.609_701.856			701.856	0.609						level5					3.30136e+07	3.83359e+07	3.47003e+07	3.73384e+07	3.74652e+07	3.71434e+07	3.6035e+07	3.64423e+07	3.28265e+07	3.85732e+07	3.3099e+07	3.93489e+07	3.41058e+07	3.03894e+07	3.23442e+07	3.05499e+07	4.68491e+07	4.61086e+07	3.60374e+07	6.41023e+07	3.84927e+08	2.63077e+08	2.13055e+08	2.78311e+08	2.6151e+08	2.46722e+08	3.93563e+08	2.91917e+08	4.74273e+06	5.759e+06	4.72684e+06	6.05575e+06	8.52722e+06	4.3498e+06	8.62943e+06
0.609_861.7916			861.792	0.609						level5					794616	715499	656912	738063	790816	878208	698070	701680	714827	855993	737455	704150	877261	920454	815616	422277	798797	910409	966822	826484	102878	84237.1	65151.7	481088	95533.1	229698	124591	77355.7	177473	240171	174544	222908	314295	123506	308574
0.61_1041.7951			1041.8	0.61						level5					1.50448e+06	1.91832e+06	1.61513e+06	1.09968e+06	1.93605e+06	1.65891e+06	1.67234e+06	1.57343e+06	1.39394e+06	1.9909e+06	1.45517e+06	1.53421e+06	770989	963806	1.13298e+06	1.48669e+06	2.97729e+06	2.40238e+06	1.52032e+06	3.69949e+06	6.45573e+07	3.72013e+07	3.51409e+07	3.83928e+07	4.34604e+07	3.3514e+07	6.95777e+07	4.47347e+07	176003	169212	125929	151028	712019	163200	453643
0.61_288.0462	N-desalkylflurazepam	C15 H10 Cl F N2 O	288.046	0.61		S4381	HMDB0061161			level4	Organoheterocyclic compounds	Benzodiazepines	1,4-benzodiazepines		254838	254838	254838	254838	254838	254838	254838	254838	254838	254838	254838	254838	676598	236455	69020.7	1.13117e+06	280348	183822	333621	227327	247497	945612	383603	911221	928196	230377	1.3421e+06	630811	2.25306e+06	1.40628e+06	2.63683e+06	1.6137e+06	2.37218e+06	1.94007e+06	2.2197e+06
0.61_649.8429		C16 H5 N4 O15 P3 S2	649.843	0.61						level5					1.39057e+07	1.54403e+07	1.35753e+07	1.59367e+07	1.47e+07	1.51045e+07	1.51011e+07	1.56728e+07	1.28565e+07	1.58601e+07	1.44184e+07	1.49376e+07	1.42452e+07	1.58902e+07	1.63099e+07	8.28047e+06	1.51465e+07	2.08635e+07	1.73121e+07	1.5683e+07	1.62089e+07	1.15779e+07	8.83247e+06	9.06821e+06	6.98744e+06	8.66343e+06	1.23954e+07	1.27506e+07	4.20339e+06	6.10668e+06	3.89906e+06	4.38828e+06	7.44863e+06	3.48371e+06	6.98989e+06
0.61_657.8301			657.83	0.61						level5					1.61098e+06	1.6812e+06	1.44781e+06	1.60613e+06	1.4997e+06	1.74699e+06	1.50097e+06	1.52681e+06	1.46356e+06	1.6992e+06	1.52762e+06	1.63775e+06	1.86373e+06	1.91318e+06	1.93851e+06	958183	1.97488e+06	2.32995e+06	2.2137e+06	1.77672e+06	146470	145217	476286	1.00323e+06	127188	115683	1.19114e+06	105912	611027	701712	563157	610042	924847	454306	1.01522e+06
0.61_973.8063			973.806	0.61						level5					3.74875e+06	4.51707e+06	3.77652e+06	3.96394e+06	3.92003e+06	4.22615e+06	4.10047e+06	4.01448e+06	3.93544e+06	4.51971e+06	3.62967e+06	3.94671e+06	2.92332e+06	2.38923e+06	3.00947e+06	3.77289e+06	5.67438e+06	4.84548e+06	3.34048e+06	7.80721e+06	9.97653e+07	6.70701e+07	4.95349e+07	6.29868e+07	6.08267e+07	5.9432e+07	1.03206e+08	7.38214e+07	295162	118625	197286	208880	361426	310491	460287
0.61_974.4759			974.476	0.61						level5					704791	704791	704791	704791	704791	704791	704791	704791	704791	704791	704791	704791	612779	776005	601313	723462	1.10771e+06	2.58354e+06	477868	4.21201e+06	3.22779e+07	1.4727e+07	3.77185e+07	2.02681e+07	1.38185e+07	1.66931e+07	2.25752e+07	6.61995e+07	253266	930723	227689	410774	1.39009e+06	256205	514889
0.611_273.866		C4 H Cl O6 P2 S	273.866	0.611						level5					2.30953e+06	2.30041e+06	2.08309e+06	2.30008e+06	2.186e+06	2.38095e+06	2.18459e+06	2.26978e+06	2.1774e+06	2.21297e+06	2.16514e+06	2.40875e+06	2.81519e+06	4.89923e+06	3.19381e+06	1.05883e+06	2.39483e+06	2.70469e+06	4.42683e+06	2.10235e+06	107912	82010.2	87538.7	105338	103675	77676.6	143729	100056	5.20981e+06	5.74912e+06	4.2961e+06	4.32057e+06	5.81565e+06	3.68584e+06	6.04404e+06
0.611_461.8548		C9 H9 N2 O6 P3 S4	461.855	0.611						level5					8.2594e+06	8.69323e+06	7.85771e+06	8.5242e+06	8.32217e+06	8.43799e+06	8.34618e+06	8.27871e+06	8.26768e+06	8.89856e+06	7.73897e+06	8.49198e+06	8.94578e+06	1.24119e+07	1.15043e+07	4.02532e+06	8.18998e+06	1.07594e+07	1.30215e+07	7.99802e+06	1.35159e+06	973994	1.06806e+06	936897	540181	652154	1.20273e+06	1.05393e+06	7.52851e+06	8.51933e+06	5.97798e+06	6.26246e+06	8.94391e+06	5.5516e+06	9.40271e+06
0.611_921.7927			921.793	0.611						level5					3.17661e+06	3.52709e+06	2.85734e+06	3.17092e+06	3.35216e+06	3.58163e+06	3.18749e+06	3.29345e+06	3.07201e+06	3.58372e+06	3.0628e+06	3.20173e+06	3.34975e+06	3.17575e+06	3.34559e+06	2.48694e+06	4.15503e+06	4.20799e+06	3.52919e+06	4.57596e+06	3.13915e+06	2.63153e+06	1.57362e+06	2.1948e+06	1.86128e+06	1.73323e+06	2.60121e+06	2.29171e+06	558140	729436	578848	610915	1.06489e+06	477752	972747
0.612_293.8897		C3 H3 O10 P S2	293.89	0.612						level5					816846	924959	925340	803392	994969	1.06452e+06	814047	914439	766736	928699	968899	907981	1.47933e+06	1.42018e+06	1.20761e+06	924333	774584	999496	1.37522e+06	867348	212100	172659	130273	237984	182525	207303	251678	154563	2.17503e+06	2.01616e+06	1.90599e+06	1.88563e+06	2.3358e+06	1.54834e+06	2.33609e+06
0.612_393.867		C5 H5 N2 O9 P3 S2	393.867	0.612						level5					1.00138e+07	9.61816e+06	9.70669e+06	1.13214e+07	1.02541e+07	9.86992e+06	1.03257e+07	1.01619e+07	9.88852e+06	1.01542e+07	9.87351e+06	1.04928e+07	1.14733e+07	1.62486e+07	1.27238e+07	5.12536e+06	1.01877e+07	1.26253e+07	1.54509e+07	9.61024e+06	1.53528e+06	1.48547e+06	1.24046e+06	1.11933e+06	900563	862972	1.32203e+06	1.53819e+06	9.4664e+06	1.15636e+07	7.87758e+06	8.08773e+06	1.16547e+07	6.93325e+06	1.32391e+07
0.612_623.8367			623.837	0.612						level5					985067	1.2482e+06	941358	1.28939e+06	1.11181e+06	1.11907e+06	1.0724e+06	1.15107e+06	1.04784e+06	1.13512e+06	1.03682e+06	1.17261e+06	1.11296e+06	1.63598e+06	1.53025e+06	551566	1.58438e+06	1.91524e+06	1.66383e+06	908450	133093	87358.3	605122	110080	109054	89415.4	4.22774e+06	125855	460388	620714	352069	425068	758369	318735	653499
0.612_905.8189			905.819	0.612						level5					6.80041e+06	7.97637e+06	6.73671e+06	6.80024e+06	8.05431e+06	7.80475e+06	7.06188e+06	7.42286e+06	6.78591e+06	8.23785e+06	6.40458e+06	7.65789e+06	6.09714e+06	6.41116e+06	5.55677e+06	5.83204e+06	1.03397e+07	9.09432e+06	6.61484e+06	1.27176e+07	1.28168e+08	7.84192e+07	7.20503e+07	8.48851e+07	8.93635e+07	8.11173e+07	1.39745e+08	1.03513e+08	582221	694991	624638	811459	1.30395e+06	624572	1.00151e+06
0.613_209.9283			209.928	0.613						level5					1.66533e+07	1.92935e+07	1.7561e+07	1.69577e+07	1.86698e+07	1.82231e+07	1.72814e+07	1.81412e+07	1.63798e+07	1.71436e+07	1.78465e+07	1.94093e+07	2.50511e+07	1.83227e+07	2.21501e+07	2.41871e+07	1.85444e+07	1.89663e+07	2.1651e+07	2.45012e+07	3.47431e+07	3.38996e+07	3.16903e+07	5.06376e+07	5.07875e+07	4.28859e+07	3.78114e+07	2.82524e+07	2.14517e+07	1.90306e+07	1.98775e+07	1.97853e+07	2.66038e+07	1.78579e+07	2.3579e+07
0.613_257.8921			257.892	0.613						level5					3.32056e+07	3.67527e+07	3.368e+07	3.3766e+07	3.77475e+07	3.59742e+07	3.39827e+07	3.60922e+07	3.31725e+07	3.44176e+07	3.47058e+07	3.68524e+07	3.95574e+07	5.33764e+07	4.4568e+07	2.06418e+07	3.79436e+07	4.20674e+07	5.404e+07	3.54705e+07	8.18471e+06	6.45759e+06	5.22866e+06	5.13346e+06	4.61011e+06	4.13316e+06	5.80794e+06	5.46718e+06	3.33075e+07	4.02077e+07	3.44786e+07	3.07105e+07	4.09031e+07	2.55338e+07	4.44016e+07
0.613_377.893		C6 H5 O13 P3	377.893	0.613						level5					5.63474e+07	6.89541e+07	5.62169e+07	6.14465e+07	6.05977e+07	6.21972e+07	5.80933e+07	6.03203e+07	5.52237e+07	6.27656e+07	5.87354e+07	6.46868e+07	6.23192e+07	6.91305e+07	6.58983e+07	4.10441e+07	6.74729e+07	7.00893e+07	7.98848e+07	8.04289e+07	6.58572e+07	6.14028e+07	4.82602e+07	5.3098e+07	4.41467e+07	4.63042e+07	6.77555e+07	6.02427e+07	2.58232e+07	3.08516e+07	2.96037e+07	3.20696e+07	4.03243e+07	2.10047e+07	4.92284e+07
0.613_429.9066		C6 H5 N6 O9 P3 S	429.907	0.613						level5					1.16447e+08	1.28165e+08	1.15167e+08	1.24086e+08	1.27797e+08	1.19196e+08	1.24271e+08	1.24667e+08	1.08855e+08	1.31582e+08	1.18576e+08	1.24366e+08	1.1525e+08	1.08875e+08	1.17776e+08	1.04033e+08	1.59718e+08	1.43408e+08	1.31064e+08	2.17971e+08	9.70987e+08	7.07988e+08	5.70307e+08	7.24758e+08	6.4244e+08	6.07313e+08	1.04944e+09	7.40896e+08	2.3752e+07	3.021e+07	2.25405e+07	2.87093e+07	4.3687e+07	2.13722e+07	4.03347e+07
0.613_445.8807		C6 H5 N6 O8 P3 S2	445.881	0.613						level5					4.46201e+07	5.03528e+07	4.57339e+07	4.7537e+07	4.79237e+07	4.90569e+07	4.67151e+07	4.79931e+07	4.40984e+07	5.07357e+07	4.67069e+07	4.68076e+07	4.79936e+07	5.5245e+07	5.21001e+07	3.17527e+07	5.46786e+07	6.25666e+07	6.17143e+07	6.3276e+07	6.00756e+07	5.04452e+07	3.81589e+07	3.86285e+07	3.98328e+07	3.85374e+07	5.57991e+07	4.67011e+07	1.98789e+07	2.41016e+07	1.77629e+07	2.03653e+07	3.07424e+07	1.62803e+07	3.01717e+07
0.613_513.8686		C8 H9 N2 O14 P3 S2	513.869	0.613						level5					2.29797e+07	2.52407e+07	2.21222e+07	2.32315e+07	2.43257e+07	2.34521e+07	2.35581e+07	2.36704e+07	2.33768e+07	2.38947e+07	2.24734e+07	2.43502e+07	2.10953e+07	3.01728e+07	2.63523e+07	1.40101e+07	2.86302e+07	3.6068e+07	2.93277e+07	2.94763e+07	2.68664e+07	2.1347e+07	1.89217e+07	1.87971e+07	1.54146e+07	1.3897e+07	2.41168e+07	2.38426e+07	9.88041e+06	1.21407e+07	8.36657e+06	9.44037e+06	1.55809e+07	7.53149e+06	1.34698e+07
0.613_529.8426		C5 H4 N6 O14 P2 S3	529.843	0.613						level5					3.4129e+06	4.34893e+06	3.65089e+06	4.28343e+06	3.75555e+06	4.25784e+06	3.46124e+06	3.86262e+06	3.97387e+06	3.86952e+06	3.67162e+06	4.12386e+06	4.77775e+06	5.74974e+06	5.07736e+06	1.96281e+06	3.65001e+06	4.90074e+06	5.82707e+06	3.66453e+06	543260	624846	275148	412744	167606	247703	286920	374971	3.30619e+06	3.75749e+06	2.71195e+06	2.8649e+06	3.95434e+06	2.19913e+06	4.22295e+06
0.613_565.8816		C11 H9 N2 O17 P3 S	565.882	0.613						level5					5.24588e+07	5.58425e+07	5.00265e+07	5.48746e+07	5.55668e+07	5.46204e+07	5.34467e+07	5.6479e+07	4.82596e+07	5.52114e+07	5.68335e+07	5.24487e+07	4.94641e+07	4.57068e+07	5.66836e+07	4.48496e+07	6.62456e+07	6.34083e+07	5.37165e+07	9.93484e+07	4.87482e+08	3.5234e+08	2.69593e+08	3.46467e+08	3.22489e+08	3.04371e+08	4.98682e+08	3.63002e+08	8.31418e+06	1.05624e+07	8.14409e+06	1.00815e+07	1.58092e+07	6.6095e+06	1.51646e+07
0.613_581.8557			581.856	0.613						level5					1.78893e+07	2.17413e+07	1.78451e+07	2.03449e+07	2.0917e+07	2.04561e+07	2.19023e+07	1.93535e+07	1.86704e+07	2.06025e+07	1.85234e+07	2.09299e+07	1.98833e+07	2.33209e+07	2.13976e+07	1.28391e+07	2.26107e+07	2.52275e+07	2.49188e+07	2.52338e+07	2.11709e+07	1.67859e+07	1.32615e+07	1.43061e+07	1.49336e+07	1.3378e+07	1.94673e+07	1.69647e+07	7.06e+06	8.84581e+06	6.47537e+06	7.33574e+06	1.17396e+07	5.41648e+06	1.08479e+07
0.613_717.8302		C19 H5 N4 O17 P3 S2	717.83	0.613						level5					1.29529e+07	1.40409e+07	1.22191e+07	1.60197e+07	1.26648e+07	1.36942e+07	1.31499e+07	1.38064e+07	1.34308e+07	1.34134e+07	1.26185e+07	1.45302e+07	1.20952e+07	1.58831e+07	1.2279e+07	8.28171e+06	1.55205e+07	1.84251e+07	1.6689e+07	1.87597e+07	1.46307e+07	1.04376e+07	8.65637e+06	9.38064e+06	7.67922e+06	7.6816e+06	1.17027e+07	1.12429e+07	4.16607e+06	5.31646e+06	3.16763e+06	4.26592e+06	6.67102e+06	3.13731e+06	6.3542e+06
0.613_853.8044		C24 H5 N6 O18 P3 S3	853.804	0.613						level5					5.53147e+06	6.32861e+06	5.89859e+06	7.08779e+06	6.28916e+06	6.77633e+06	5.77665e+06	6.54128e+06	5.65692e+06	6.81945e+06	5.83408e+06	6.41667e+06	5.41307e+06	6.99601e+06	5.58437e+06	3.84369e+06	7.14866e+06	7.68526e+06	7.12481e+06	8.05608e+06	5.64023e+06	4.38283e+06	3.95439e+06	3.51768e+06	3.55712e+06	3.39775e+06	5.8498e+06	5.48459e+06	1.40351e+06	1.70554e+06	1.21033e+06	1.62046e+06	2.63637e+06	1.17762e+06	2.24054e+06
0.613_913.8057			913.806	0.613						level5					2.37688e+06	3.01118e+06	2.63359e+06	2.73977e+06	2.4631e+06	2.7358e+06	2.93078e+06	2.60985e+06	2.31525e+06	3.23936e+06	2.37458e+06	2.66137e+06	2.21533e+06	1.95813e+06	2.29343e+06	2.0726e+06	3.58253e+06	3.1816e+06	2.4088e+06	5.45131e+06	1.51449e+07	9.90681e+06	7.26986e+06	9.44959e+06	7.97236e+06	9.20872e+06	1.32081e+07	1.25098e+07	86870.4	144862	83030.9	529887	318612	79916.7	267594
0.614_293.9316			293.932	0.614						level5					1.03104e+08	1.13835e+08	1.03694e+08	1.10098e+08	1.12483e+08	1.15485e+08	1.08851e+08	1.12558e+08	1.0166e+08	1.14403e+08	1.05073e+08	1.11838e+08	9.90423e+07	1.02807e+08	1.09448e+08	9.31114e+07	1.32312e+08	1.26745e+08	1.21619e+08	1.78434e+08	6.11857e+08	5.34912e+08	4.29593e+08	5.57284e+08	4.79794e+08	4.60403e+08	7.55288e+08	5.48227e+08	2.76222e+07	3.27096e+07	2.69988e+07	3.25038e+07	4.76932e+07	2.51011e+07	4.47855e+07
0.614_309.9055		C3 H5 O11 P3	309.906	0.614						level5					4.47673e+07	4.87414e+07	4.77629e+07	4.80308e+07	4.8473e+07	5.02652e+07	4.68799e+07	4.84963e+07	4.39724e+07	4.89504e+07	4.70677e+07	4.95297e+07	5.2299e+07	5.58715e+07	5.40032e+07	3.35848e+07	5.21296e+07	4.90364e+07	6.26237e+07	6.03344e+07	5.20708e+07	4.32324e+07	3.25102e+07	3.96711e+07	3.39822e+07	3.25227e+07	4.97322e+07	4.01064e+07	2.33085e+07	2.91133e+07	2.36219e+07	2.54742e+07	3.59857e+07	1.86224e+07	3.63974e+07
0.614_325.8795		C6 H O10 P3	325.88	0.614						level5					8.11715e+06	8.7867e+06	8.58937e+06	7.89442e+06	8.45863e+06	8.62567e+06	8.2902e+06	8.49766e+06	8.09317e+06	8.55829e+06	8.10155e+06	8.67426e+06	9.12447e+06	1.30074e+07	1.06216e+07	4.99607e+06	8.97902e+06	1.06397e+07	1.32867e+07	8.28226e+06	1.14868e+06	1.11346e+06	897414	866962	632988	696196	1.02714e+06	1.05473e+06	8.79767e+06	1.15463e+07	7.74218e+06	8.36813e+06	1.11039e+07	6.64198e+06	1.14155e+07
0.614_361.919		C4 H3 N4 O12 P S	361.919	0.614						level5					1.35162e+08	1.51505e+08	1.25344e+08	1.49067e+08	1.50471e+08	1.52497e+08	1.4564e+08	1.48558e+08	1.3134e+08	1.52487e+08	1.35981e+08	1.45909e+08	1.36416e+08	1.27776e+08	1.41304e+08	1.23673e+08	1.79366e+08	1.66537e+08	1.56224e+08	2.43127e+08	1.07602e+09	7.92157e+08	6.33254e+08	8.21708e+08	7.14241e+08	6.7497e+08	1.14938e+09	8.02357e+08	3.08902e+07	3.72725e+07	3.25698e+07	3.69978e+07	5.42111e+07	2.74055e+07	5.09703e+07
0.614_497.8945		C8 H9 N2 O15 P3 S	497.894	0.614						level5					6.05889e+07	6.5605e+07	5.85705e+07	6.4285e+07	6.34468e+07	6.19548e+07	6.42717e+07	6.32654e+07	5.81647e+07	6.80443e+07	5.88906e+07	6.33497e+07	5.45178e+07	5.72453e+07	6.06002e+07	4.85362e+07	8.10409e+07	7.9104e+07	6.63968e+07	1.06405e+08	4.85443e+08	3.45293e+08	3.10261e+08	3.45915e+08	3.52885e+08	3.03633e+08	5.26342e+08	3.95229e+08	1.12082e+07	1.34727e+07	1.04362e+07	1.2955e+07	2.14931e+07	9.93778e+06	1.79382e+07
0.614_665.8171		C16 H5 N4 O14 P3 S3	665.817	0.614						level5					2.31149e+06	2.6882e+06	2.61781e+06	2.77202e+06	2.56482e+06	2.64145e+06	2.30826e+06	2.39277e+06	2.74627e+06	2.48194e+06	2.24128e+06	3.04562e+06	2.94168e+06	3.90146e+06	3.59466e+06	1.25779e+06	2.43934e+06	3.38896e+06	4.07799e+06	2.2659e+06	383618	523830	524957	265858	469140	173297	1.8085e+06	597064	1.83015e+06	2.32137e+06	1.76936e+06	1.81254e+06	2.35972e+06	1.40878e+06	2.50623e+06
0.614_785.8172			785.817	0.614						level5					8.48124e+06	9.5059e+06	8.4452e+06	9.50753e+06	9.69821e+06	9.86253e+06	9.00216e+06	1.0693e+07	8.48438e+06	1.00922e+07	8.17131e+06	9.30445e+06	9.69231e+06	1.03113e+07	9.45623e+06	6.24998e+06	1.06806e+07	1.15338e+07	1.09019e+07	1.18629e+07	1.046e+07	9.06958e+06	5.52625e+06	6.43173e+06	6.62083e+06	5.54327e+06	8.98286e+06	8.16196e+06	2.30392e+06	2.90105e+06	2.33418e+06	2.73642e+06	4.30128e+06	2.06341e+06	3.85137e+06
0.614_947.8003			947.8	0.614						level5					2.31455e+06	2.73943e+06	2.11472e+06	2.50775e+06	2.42678e+06	2.40544e+06	2.5115e+06	2.35154e+06	2.38485e+06	2.41358e+06	2.37561e+06	2.48206e+06	1.86438e+06	1.67839e+06	1.93428e+06	2.08243e+06	3.5746e+06	3.06754e+06	2.16736e+06	4.17982e+06	1.27185e+07	8.57494e+06	7.29626e+06	8.39788e+06	7.33626e+06	8.48103e+06	1.17511e+07	9.84074e+06	81058.5	224153	72250	132713	306920	74757.7	106107
0.614_981.7942			981.794	0.614						level5					1.81472e+06	2.07953e+06	1.41246e+06	1.83147e+06	2.04607e+06	2.22853e+06	1.67437e+06	1.83989e+06	1.5993e+06	2.2003e+06	1.76704e+06	1.81346e+06	1.48532e+06	1.20777e+06	1.52722e+06	1.6316e+06	2.4745e+06	2.08741e+06	1.64376e+06	3.8566e+06	9.07536e+06	7.40431e+06	5.00669e+06	6.51709e+06	6.17407e+06	4.75019e+06	7.66096e+06	7.03458e+06	83328	101073	78319.3	85723.5	120474	76709.3	172415
0.615_189.9049			189.905	0.615						level5					5.85999e+06	5.93676e+06	5.92658e+06	5.89985e+06	5.91056e+06	5.95221e+06	5.86118e+06	5.92902e+06	5.92124e+06	5.96189e+06	5.6125e+06	6.14842e+06	6.20342e+06	9.30754e+06	7.22894e+06	3.04412e+06	5.6489e+06	6.39054e+06	9.83609e+06	5.63517e+06	742884	797489	419980	469414	538920	406318	511720	509035	7.90149e+06	1.00156e+07	6.22449e+06	7.07672e+06	9.47036e+06	5.73382e+06	9.27169e+06
0.615_241.9182			241.918	0.615						level5					2.29534e+08	2.5186e+08	2.37416e+08	2.39354e+08	2.45014e+08	2.55265e+08	2.35689e+08	2.43514e+08	2.22397e+08	2.54318e+08	2.36437e+08	2.47716e+08	2.53108e+08	2.77469e+08	2.7342e+08	1.69774e+08	2.52863e+08	2.72286e+08	3.08464e+08	3.05312e+08	3.08155e+08	2.40547e+08	1.94411e+08	2.21697e+08	1.81206e+08	1.87294e+08	2.99367e+08	2.27313e+08	1.20986e+08	1.47358e+08	1.13931e+08	1.23342e+08	1.75989e+08	9.74761e+07	1.85994e+08
0.615_300.9554		C5 H3 N O14	300.955	0.615						level5					948353	986824	1.02704e+06	1.02536e+06	1.00735e+06	982796	987536	1.05898e+06	863927	949525	1.09247e+06	1.02607e+06	1.00196e+06	1.34508e+06	1.2009e+06	567287	970556	1.11644e+06	1.33649e+06	1.17158e+06	108005	81283.5	153132	100440	88875.6	77852.2	122765	77428.4	451268	615568	482834	411776	490383	326932	782366
0.615_597.8299		C9 H5 N4 O17 P3 S2	597.83	0.615						level5					3.05078e+06	3.54594e+06	3.1308e+06	3.10701e+06	3.43175e+06	3.24957e+06	3.22326e+06	3.21853e+06	3.29242e+06	3.24515e+06	3.13924e+06	3.32767e+06	3.31585e+06	4.6965e+06	3.8585e+06	1.64529e+06	3.3795e+06	4.03393e+06	5.49051e+06	3.0864e+06	587045	496221	504304	769798	237640	213914	748028	453857	2.72464e+06	2.76156e+06	2.30201e+06	2.77554e+06	3.10893e+06	1.92108e+06	3.97769e+06
0.615_845.8179			845.818	0.615						level5					2.87854e+06	4.03753e+06	3.2106e+06	3.71121e+06	4.16527e+06	3.53099e+06	3.45642e+06	4.01263e+06	3.23481e+06	3.96422e+06	3.20784e+06	3.58739e+06	3.33424e+06	2.42664e+06	3.51449e+06	3.48073e+06	5.04041e+06	4.37386e+06	3.4725e+06	6.16661e+06	1.89846e+07	1.51245e+07	1.02889e+07	1.46201e+07	1.17154e+07	1.3495e+07	1.84282e+07	1.44311e+07	160267	225202	153141	183135	333355	78100.2	300222
0.616_1007.8014			1007.8	0.616						level5					1.41415e+06	1.69441e+06	1.69669e+06	2.1296e+06	1.49143e+06	1.67485e+06	1.92758e+06	1.58906e+06	1.84045e+06	1.88048e+06	1.72435e+06	1.36053e+06	1.39244e+06	690469	673873	1.84893e+06	2.86426e+06	2.10407e+06	1.86437e+06	4.53265e+06	7.19486e+07	5.02252e+07	3.46537e+07	5.25891e+07	4.62982e+07	4.49705e+07	7.31932e+07	4.77581e+07	199334	196792	191044	205483	290755	183579	279120
0.616_157.957			157.957	0.616						level5					1.96014e+08	2.18026e+08	2.05773e+08	2.12354e+08	2.14704e+08	2.2196e+08	2.09709e+08	2.16743e+08	1.98699e+08	2.17606e+08	2.047e+08	2.13776e+08	2.13275e+08	2.01287e+08	1.87727e+08	1.6934e+08	2.4572e+08	2.45646e+08	2.37822e+08	3.19608e+08	9.27906e+08	7.48056e+08	7.18787e+08	7.41961e+08	8.24955e+08	6.63196e+08	1.15113e+09	5.68573e+08	7.29959e+07	8.17639e+07	6.95349e+07	8.12814e+07	1.08401e+08	6.53118e+07	1.0659e+08
0.616_225.9442	(2e)-2,5-dichloro-4-oxo-2-hexenedioic acid	C6 H4 Cl2 O5	225.944	0.616	C12835	S4445367	HMDB0060363			level4	Organic acids and derivatives	Keto acids and derivatives	Medium-chain keto acids and derivatives	map01100 Metabolic pathways;	7.32845e+08	8.04562e+08	7.53279e+08	7.80926e+08	7.85732e+08	7.20714e+08	7.8114e+08	8.01786e+08	7.16892e+08	8.05449e+08	7.40633e+08	7.77308e+08	7.40373e+08	7.14665e+08	7.72142e+08	6.61365e+08	9.46621e+08	8.78657e+08	8.53743e+08	1.2368e+09	4.23083e+09	3.7749e+09	3.17498e+09	4.03302e+09	3.48397e+09	3.30316e+09	5.23386e+09	3.70779e+09	2.04424e+08	2.40364e+08	1.97517e+08	2.34203e+08	3.42092e+08	1.81374e+08	3.19389e+08
0.616_247.8843		C2 H O8 P S2	247.884	0.616						level5					4.22477e+06	4.09742e+06	4.21302e+06	4.03399e+06	4.32802e+06	4.18257e+06	4.15215e+06	4.19753e+06	4.19508e+06	3.97279e+06	4.27191e+06	4.26676e+06	6.19142e+06	5.55667e+06	5.22271e+06	4.65043e+06	4.08405e+06	5.23184e+06	5.11032e+06	5.01121e+06	1.69664e+06	1.70311e+06	1.92977e+06	2.24164e+06	2.40762e+06	2.06007e+06	2.03215e+06	1.57368e+06	8.07276e+06	7.37331e+06	6.67191e+06	7.06519e+06	9.26902e+06	6.13829e+06	8.14649e+06
0.616_349.8934		C4 H4 Cl N4 O7 P S2	349.893	0.616						level5					9.18062e+06	1.05567e+07	1.07673e+07	1.07099e+07	9.71358e+06	1.10398e+07	1.0376e+07	1.21151e+07	8.68251e+06	1.06014e+07	1.01903e+07	1.04493e+07	8.03906e+06	6.96449e+06	7.85464e+06	8.84646e+06	1.08235e+07	9.41405e+06	9.37816e+06	1.44158e+07	9.15685e+07	7.14005e+07	6.41906e+07	8.95106e+07	7.44292e+07	6.41352e+07	1.05937e+08	6.34043e+07	2.66256e+06	2.48798e+06	2.19219e+06	2.97436e+06	3.71137e+06	1.73119e+06	3.43334e+06
0.616_733.8043		C14 H13 N2 O17 P3 S5	733.804	0.616						level5					2.25606e+06	2.33944e+06	2.48679e+06	2.53007e+06	2.12824e+06	2.54989e+06	2.114e+06	2.0657e+06	2.52712e+06	2.48633e+06	1.84655e+06	2.85301e+06	2.70484e+06	3.19062e+06	3.1094e+06	1.09417e+06	2.37165e+06	2.93476e+06	3.47685e+06	1.89013e+06	353674	541836	783099	529953	285607	198512	715575	138100	1.6805e+06	1.86078e+06	1.54293e+06	1.7231e+06	2.31326e+06	1.21582e+06	2.32511e+06
0.616_819.8114			819.811	0.616						level5					1.84127e+06	2.1843e+06	2.0307e+06	1.89982e+06	2.03749e+06	2.04916e+06	2.07336e+06	2.23365e+06	1.50987e+06	2.24697e+06	2.03848e+06	2.04023e+06	2.18184e+06	1.85374e+06	2.38235e+06	1.45261e+06	2.4705e+06	2.49883e+06	2.2912e+06	2.49906e+06	1.48244e+06	1.31464e+06	995436	1.1286e+06	778828	992281	1.30055e+06	1.04e+06	323283	330363	266030	299333	460313	180759	493805
0.616_89.9695			89.9695	0.616						level5					4.21527e+08	4.59749e+08	4.30716e+08	4.53284e+08	4.52003e+08	4.68852e+08	4.45034e+08	4.56674e+08	4.24065e+08	4.58473e+08	4.41147e+08	4.46188e+08	4.53693e+08	4.34591e+08	4.78736e+08	4.02019e+08	5.04608e+08	4.22755e+08	5.1004e+08	6.47107e+08	1.70869e+09	1.42208e+09	1.38739e+09	1.45085e+09	1.62159e+09	1.44631e+09	2.19345e+09	1.49971e+09	1.86323e+08	2.09121e+08	1.87372e+08	2.04724e+08	2.95746e+08	1.68906e+08	2.74859e+08
0.617_105.9434			105.943	0.617						level5					3.07002e+07	3.24147e+07	3.12105e+07	3.25063e+07	2.76365e+07	3.41795e+07	3.1403e+07	3.19264e+07	2.99295e+07	3.14487e+07	3.13409e+07	3.12817e+07	3.59972e+07	3.88525e+07	3.83053e+07	2.36356e+07	3.19766e+07	3.56697e+07	4.23005e+07	3.78967e+07	2.79712e+07	2.4227e+07	1.88896e+07	2.26632e+07	1.81554e+07	1.82372e+07	2.54221e+07	2.29507e+07	2.49275e+07	2.86494e+07	2.39247e+07	2.38211e+07	3.31031e+07	2.03533e+07	3.26006e+07
0.617_170.0459		C3 H11 N2 O4 P	170.046	0.617						level5					2.11134e+06	2.73269e+06	2.55468e+06	2.59996e+06	2.52193e+06	2.68501e+06	2.254e+06	2.67631e+06	2.17249e+06	2.57124e+06	2.5581e+06	2.5745e+06	4.07439e+06	2.62212e+06	3.5937e+06	2.81328e+06	1.42917e+06	1.41415e+06	3.86234e+06	2.21872e+06	1.1593e+06	810166	1.20076e+06	1.92953e+06	852404	742973	2.41457e+06	852158	9.86775e+06	6.80602e+06	1.07819e+07	1.01323e+07	1.01315e+07	9.73242e+06	7.57867e+06
0.617_173.9309		C3 H N2 O P3	173.931	0.617						level5					2.97244e+07	3.29948e+07	3.08122e+07	2.85523e+07	3.28898e+07	3.42954e+07	3.11438e+07	3.17206e+07	2.94404e+07	3.18844e+07	3.03234e+07	3.24789e+07	3.4834e+07	3.86762e+07	3.71877e+07	2.22277e+07	3.30927e+07	3.54036e+07	4.2447e+07	3.88594e+07	3.0107e+07	2.45594e+07	1.73282e+07	1.83521e+07	1.59208e+07	1.92505e+07	2.96292e+07	2.0206e+07	2.15783e+07	2.44065e+07	1.98324e+07	2.06648e+07	2.84204e+07	1.71897e+07	2.89297e+07
0.617_307.9088		C4 H6 Cl N2 O6 P S2	307.909	0.617						level5					4.25476e+07	4.87305e+07	4.50857e+07	4.58264e+07	4.62864e+07	4.95046e+07	4.26661e+07	4.4597e+07	4.27686e+07	4.90422e+07	4.57525e+07	4.59068e+07	4.89253e+07	5.45351e+07	5.15197e+07	3.23821e+07	5.06951e+07	5.50877e+07	6.05065e+07	5.68537e+07	5.15119e+07	4.20045e+07	3.25271e+07	3.82061e+07	3.07328e+07	3.32578e+07	4.62119e+07	4.07884e+07	2.27237e+07	2.96028e+07	2.56325e+07	2.38126e+07	3.41411e+07	2.50286e+06	3.67442e+07
0.617_589.8427			589.843	0.617						level5					800781	840082	932301	969404	931371	964011	830733	950219	805652	944286	878418	912187	959688	1.26444e+06	1.25349e+06	486499	1.01343e+06	1.15342e+06	1.26199e+06	845866	151983	776282	107093	805783	122564	308745	2.67104e+06	123119	376077	604428	352206	382519	608435	327474	662191
0.617_989.7805			989.78	0.617						level5					1.86288e+06	2.03084e+06	1.86925e+06	1.89564e+06	2.19707e+06	2.13654e+06	1.89785e+06	1.92149e+06	2.03635e+06	2.12055e+06	1.75813e+06	2.05227e+06	1.67849e+06	1.87575e+06	1.74914e+06	1.32189e+06	2.51082e+06	2.54495e+06	2.32807e+06	2.71837e+06	2.05436e+06	1.86922e+06	1.00958e+06	1.36816e+06	867414	1.1154e+06	1.44711e+06	1.63283e+06	240246	359461	315751	254875	586983	151870	470370
0.618_218.0756		C7 H15 N4 P S	218.076	0.618						level5					9.13791e+06	1.36408e+07	8.56421e+06	1.2509e+07	1.23907e+07	1.054e+07	1.16195e+07	1.09213e+07	1.00034e+07	1.17525e+07	1.06447e+07	1.12782e+07	1.46471e+07	2.54954e+07	2.15115e+07	1.34073e+07	3.87538e+07	3.43221e+07	2.34956e+07	3.26849e+07	5.79153e+07	4.4493e+07	7.72558e+07	4.02701e+07	2.66144e+07	3.32357e+07	2.01916e+07	5.40615e+07	3.67271e+06	5.17232e+06	1.34444e+06	1.69545e+06	1.31515e+06	2.37875e+06	7.41196e+06
0.618_566.3834	(7r)-7-(decanoyloxy)-4-hydroxy-n,n,n-trimethyl-10-oxo-3,5,9-trioxa-4-phosphanonadecan-1-aminium 4-oxide	C28 H57 N O8 P	566.383	0.618		S4472414				level4					777838	928627	786520	927576	848935	812437	1.23325e+06	971751	698571	961024	791272	870792	835181	425040	835394	754737	1.31339e+06	1.13159e+06	650752	1.7855e+06	2.13363e+07	1.53555e+07	1.09984e+07	1.53256e+07	1.39414e+07	1.41253e+07	2.28686e+07	1.49164e+07	139626	162548	131133	143158	202950	128592	193016
0.618_702.3576			702.358	0.618						level5					793539	1.27085e+06	1.37459e+06	1.47426e+06	1.35707e+06	1.20503e+06	1.24834e+06	1.29652e+06	844247	1.39593e+06	1.28515e+06	1.25223e+06	1.0108e+06	900423	774054	1.49376e+06	1.81007e+06	1.3064e+06	652550	3.12779e+06	3.84632e+07	2.66978e+07	1.9475e+07	2.70485e+07	2.42623e+07	2.40864e+07	4.04707e+07	2.6631e+07	139514	133118	140071	148534	195934	128094	203825
0.619_145.9746	[similar to: pipecolic acid; δmass: 16.8956 da]		145.975	0.619						level5					979694	1.11308e+06	917732	1.10106e+06	991987	1.14387e+06	1.00382e+06	1.09633e+06	1.02804e+06	953402	1.13259e+06	982216	1.6947e+06	1.85247e+06	2.04751e+06	1.48125e+06	1.44093e+06	1.6247e+06	2.16981e+06	1.97535e+06	669417	540617	584219	1.18195e+06	1.00113e+06	655469	557449	471525	1.08318e+06	941344	962888	973546	1.44049e+06	855626	970244
0.619_435.8523		C5 H4 Cl N6 O6 P3 S2	435.852	0.619						level5					4.26638e+06	4.76951e+06	4.39067e+06	4.5209e+06	4.36898e+06	4.46736e+06	4.44884e+06	4.48187e+06	4.44827e+06	4.45008e+06	4.39924e+06	4.53299e+06	3.5678e+06	4.90997e+06	4.11367e+06	2.43301e+06	4.53173e+06	5.34606e+06	3.97059e+06	5.15155e+06	6.83037e+06	6.18624e+06	5.63218e+06	4.93166e+06	3.90515e+06	4.64165e+06	6.81933e+06	7.35516e+06	684339	1.4905e+06	914573	908375	1.69193e+06	622166	1.59542e+06
0.619_801.7915		C18 H9 N6 O15 P3 S5	801.792	0.619						level5					1.48671e+06	1.53232e+06	1.47304e+06	1.52581e+06	1.48972e+06	1.50154e+06	1.50126e+06	1.50146e+06	1.50108e+06	1.47402e+06	1.55852e+06	1.4733e+06	1.35318e+06	2.67463e+06	1.67899e+06	647752	1.53596e+06	2.15211e+06	2.51774e+06	1.30586e+06	116377	321515	243460	476479	694152	248858	506065	576246	1.18272e+06	1.30903e+06	801387	996438	1.64535e+06	873630	1.32222e+06
0.62_215.0075	4-nitro-6-oxohepta-2,4-dienedioic acid	C7 H5 N O7	215.007	0.62	C20367	S28533122				level4				NULL	1.40104e+06	1.47191e+06	1.42284e+06	1.78968e+06	1.50945e+06	1.26028e+06	1.39265e+06	1.49869e+06	1.31879e+06	1.15154e+06	1.99587e+06	1.5329e+06	2.93835e+06	2.29983e+06	3.06756e+06	1.75319e+06	1.7019e+06	1.94863e+06	2.32588e+06	2.05498e+06	419479	336953	282319	352004	546788	614816	422033	301480	4.9636e+06	4.81325e+06	4.19192e+06	4.2506e+06	5.19228e+06	3.59211e+06	3.99638e+06
0.62_244.989		C2 H7 N5 O5 S2	244.989	0.62						level5					1.50394e+06	1.93629e+06	1.6695e+06	1.67927e+06	1.00218e+06	1.4939e+06	1.33381e+06	1.69072e+06	1.29818e+06	1.75416e+06	1.7451e+06	1.28341e+06	2.93931e+06	3.02923e+06	2.85756e+06	2.54924e+06	2.01043e+06	2.69591e+06	3.47888e+06	4.55919e+06	1.41687e+06	1.22637e+06	704286	1.60405e+06	921965	1.32091e+06	2.05736e+06	1.17453e+06	462145	490116	719826	715702	665004	530060	841190
0.62_321.8795		C2 H N2 O11 P3	321.88	0.62						level5					9.15906e+06	9.15906e+06	9.15906e+06	9.15906e+06	9.15906e+06	9.15906e+06	9.15906e+06	9.15906e+06	9.15906e+06	9.15906e+06	9.15906e+06	9.15906e+06	1.03207e+07	1.73748e+07	9.85682e+06	2.01249e+06	3.50897e+07	1.11403e+07	5.2136e+07	1.28094e+07	5.36789e+06	5.78001e+06	4.53969e+06	6.58709e+06	2.94715e+07	5.76571e+06	2.88565e+07	4.8877e+06	2.45118e+07	8.58609e+06	7.08975e+06	1.30471e+07	8.29097e+06	1.5555e+07	9.23507e+06
0.62_538.9715		C6 H16 N5 O18 P3	538.971	0.62						level5					955268	1.07902e+06	931331	1.0161e+06	1.02102e+06	950146	1.05033e+06	1.0375e+06	1.00257e+06	968799	1.08497e+06	918054	1.09684e+06	1.29423e+06	1.23189e+06	735155	1.00789e+06	1.05466e+06	1.23754e+06	1.51686e+06	303538	409403	1.03236e+06	380176	197110	170495	591869	453330	389905	505296	392744	449724	657960	397685	660090
0.62_869.7789		C30 H4 N2 O18 P2 S4	869.779	0.62						level5					1.12883e+06	1.03446e+06	937575	1.06006e+06	1.27012e+06	1.20452e+06	1.22661e+06	1.02538e+06	1.03173e+06	1.15684e+06	941741	1.24948e+06	1.22875e+06	1.88082e+06	1.33229e+06	539697	1.09263e+06	1.4187e+06	1.5833e+06	899093	1.51593e+06	1.2201e+06	118792	148926	555880	125796	644526	658642	687689	867337	646464	632161	1.02606e+06	432441	985495
0.621_157.9149			157.915	0.621						level5					3.12142e+07	4.1533e+07	2.66972e+07	3.78287e+07	3.75874e+07	3.45063e+07	3.58799e+07	3.21366e+07	3.52528e+07	3.49247e+07	3.31475e+07	3.56632e+07	2.30705e+07	3.07851e+07	3.53824e+07	1.91719e+07	1.86823e+07	3.80479e+07	2.63563e+07	2.70357e+07	2.03844e+07	1.81259e+07	1.94807e+07	9.91398e+06	2.75341e+07	6.74257e+06	2.69783e+07	1.88265e+07	6.91804e+07	4.64842e+07	3.61106e+07	4.90987e+07	6.50427e+07	5.05751e+07	4.13511e+07
0.621_263.8374		C3 H4 Cl P3 S3	263.837	0.621						level5					915444	1.08645e+06	1.04373e+06	1.03562e+06	1.01244e+06	1.02339e+06	1.01225e+06	1.02128e+06	982736	1.01151e+06	1.05308e+06	1.00743e+06	1.10288e+06	1.59031e+06	1.36214e+06	384636	706156	1.05585e+06	1.59856e+06	695237	88406.5	72949	70395.3	85165.6	80558.6	63722.5	118869	83691.8	1.07011e+06	2.53273e+06	1.87986e+06	1.04414e+06	1.3483e+06	777625	1.84563e+06
0.621_283.8608		C2 H2 Cl O8 P S2	283.861	0.621						level5					701220	766131	674695	780509	706965	749332	745699	783105	657064	721883	732815	756073	1.26554e+06	913151	1.04393e+06	1.04906e+06	598307	725734	1.07234e+06	592978	407522	320728	280768	437737	314229	292386	462307	331410	2.05414e+06	1.84547e+06	2.54262e+06	2.04523e+06	2.59203e+06	1.84158e+06	2.74316e+06
0.621_310.9089		C2 H3 N O13 P2	310.909	0.621						level5					2.05674e+06	2.26264e+06	1.98559e+06	2.3052e+06	2.05843e+06	2.12809e+06	2.12278e+06	2.13813e+06	2.12998e+06	2.10926e+06	2.10332e+06	2.17151e+06	2.16484e+06	2.69698e+06	2.21525e+06	1.4192e+06	2.24033e+06	2.74995e+06	2.8079e+06	2.53474e+06	1.64735e+06	1.69534e+06	1.21338e+06	1.58023e+06	1.32305e+06	1.45941e+06	1.42198e+06	1.86389e+06	1.02449e+06	1.33862e+06	918981	1.0789e+06	1.95677e+06	803358	1.49736e+06
0.622_173.8888	[similar to: l-(+)-arginine; δmass: -0.2229 da]		173.889	0.622						level5					1.22349e+06	1.22349e+06	1.22349e+06	1.22349e+06	1.22349e+06	1.22349e+06	1.22349e+06	1.22349e+06	1.22349e+06	1.22349e+06	1.22349e+06	1.22349e+06	1.22811e+06	827671	621212	764499	630042	1.21531e+06	2.7595e+06	944972	84490.3	262917	261403	388057	227329	56704.5	317956	341058	1.27459e+06	8.69007e+06	2.3639e+06	1.146e+06	1.19852e+07	868497	1.5218e+06
0.622_315.8508		C3 H6 Cl O5 P S4	315.851	0.622						level5					813579	730755	816313	749034	723954	853493	775955	763459	711743	836072	726918	812392	785743	862920	775711	409795	522863	663515	1.00265e+06	587726	97785.4	79966.7	72458.5	91624.7	81736.2	70526.8	120272	83882.4	476255	801274	544766	430663	606410	306955	853263
0.622_383.8384		C3 H3 Cl N4 O6 P2 S3	383.838	0.622						level5					1.06295e+06	1.06295e+06	1.06295e+06	1.06295e+06	1.06295e+06	1.06295e+06	1.06295e+06	1.06295e+06	1.06295e+06	1.06295e+06	1.06295e+06	1.06295e+06	925690	1.30467e+06	997511	502050	955281	1.29986e+06	1.36777e+06	1.01309e+06	148749	245137	197433	152993	166103	178205	275365	171461	764105	1.05955e+06	797346	704029	928538	653400	984358
0.623_134.9701			134.97	0.623						level5					1.93206e+06	2.02009e+06	2.05084e+06	2.09615e+06	2.0723e+06	1.99373e+06	2.05935e+06	2.01012e+06	2.02051e+06	1.98759e+06	1.9448e+06	2.16139e+06	4.07303e+06	4.94806e+06	4.60387e+06	2.31163e+06	2.40164e+06	3.37491e+06	4.95199e+06	3.54418e+06	390216	268108	300161	662722	321602	233950	452170	317654	2.98498e+06	2.70405e+06	2.35778e+06	2.53152e+06	3.46829e+06	2.60109e+06	2.68901e+06
0.623_211.8448			211.845	0.623						level5					298750	298750	298750	298750	298750	298750	298750	298750	298750	298750	298750	298750	344003	390992	318158	312581	382555	450715	548272	520599	1.17351e+06	838421	947182	1.11677e+06	896379	733231	1.24603e+06	1.00056e+06	4.2884e+06	3.97552e+06	3.86865e+06	2.69569e+06	3.62821e+06	2.94138e+06	4.52008e+06
0.623_294.935		C2 H8 N3 O6 P3 S	294.935	0.623						level5					5.58799e+06	6.031e+06	5.63763e+06	5.83459e+06	6.42689e+06	6.28746e+06	5.84067e+06	6.35563e+06	5.45089e+06	6.04983e+06	5.7211e+06	6.17194e+06	5.8075e+06	5.7949e+06	5.81098e+06	5.02513e+06	7.41144e+06	6.69098e+06	6.49217e+06	9.51541e+06	3.90206e+07	3.05439e+07	2.42198e+07	3.15091e+07	2.6608e+07	2.53569e+07	4.18785e+07	2.88564e+07	1.48945e+06	1.70255e+06	1.3883e+06	1.72174e+06	2.17709e+06	1.12898e+06	2.12382e+06
0.623_357.8356		C2 H O13 P3 S	357.836	0.623						level5					4.10357e+06	4.15051e+06	4.50687e+06	4.29721e+06	4.48046e+06	4.47443e+06	4.04265e+06	4.44517e+06	4.10799e+06	4.68995e+06	4.12398e+06	4.25319e+06	4.68607e+06	3.16492e+06	3.64251e+06	4.15351e+06	3.61669e+06	3.5045e+06	4.13104e+06	4.45554e+06	4.74423e+06	4.32669e+06	5.71328e+06	7.23518e+06	7.03284e+06	5.30639e+06	5.54047e+06	3.91044e+06	1.64395e+06	2.26807e+06	1.74922e+06	1.92538e+06	3.06073e+06	1.48526e+06	3.1764e+06
0.623_487.8661		C5 H3 Cl N4 O17 P2	487.866	0.623						level5					4.3086e+06	4.36641e+06	4.38631e+06	4.30595e+06	4.10315e+06	4.83794e+06	4.37571e+06	4.50758e+06	3.6362e+06	4.45814e+06	4.36649e+06	4.67298e+06	2.81761e+06	2.63162e+06	3.01249e+06	2.768e+06	5.00357e+06	4.36238e+06	3.41424e+06	6.56299e+06	5.21596e+07	3.99996e+07	2.9974e+07	3.82556e+07	3.0662e+07	3.12536e+07	5.77192e+07	3.97845e+07	215590	459611	308789	366027	615526	256208	641055
0.624_215.8734	[similar to: (+/-)5(6)-dihet; δmass: -122.3723 da]		215.873	0.624						level5					4.76004e+06	5.47013e+06	4.96435e+06	5.03681e+06	5.26348e+06	5.15191e+06	5.02225e+06	5.16366e+06	5.0152e+06	4.51474e+06	5.74382e+06	5.10611e+06	6.28164e+06	4.50378e+06	5.34865e+06	5.22616e+06	3.74579e+06	4.31066e+06	5.74424e+06	4.46812e+06	5.73219e+06	3.82134e+06	5.06579e+06	4.24212e+06	5.1589e+06	2.90475e+06	5.82313e+06	3.44358e+06	1.55384e+07	1.2266e+07	1.2027e+07	1.23813e+07	1.8305e+07	1.18919e+07	1.54325e+07
0.624_277.9157		C3 H5 O9 P3	277.916	0.624						level5					1.59913e+07	1.64971e+07	1.5853e+07	1.50163e+07	1.68457e+07	1.57053e+07	1.6477e+07	1.57698e+07	1.59308e+07	1.64218e+07	1.58224e+07	1.59043e+07	2.00903e+07	1.78243e+07	2.00146e+07	1.56429e+07	1.99789e+07	2.9768e+07	1.68849e+07	1.56987e+07	1.04662e+08	3.43647e+07	3.73129e+07	4.02297e+07	4.65838e+07	4.21468e+07	1.18593e+08	3.72651e+07	1.83244e+07	1.54187e+07	1.35263e+07	1.0929e+07	2.30177e+07	1.48904e+07	1.29782e+07
0.624_291.9349	Iniparib	C7 H5 I N2 O3	291.935	0.624		S7971834				level4					9.73882e+07	1.06811e+08	9.75692e+07	1.03562e+08	1.10685e+08	1.0981e+08	1.02954e+08	1.06563e+08	9.64927e+07	1.09722e+08	9.91154e+07	1.05789e+08	1.08152e+08	9.6468e+07	1.02779e+08	8.72047e+07	1.24599e+08	1.18867e+08	1.14519e+08	1.67418e+08	6.72758e+08	4.98956e+08	4.03199e+08	5.23291e+08	4.49449e+08	4.30882e+08	6.86396e+08	4.94237e+08	2.50757e+07	3.25772e+07	2.6647e+07	3.21106e+07	4.43188e+07	2.49129e+07	4.38711e+07
0.624_347.8279		C H3 Cl N2 O7 P2 S3	347.828	0.624						level5					767629	909779	910208	749210	879918	877017	820705	834383	839794	852198	838866	842912	1.18002e+06	441308	66940.3	1.80322e+06	812859	638309	795782	1.19017e+06	216933	3.05603e+06	4.1132e+06	6.55041e+06	8.3577e+06	4.45437e+06	3.27229e+06	3.77347e+06	934894	676496	736784	847089	1.23885e+06	687233	838654
0.624_363.8015		C5 H3 Cl N2 O P2 S5	363.801	0.624						level5					603097	600046	693388	594253	730870	679719	504519	655997	545192	716795	707915	587729	877779	481550	648874	977394	474211	376794	745393	537221	184910	151370	323279	380266	702527	133391	223930	155723	1.21148e+06	1.10573e+06	1.09755e+06	1.18351e+06	1.56643e+06	1.04416e+06	1.42158e+06
0.624_503.8605		C3 H2 N6 O18 P2 S	503.861	0.624						level5					2.46081e+06	2.46081e+06	2.46081e+06	2.46081e+06	2.46081e+06	2.46081e+06	2.46081e+06	2.46081e+06	2.46081e+06	2.46081e+06	2.46081e+06	2.46081e+06	2.79802e+06	2.68606e+06	3.15346e+06	3.12874e+06	3.19688e+06	3.29517e+06	2.5664e+06	4.01918e+06	1.14026e+07	9.98825e+06	8.75793e+06	1.31765e+07	1.17514e+07	1.30839e+07	1.41417e+07	1.10148e+07	1.79971e+06	1.61627e+06	1.06013e+06	1.72749e+06	2.25391e+06	1.32743e+06	1.75614e+06
0.625_227.03		C6 H15 N O2 P2 S	227.03	0.625						level5					9.12461e+06	9.45259e+06	9.30762e+06	9.33463e+06	9.19476e+06	9.27735e+06	9.28269e+06	9.28574e+06	9.26668e+06	9.3812e+06	9.17113e+06	9.30469e+06	1.64011e+07	1.78348e+07	1.67653e+07	1.37404e+07	1.34536e+07	1.53695e+07	1.75328e+07	1.6964e+07	8.57123e+06	7.62086e+06	8.36027e+06	1.06286e+07	9.58779e+06	6.7503e+06	1.07647e+07	7.33616e+06	9.88516e+06	7.79964e+06	8.16593e+06	7.78339e+06	1.05507e+07	7.95231e+06	8.6883e+06
0.625_357.8561		C H Cl N4 O10 P2 S	357.856	0.625						level5					1.75475e+06	1.50242e+06	1.52867e+06	1.50357e+06	1.6205e+06	1.68014e+06	1.57439e+06	1.57803e+06	1.57665e+06	1.52918e+06	1.50789e+06	1.7475e+06	1.48879e+06	1.24989e+06	1.46897e+06	2.13699e+06	1.69136e+06	1.61613e+06	1.31715e+06	2.24957e+06	5.5914e+06	4.47013e+06	6.67132e+06	8.3748e+06	1.00921e+07	6.71551e+06	8.1638e+06	5.31723e+06	865482	1.12584e+06	606238	800586	1.36594e+06	829052	1.03927e+06
0.625_372.9411		C2 H8 N5 O11 P S2	372.941	0.625						level5					712461	526376	513657	589630	677978	749865	490372	665719	583391	653635	565978	616006	1.05271e+06	1.34393e+06	1.04947e+06	1.04873e+06	1.26459e+06	1.23749e+06	1.3945e+06	1.66941e+06	148216	120446	106252	134739	107144	103786	178321	129155	22766.5	86228.8	22527.1	24682.7	39550.8	20629	80443.3
0.626_195.8709	[similar to: glucose 1-phosphate; δmass: -64.1588 da]		195.871	0.626						level5					1.79158e+06	1.84835e+06	1.82198e+06	2.01883e+06	1.90627e+06	3.0209e+06	1.63983e+06	2.18797e+06	1.81941e+06	2.00591e+06	1.81845e+06	2.04307e+06	2.60186e+06	2.3413e+06	2.88263e+06	1.48364e+06	1.19063e+06	1.80954e+06	2.51249e+06	1.37487e+06	260764	178153	183609	221897	193400	163320	270369	196282	7.4205e+06	6.99847e+06	7.94517e+06	6.00424e+06	1.01269e+07	6.47019e+06	7.15215e+06
0.626_254.9709		C4 H6 N3 O6 P S	254.971	0.626						level5					5.31419e+06	6.55188e+06	6.37701e+06	5.79558e+06	6.21733e+06	6.5713e+06	6.05486e+06	6.46239e+06	5.5613e+06	6.17821e+06	5.88833e+06	6.37615e+06	9.09622e+06	9.85724e+06	1.11656e+07	6.44723e+06	9.2041e+06	1.00261e+07	1.09127e+07	1.55745e+07	7.70137e+06	4.85912e+06	7.26671e+06	6.794e+06	4.51106e+06	3.90774e+06	8.74104e+06	5.81894e+06	852973	1.19197e+06	1.04721e+06	1.12839e+06	1.34028e+06	792909	1.76174e+06
0.626_367.8851		C2 H2 N4 O12 P2 S	367.885	0.626						level5					3.68293e+06	4.08506e+06	4.28243e+06	4.06245e+06	4.47572e+06	4.23211e+06	3.91951e+06	4.83516e+06	3.72794e+06	4.03988e+06	4.31718e+06	4.01407e+06	4.75446e+06	3.55392e+06	4.83438e+06	5.34377e+06	4.52713e+06	4.94294e+06	4.39163e+06	5.83255e+06	1.51225e+07	1.35977e+07	1.24394e+07	1.80821e+07	1.86471e+07	1.82556e+07	1.63172e+07	1.32267e+07	2.19278e+06	2.29563e+06	2.17341e+06	2.83711e+06	3.61457e+06	2.09402e+06	2.86496e+06
0.626_373.8098		C2 H6 Cl N4 P3 S5	373.81	0.626						level5					838886	790316	987427	873652	885738	912844	783347	882790	823075	889560	868084	900969	1.02743e+06	757686	821012	617177	642649	962747	999396	699260	137644	112321	100851	125976	132951	99247.7	168029	120678	623959	1.06898e+06	764573	616528	961309	504272	1.17926e+06
0.628_180.9545	[similar to: l-tyrosine; δmass: -0.1194 da]		180.954	0.628						level5					512128	658329	573079	546445	542221	574126	573919	576016	529948	509637	681051	540275	724268	1.22326e+06	892494	306157	408049	631713	857172	318431	395449	267116	330528	336728	348478	247031	463801	346136	2.89779e+06	3.07249e+06	2.1795e+06	2.25561e+06	2.64794e+06	2.11874e+06	2.7153e+06
0.628_196.0939		C7 H16 O6	196.094	0.628				9.4		level5					2.11656e+07	2.12532e+07	1.95565e+07	2.13857e+07	2.12317e+07	2.13714e+07	2.13021e+07	2.02956e+07	2.12573e+07	2.04662e+07	1.84454e+07	2.42202e+07	2.80212e+07	4.94156e+07	3.42855e+07	2.88897e+07	4.83386e+07	4.42922e+07	3.79136e+07	5.23134e+07	7.08288e+07	5.47585e+07	1.09715e+08	4.36185e+07	4.06203e+07	3.6952e+07	2.29486e+07	6.00744e+07	1.17585e+07	1.75488e+07	5.66201e+06	7.57761e+06	5.30397e+06	8.73686e+06	2.44097e+07
0.628_221.0222		C4 H9 N5 O2 P2	221.022	0.628						level5					1.51548e+07	1.52296e+07	1.61684e+07	1.6192e+07	1.43727e+07	1.76475e+07	1.55868e+07	1.53588e+07	1.5259e+07	1.48377e+07	1.56449e+07	1.65889e+07	3.27349e+07	4.19477e+07	3.90577e+07	1.69384e+07	1.90462e+07	2.70956e+07	4.0431e+07	2.25844e+07	2.12496e+06	1.99644e+06	1.77218e+06	2.28426e+06	1.43602e+06	1.44092e+06	2.27749e+06	1.48455e+06	3.71304e+07	3.16854e+07	3.38779e+07	3.0358e+07	3.85456e+07	3.12486e+07	3.26621e+07
0.628_299.877		C3 H8 Cl O4 P3 S2	299.877	0.628						level5					5.55769e+06	5.60361e+06	5.97515e+06	5.72363e+06	5.82803e+06	6.0415e+06	5.56517e+06	5.88542e+06	5.41965e+06	6.14774e+06	5.50897e+06	5.83228e+06	5.53837e+06	5.36231e+06	5.32228e+06	4.08741e+06	5.44729e+06	5.59516e+06	6.50022e+06	6.19326e+06	6.16962e+06	5.3795e+06	6.3074e+06	7.12476e+06	5.9341e+06	5.07632e+06	7.49631e+06	4.87208e+06	1.82053e+06	3.00116e+06	1.97792e+06	2.00053e+06	3.20543e+06	1.63001e+06	3.46161e+06
0.628_299.8975			299.897	0.628						level5					1.07719e+07	1.19759e+07	1.10426e+07	1.05475e+07	1.20806e+07	1.17247e+07	1.10166e+07	1.20155e+07	1.02036e+07	1.15388e+07	1.12311e+07	1.16694e+07	1.41334e+07	1.06125e+07	1.31385e+07	1.55583e+07	1.37157e+07	1.28581e+07	1.23352e+07	1.74091e+07	3.78704e+07	3.73765e+07	3.32662e+07	5.26757e+07	4.83294e+07	4.21353e+07	4.11426e+07	3.49161e+07	7.39206e+06	7.56852e+06	7.16015e+06	8.58774e+06	1.21026e+07	7.04174e+06	9.70347e+06
0.628_327.0071	Diloxanide furoate	C14 H11 Cl2 N O4	327.007	0.628	C07637	S18400	HMDB0015684			level4	Benzenoids	Phenol esters	null	NULL	1.49983e+06	1.3164e+06	1.57913e+06	1.39517e+06	1.15962e+06	1.28127e+06	1.40826e+06	1.25778e+06	1.50266e+06	1.01529e+06	1.66244e+06	1.49069e+06	3.43126e+06	3.1058e+06	3.85219e+06	2.44287e+06	1.75101e+06	1.86743e+06	2.68416e+06	3.3172e+06	297290	173149	140549	196241	150463	142907	248746	152455	2.22666e+06	1.5761e+06	2.30766e+06	2.59637e+06	2.3992e+06	2.05446e+06	2.23737e+06
0.628_435.8727		C6 H N2 O17 P S	435.873	0.628						level5					3.96211e+06	4.37526e+06	3.67677e+06	4.09502e+06	4.09691e+06	4.78313e+06	4.1045e+06	4.29871e+06	3.64987e+06	4.12419e+06	4.1562e+06	4.24928e+06	4.59301e+06	4.08126e+06	3.99592e+06	5.08852e+06	5.10472e+06	4.29914e+06	4.31501e+06	6.84191e+06	1.75715e+07	1.46585e+07	1.33273e+07	2.02074e+07	2.02422e+07	1.75954e+07	2.10246e+07	1.54601e+07	1.87818e+06	1.92905e+06	1.67387e+06	2.20036e+06	3.42657e+06	1.81289e+06	3.06613e+06
0.628_441.7974		C2 H5 Cl N2 O10 P2 S4	441.797	0.628						level5					591592	569691	606359	542969	615274	583997	582591	585497	584729	585393	575756	591368	458202	561312	506339	277599	455916	525810	737794	470630	129357	99114.6	110144	142028	123170	77286.7	169623	117871	489439	604562	459290	461480	637068	304892	742338
0.629_231.9102		C2 H3 O7 P3	231.91	0.629						level5					1.37678e+07	1.59105e+07	1.40093e+07	1.35569e+07	1.51991e+07	1.45202e+07	1.41863e+07	1.53423e+07	1.36439e+07	1.35484e+07	1.45865e+07	1.5541e+07	1.8901e+07	1.36982e+07	1.71761e+07	2.0679e+07	1.59964e+07	1.57358e+07	1.66782e+07	2.19239e+07	3.93916e+07	3.7135e+07	3.66517e+07	5.66505e+07	5.64721e+07	4.70147e+07	4.37708e+07	3.25599e+07	1.26997e+07	1.18712e+07	1.19697e+07	1.2456e+07	1.77718e+07	1.15705e+07	1.47682e+07
0.629_267.8869		C2 H4 Cl O7 P3	267.887	0.629						level5					6.29349e+06	6.94854e+06	6.61898e+06	6.53778e+06	6.72432e+06	6.61151e+06	6.57206e+06	6.61262e+06	6.63285e+06	6.62544e+06	6.54803e+06	6.66634e+06	8.63452e+06	6.5417e+06	6.64153e+06	1.03951e+07	7.35615e+06	6.44811e+06	9.00495e+06	1.03001e+07	1.31882e+07	1.89556e+07	1.82834e+07	2.83524e+07	3.13621e+07	2.10958e+07	2.31435e+07	1.47282e+07	9.46276e+06	5.85851e+06	7.64893e+06	9.48877e+06	1.04328e+07	7.62365e+06	1.09577e+07
0.629_286.0629		C5 H17 N6 O2 P3	286.063	0.629						level5					1.35102e+06	1.51994e+06	1.53344e+06	1.39333e+06	1.52108e+06	1.57647e+06	1.43418e+06	1.52824e+06	1.36421e+06	1.4169e+06	1.42821e+06	1.62066e+06	2.57319e+06	3.08622e+06	2.62143e+06	1.5392e+06	4.34203e+06	3.45424e+06	2.62846e+06	3.75855e+06	5.63048e+06	4.44552e+06	7.98114e+06	3.19662e+06	1.48047e+06	2.97195e+06	1.04832e+06	3.78905e+06	143726	358530	100676	119632	155801	158734	1.14829e+06
0.629_365.8673		C3 H6 Cl N6 O P3 S3	365.867	0.629						level5					6.58483e+06	7.20799e+06	7.52667e+06	6.63218e+06	6.50876e+06	7.3666e+06	6.37843e+06	7.58327e+06	6.26437e+06	7.19326e+06	6.68798e+06	7.17283e+06	5.76293e+06	5.62703e+06	5.62751e+06	4.04376e+06	6.04085e+06	6.09701e+06	7.17648e+06	7.86897e+06	1.10053e+07	7.76822e+06	7.24405e+06	8.42033e+06	6.32869e+06	6.38188e+06	9.80095e+06	6.68413e+06	1.20621e+06	3.42483e+06	1.48137e+06	1.07928e+06	2.02174e+06	2.40818e+06	5.15825e+06
0.629_579.8559		C10 H7 N4 O15 P3 S2	579.856	0.629						level5					2.94503e+06	3.29176e+06	2.70187e+06	3.07807e+06	3.27294e+06	3.18901e+06	3.26862e+06	3.35636e+06	2.70559e+06	3.39606e+06	2.78156e+06	3.19326e+06	3.20085e+06	3.15845e+06	3.03217e+06	1.90488e+06	3.34687e+06	3.66287e+06	3.48639e+06	4.52243e+06	7.29752e+06	5.29607e+06	4.13522e+06	8.26468e+06	8.05493e+06	8.32764e+06	7.36435e+06	6.96278e+06	1.03185e+06	1.14806e+06	1.01136e+06	1.06021e+06	1.63755e+06	755908	1.59401e+06
0.63_163.9022			163.902	0.63						level5					1.22115e+06	1.36196e+06	1.36563e+06	1.4164e+06	1.3382e+06	1.44292e+06	1.25437e+06	1.40729e+06	1.09843e+06	1.40243e+06	1.39065e+06	1.41267e+06	1.68784e+06	1.22361e+06	1.3697e+06	1.66093e+06	1.2023e+06	1.11659e+06	1.59722e+06	1.17686e+06	797644	848611	735963	1.20362e+06	1.21113e+06	817409	1.32877e+06	540475	1.9327e+06	2.06807e+06	1.70135e+06	2.11407e+06	2.55061e+06	1.69198e+06	2.28726e+06
0.63_184.0616		C4 H13 N2 O4 P	184.062	0.63						level5					1.7367e+06	2.23005e+06	1.90898e+06	1.7449e+06	1.90419e+06	2.17917e+06	1.75442e+06	1.98972e+06	1.61412e+06	2.16418e+06	1.88511e+06	1.93847e+06	3.6794e+06	2.88513e+06	2.99424e+06	2.01379e+06	1.85881e+06	2.02964e+06	3.27493e+06	2.181e+06	954741	587562	643636	770436	682165	639606	848882	593938	9.35002e+06	6.22737e+06	7.54662e+06	7.88979e+06	8.81787e+06	7.24896e+06	8.16883e+06
0.63_212.0678	N-propyl galiate	C10 H12 O5	212.068	0.63	C11155	S4778	HMDB0033835			level4	Benzenoids	Benzene and substituted derivatives	Benzoic acids and derivatives	NULL	3.81434e+06	4.33954e+06	3.84214e+06	3.88139e+06	3.40137e+06	4.5783e+06	4.07944e+06	4.20551e+06	3.80382e+06	4.48673e+06	3.14217e+06	4.22428e+06	4.94994e+06	9.00194e+06	7.66299e+06	3.92681e+06	8.01053e+06	8.89371e+06	7.2447e+06	4.84869e+06	2.86791e+06	1.86852e+06	4.16218e+06	1.37897e+06	1.34293e+06	968202	1.15236e+06	1.52515e+06	2.55206e+06	5.73896e+06	1.44083e+06	1.85664e+06	1.31187e+06	2.30052e+06	7.27713e+06
0.63_253.8294			253.829	0.63						level5					416923	528117	455985	480584	530778	340529	406057	556489	369955	333913	615272	533217	796587	553389	633965	377039	284700	373503	746221	177763	407950	287042	268478	359905	323092	256684	423991	282148	3.44756e+06	2.95379e+06	3.08821e+06	3.05876e+06	3.5413e+06	2.70898e+06	3.61193e+06
0.63_305.822			305.822	0.63						level5					769377	806491	845184	821219	867159	803220	740188	837923	756919	936718	780879	787719	1.07449e+06	665813	811207	761879	549542	981869	984383	705642	226520	156354	177583	195504	169196	142076	236178	165756	1.4802e+06	1.5672e+06	1.40525e+06	1.41591e+06	1.87956e+06	1.07951e+06	2.01075e+06
0.63_317.9376		C8 H12 Cl O3 P S3	317.938	0.63						level5					762411	835620	889768	739322	885842	824161	677782	872335	880607	809291	714912	883954	1.07722e+06	1.17826e+06	990055	155062	746544	1.04007e+06	1.21673e+06	1.18663e+06	273519	609572	415431	618913	559035	475148	941635	968028	658927	701328	816088	677743	921653	613872	874222
0.63_419.8782		C5 H4 Cl N6 O7 P3 S	419.878	0.63						level5					7.98108e+06	8.3428e+06	8.12388e+06	8.19625e+06	7.93511e+06	8.45473e+06	8.0387e+06	8.4348e+06	7.49285e+06	8.29317e+06	7.92967e+06	8.58579e+06	5.70818e+06	6.04568e+06	6.3829e+06	6.11633e+06	9.84514e+06	8.6646e+06	7.23769e+06	1.36898e+07	8.96163e+07	6.67592e+07	6.48651e+07	7.60398e+07	6.59544e+07	5.67342e+07	1.075e+08	7.36226e+07	676543	1.22425e+06	697658	906599	1.5159e+06	702332	1.30392e+06
0.631_206.0514	2-methyl-3-(furfurylthio)pyrazine	C10 H10 N2 O S	206.051	0.631		S91252	HMDB0032414			level4	Organosulfur compounds	Thioethers	Aryl thioethers		3.16867e+06	2.80518e+06	3.36675e+06	3.4549e+06	3.39135e+06	3.59027e+06	3.12566e+06	3.30663e+06	3.38829e+06	3.1758e+06	2.99878e+06	3.46587e+06	5.949e+06	6.60821e+06	7.54706e+06	4.52478e+06	4.37406e+06	5.07243e+06	6.47825e+06	6.38656e+06	2.59682e+06	2.24065e+06	2.04476e+06	3.46262e+06	1.9468e+06	2.14082e+06	2.81372e+06	2.0791e+06	3.87078e+06	3.05565e+06	3.10616e+06	3.52719e+06	4.85666e+06	3.28578e+06	3.95841e+06
0.631_284.9814		C2 H7 N O15	284.981	0.631						level5					5.06403e+06	5.42703e+06	5.47408e+06	5.5314e+06	5.24389e+06	5.58785e+06	4.92812e+06	5.87311e+06	5.00829e+06	5.37684e+06	5.15777e+06	5.63698e+06	5.68028e+06	6.52146e+06	6.34935e+06	4.89075e+06	5.31332e+06	6.22808e+06	7.12686e+06	9.24724e+06	6.7655e+06	3.46985e+06	7.67668e+06	5.68395e+06	3.96741e+06	2.46608e+06	7.60404e+06	5.96365e+06	1.47137e+06	1.99422e+06	1.58949e+06	1.82574e+06	1.97186e+06	1.46599e+06	2.09918e+06
0.631_289.8481			289.848	0.631						level5					4.67954e+06	4.67954e+06	4.67954e+06	4.67954e+06	4.67954e+06	4.67954e+06	4.67954e+06	4.67954e+06	4.67954e+06	4.67954e+06	4.67954e+06	4.67954e+06	5.71133e+06	3.58114e+06	4.36235e+06	5.6455e+06	3.51144e+06	3.63221e+06	4.38905e+06	4.72443e+06	3.91072e+06	3.941e+06	5.86362e+06	7.91738e+06	8.15818e+06	4.96053e+06	4.10612e+06	3.46007e+06	4.10143e+06	4.2901e+06	3.73972e+06	4.91948e+06	6.20449e+06	3.49212e+06	5.97298e+06
0.631_341.8616		C4 H8 Cl N2 O2 P S5	341.862	0.631						level5					5.78441e+06	6.4899e+06	6.45947e+06	5.91138e+06	6.67862e+06	6.63896e+06	6.00935e+06	6.33607e+06	5.68131e+06	6.98038e+06	6.18606e+06	6.13911e+06	6.11508e+06	3.33338e+06	4.36043e+06	7.9477e+06	6.01209e+06	4.63132e+06	5.14449e+06	8.14278e+06	4.38673e+07	4.03683e+07	5.30232e+07	7.87749e+07	7.83282e+07	5.19678e+07	6.49355e+07	3.50481e+07	1.24304e+06	1.58912e+06	1.47187e+06	1.62393e+06	2.8443e+06	1.09028e+06	2.30733e+06
0.631_488.107	Citicoline	C14 H26 N4 O11 P2	488.107	0.631	C00307	BGI186	HMDB0001413	75.2	72	level1	Nucleosides, nucleotides, and analogues	Pyrimidine nucleotides	Pyrimidine ribonucleotides	map00564 Glycerophospholipid metabolism; map01100 Metabolic pathways; map05231 Choline metabolism in cancer;	232948	321142	204244	278803	342324	262863	285340	249100	268584	283997	264015	266920	203204	205747	247053	123510	50869.9	46535.7	374097	75075.4	152208	107997	104925	108190	119148	85934	167450	109956	18679.4	197993	16814.6	22554.1	30428.6	22604.4	139801
0.632_118.9961		C H N3 O4	118.996	0.632						level5					1.04744e+07	1.04349e+07	1.01881e+07	1.03782e+07	1.04528e+07	1.03916e+07	1.0398e+07	1.03971e+07	1.03861e+07	1.03998e+07	1.00581e+07	1.06987e+07	1.73468e+07	1.84971e+07	1.93852e+07	1.46163e+07	1.35432e+07	1.69803e+07	2.09676e+07	2.01305e+07	6.46329e+06	4.75575e+06	8.62186e+06	7.30421e+06	6.69662e+06	4.09543e+06	7.59376e+06	5.4518e+06	9.11043e+06	6.82243e+06	7.67285e+06	8.6117e+06	1.18405e+07	8.13509e+06	7.92742e+06
0.632_207.9655		C H2 N6 O3 P2	207.965	0.632						level5					580888	668120	596924	538047	677327	672364	596061	650628	520825	622533	648804	631033	472228	728598	715290	177456	290917	372333	613234	209447	364892	241113	254631	300029	285707	227159	377315	267627	3.83616e+06	4.63198e+06	4.43107e+06	3.99112e+06	4.47735e+06	3.42613e+06	4.39299e+06
0.632_257.8578			257.858	0.632						level5					8.17176e+06	1.53159e+07	7.52833e+06	7.87581e+06	8.5341e+06	9.74061e+06	9.25173e+06	8.82572e+06	9.34406e+06	1.22275e+07	7.86059e+06	8.29338e+06	3.10295e+08	7.5932e+07	1.29565e+08	3.33739e+08	1.07814e+08	1.26413e+08	1.56405e+08	2.25601e+08	1.32768e+08	1.00079e+09	7.1033e+08	2.51077e+09	1.6411e+09	1.70215e+09	2.89363e+09	1.96231e+07	3.10388e+08	2.00457e+08	3.31738e+08	3.72751e+08	4.15363e+08	2.35693e+08	4.17188e+08
0.632_511.8686		C10 H2 N4 O15 P2 S	511.869	0.632						level5					3.39827e+06	3.73826e+06	3.35602e+06	3.62947e+06	3.58379e+06	4.06995e+06	3.28741e+06	4.0196e+06	3.33034e+06	3.53781e+06	3.50615e+06	3.72057e+06	3.64089e+06	3.8168e+06	3.82487e+06	2.55259e+06	3.86807e+06	3.8422e+06	4.36411e+06	5.70933e+06	1.05799e+07	8.35406e+06	6.48328e+06	1.08504e+07	1.12281e+07	9.51618e+06	9.95005e+06	8.66978e+06	1.23207e+06	1.41512e+06	1.19821e+06	1.2921e+06	2.04528e+06	1.00715e+06	1.8594e+06
0.633_270.0329		C6 H10 N2 O10	270.033	0.633						level5					2.15133e+06	2.04947e+06	2.11166e+06	1.83931e+06	2.01783e+06	2.26176e+06	1.93282e+06	2.13226e+06	1.83607e+06	2.19015e+06	1.98488e+06	2.12426e+06	4.9854e+06	5.41735e+06	5.4977e+06	3.45468e+06	4.1688e+06	4.74515e+06	5.19472e+06	5.9294e+06	2.09653e+06	2.28723e+06	1.70405e+06	2.03941e+06	1.77935e+06	2.14081e+06	2.27455e+06	2.45473e+06	278041	357436	217244	268975	354626	224063	330855
0.633_283.903		C3 H3 Cl N6 P2 S2	283.903	0.633						level5					9.80882e+06	1.046e+07	1.01848e+07	1.05131e+07	1.00157e+07	1.11626e+07	1.01132e+07	1.0898e+07	9.26385e+06	1.0686e+07	9.65765e+06	1.10155e+07	9.58713e+06	6.73187e+06	8.42421e+06	9.74338e+06	1.02403e+07	9.15111e+06	9.6409e+06	1.52796e+07	7.27477e+07	6.07933e+07	5.98312e+07	8.57624e+07	7.45574e+07	6.46326e+07	9.10164e+07	5.19741e+07	1.5032e+06	2.66095e+06	1.89626e+06	2.06736e+06	3.33442e+06	1.37264e+06	3.34536e+06
0.634_247.8635			247.863	0.634						level5					7.26584e+06	7.61797e+06	7.4761e+06	7.42388e+06	7.39089e+06	7.43159e+06	7.4227e+06	7.44783e+06	7.42519e+06	7.47899e+06	7.3122e+06	7.51018e+06	7.32831e+06	8.75299e+06	7.33313e+06	4.39239e+06	5.68564e+06	7.50362e+06	8.85523e+06	6.61614e+06	1.64001e+06	1.38508e+06	1.70614e+06	1.59341e+06	1.03611e+06	818211	1.2419e+06	1.03128e+06	5.15207e+06	8.51789e+06	5.72627e+06	5.06896e+06	8.15099e+06	3.95576e+06	9.1477e+06
0.634_273.0356		C5 H12 N3 O8 P	273.036	0.634						level5					1.19403e+07	1.25773e+07	1.15784e+07	1.22324e+07	1.20931e+07	1.32485e+07	1.17061e+07	1.24452e+07	1.07929e+07	1.16826e+07	1.25193e+07	1.32492e+07	2.08915e+07	2.18931e+07	2.20099e+07	1.48116e+07	1.73266e+07	1.85983e+07	2.20703e+07	2.21266e+07	1.1594e+07	1.05133e+07	9.3096e+06	1.21956e+07	1.1418e+07	8.67406e+06	1.34216e+07	9.13482e+06	1.01434e+07	1.04422e+07	9.60338e+06	1.01318e+07	1.18675e+07	8.60832e+06	1.22532e+07
0.634_351.8904		C7 H4 Cl N4 O3 P3 S	351.89	0.634						level5					1.15585e+07	1.39414e+07	1.38848e+07	1.35517e+07	1.26789e+07	1.38936e+07	1.39272e+07	1.35669e+07	1.15475e+07	1.36965e+07	1.28815e+07	1.38905e+07	1.0461e+07	8.81286e+06	1.05499e+07	1.1296e+07	1.4506e+07	1.28952e+07	1.29955e+07	1.95348e+07	1.25178e+08	9.68207e+07	8.50045e+07	1.07297e+08	1.0072e+08	8.69721e+07	1.43446e+08	8.65938e+07	1.30373e+06	2.31216e+06	2.40214e+06	1.86477e+06	3.38031e+06	1.98178e+06	3.46803e+06
0.635_273.8743			273.874	0.635						level5					7.68325e+06	6.28439e+06	7.20268e+06	6.77875e+06	8.01596e+06	6.82553e+06	6.59756e+06	7.34415e+06	6.66284e+06	8.44043e+06	6.61339e+06	6.77653e+06	8.31381e+06	3.64977e+06	3.9404e+06	1.04948e+07	6.6218e+06	5.08311e+06	6.69334e+06	1.02917e+07	4.10761e+07	4.54543e+07	6.32637e+07	1.0103e+08	1.1071e+08	5.82845e+07	6.45449e+07	3.32272e+07	3.6741e+06	3.97382e+06	2.89111e+06	3.43022e+06	4.34047e+06	2.89227e+06	4.10587e+06
0.635_331.833			331.833	0.635						level5					2.30999e+06	2.76638e+06	2.35525e+06	2.55738e+06	2.47638e+06	2.63328e+06	2.43434e+06	2.57758e+06	2.1874e+06	2.49824e+06	2.68102e+06	2.52437e+06	2.90363e+06	1.03425e+06	1.76164e+06	5.54427e+06	1.83235e+06	1.69618e+06	1.71983e+06	2.70855e+06	1.36036e+07	1.69641e+07	2.40918e+07	4.05275e+07	4.83511e+07	2.37221e+07	2.15987e+07	1.19426e+07	1.54599e+06	1.17145e+06	1.15207e+06	1.61916e+06	2.29688e+06	1.27341e+06	2.26879e+06
0.635_425.8233		C5 H6 Cl N4 O3 P3 S4	425.823	0.635						level5					3.24817e+06	3.24706e+06	3.333e+06	3.55103e+06	3.44022e+06	3.55405e+06	3.05423e+06	3.58108e+06	3.08649e+06	3.42438e+06	3.53439e+06	3.30345e+06	3.06063e+06	2.24872e+06	2.8978e+06	2.23213e+06	2.60294e+06	2.72641e+06	3.31423e+06	3.69901e+06	4.82582e+06	3.36229e+06	4.16655e+06	4.96383e+06	4.15768e+06	4.28786e+06	5.22066e+06	3.12056e+06	1.11975e+06	1.57568e+06	1.35554e+06	1.5136e+06	1.98621e+06	1.15058e+06	2.22436e+06
0.636_200.9268		C H2 Cl N3 O3 P2	200.927	0.636						level5					649202	582465	581041	638492	679030	616542	618147	619534	622285	686117	607223	585949	2.1455e+06	2.40046e+06	2.11771e+06	1.09731e+06	1.01618e+06	1.40929e+06	2.87459e+06	914041	467224	358276	305025	477898	452529	295299	556115	321138	1.79635e+06	1.64867e+06	2.34793e+06	1.95093e+06	1.95918e+06	1.18519e+06	2.01332e+06
0.637_177.0517			177.052	0.637						level5					2.01035e+07	2.01035e+07	2.01035e+07	2.01035e+07	2.01035e+07	2.01035e+07	2.01035e+07	2.01035e+07	2.01035e+07	2.01035e+07	2.01035e+07	2.01035e+07	2.61614e+07	2.18204e+07	2.81734e+07	2.01717e+07	1.74351e+07	2.10331e+07	2.68932e+07	1.56481e+07	1.88029e+07	9.32232e+06	1.81508e+07	1.74373e+07	1.30176e+07	8.82877e+06	1.30483e+07	1.35776e+07	3.98124e+07	2.9941e+07	2.97534e+07	2.86657e+07	3.18859e+07	2.67906e+07	2.60696e+07
0.637_237.8347			237.835	0.637						level5					1.67598e+06	1.85948e+06	1.84687e+06	1.99214e+06	1.87707e+06	1.89724e+06	1.66348e+06	1.89566e+06	1.78263e+06	1.92257e+06	1.76163e+06	1.89276e+06	2.55712e+06	1.62926e+06	2.11499e+06	1.91754e+06	1.08611e+06	1.22416e+06	2.09838e+06	1.14365e+06	218206	328948	282826	204102	165205	144605	217402	154494	6.27069e+06	5.53768e+06	5.63804e+06	3.46233e+06	7.40244e+06	4.61729e+06	6.47859e+06
0.637_243.8634		C4 H2 Cl O2 P S3	243.863	0.637						level5					1.06504e+06	1.4475e+06	1.11092e+06	1.21054e+06	1.22062e+06	1.21437e+06	1.23329e+06	1.17744e+06	1.25873e+06	984124	1.24152e+06	1.38152e+06	1.49671e+06	863952	1.28678e+06	1.6423e+06	1.27173e+06	1.35586e+06	1.19766e+06	1.92288e+06	4.47281e+06	4.92034e+06	5.80796e+06	7.6346e+06	9.98923e+06	5.03975e+06	5.18544e+06	3.72422e+06	803378	1.04283e+06	752723	837273	1.72243e+06	703093	1.01569e+06
0.638_205.0483		C9 H7 N3 O3	205.048	0.638				67		level5					8.46856e+07	8.64185e+07	9.14785e+07	9.06038e+07	8.84023e+07	9.21652e+07	8.6641e+07	8.94364e+07	8.69233e+07	8.75007e+07	8.69898e+07	9.17704e+07	1.53632e+08	1.61351e+08	1.62109e+08	1.12329e+08	1.08461e+08	1.34047e+08	1.65657e+08	1.60096e+08	7.63053e+07	6.13743e+07	6.62392e+07	8.10754e+07	6.87714e+07	5.50405e+07	7.94911e+07	5.59519e+07	1.08428e+08	9.30051e+07	9.63711e+07	1.00968e+08	1.28464e+08	9.57049e+07	1.03937e+08
0.638_311.788			311.788	0.638						level5					263384	415833	622249	626380	393465	534132	416759	428532	565379	371556	451309	447004	554765	338495	250636	404208	291130	281745	361771	219446	423391	280536	343483	348524	355988	263727	446595	367644	3.83692e+06	2.75978e+06	2.47851e+06	2.60983e+06	4.94226e+06	2.63662e+06	3.00511e+06
0.639_147.9282			147.928	0.639						level5					6.07749e+06	7.1586e+06	6.63975e+06	7.89927e+06	6.83452e+06	7.15546e+06	6.74071e+06	7.56456e+06	6.15695e+06	7.31141e+06	6.67251e+06	7.06157e+06	8.11693e+06	4.53557e+06	7.10322e+06	1.05464e+07	6.65625e+06	6.28698e+06	6.49326e+06	8.55617e+06	2.95762e+07	2.91617e+07	3.17474e+07	5.32838e+07	5.04931e+07	3.53934e+07	3.62216e+07	2.37123e+07	5.63681e+06	4.48784e+06	5.09072e+06	5.34812e+06	7.8882e+06	4.6253e+06	5.94148e+06
0.639_215.9157	Mutagen x	C5 H3 Cl3 O3	215.916	0.639	C19205	S48451				level4				NULL	7.68502e+07	8.28304e+07	8.31705e+07	8.22764e+07	8.25572e+07	8.49433e+07	7.86995e+07	8.38643e+07	7.50625e+07	8.53648e+07	7.88848e+07	8.50898e+07	8.06429e+07	5.64825e+07	7.24375e+07	9.49193e+07	8.02614e+07	7.31973e+07	7.64261e+07	1.1693e+08	5.03654e+08	4.22061e+08	4.79305e+08	6.74621e+08	6.65333e+08	4.91416e+08	6.16305e+08	3.64161e+08	2.46659e+07	2.81537e+07	2.49099e+07	2.98092e+07	4.33412e+07	2.2826e+07	3.96862e+07
0.639_231.8896		C3 H Cl O6 S2	231.89	0.639						level5					4.21705e+07	4.33364e+07	4.43001e+07	4.4745e+07	4.41178e+07	4.56823e+07	4.07824e+07	4.48174e+07	3.96251e+07	4.53542e+07	4.28182e+07	4.61676e+07	4.56186e+07	3.7222e+07	4.26694e+07	3.69165e+07	3.87745e+07	3.93875e+07	4.84094e+07	4.78577e+07	5.05854e+07	4.61415e+07	5.02557e+07	6.0576e+07	5.46207e+07	4.21912e+07	5.51664e+07	3.61851e+07	2.16523e+07	2.75372e+07	2.14805e+07	2.36988e+07	3.4604e+07	1.81133e+07	3.55594e+07
0.639_279.8192			279.819	0.639						level5					1.55498e+06	1.83924e+06	1.45544e+06	1.89736e+06	1.50997e+06	1.81188e+06	1.78813e+06	1.83423e+06	1.46031e+06	1.50478e+06	1.89059e+06	1.67233e+06	2.31971e+06	1.03385e+06	1.6475e+06	3.55944e+06	898962	1.182e+06	1.26795e+06	1.16056e+06	1.09746e+06	1.72519e+06	2.02763e+06	3.55883e+06	3.80051e+06	2.26911e+06	1.21801e+06	2.43712e+06	4.21153e+06	2.96498e+06	3.53432e+06	4.17944e+06	6.30872e+06	3.29388e+06	4.44328e+06
0.639_407.7622			407.762	0.639						level5					979774	979774	979774	979774	979774	979774	979774	979774	979774	979774	979774	979774	1.00565e+06	1.33962e+07	371058	2.45745e+06	3.91186e+06	3.71131e+06	909608	1.20843e+06	981990	831012	1.63357e+07	6.48988e+06	2.59848e+06	624223	2.70113e+06	2.23867e+07	6.34499e+06	6.40421e+06	1.43716e+06	1.10716e+06	9.06621e+06	7.39749e+06	2.24563e+06
0.639_409.8494		C4 H7 Cl O12 S4	409.849	0.639						level5					4.73628e+06	5.04785e+06	5.32907e+06	5.3058e+06	5.36657e+06	5.00862e+06	4.84404e+06	5.45648e+06	4.33627e+06	5.25242e+06	5.17659e+06	5.44204e+06	4.06688e+06	2.5835e+06	3.40728e+06	5.05734e+06	5.13056e+06	4.33412e+06	4.06636e+06	7.28059e+06	4.93198e+07	3.4638e+07	4.13418e+07	5.9292e+07	5.07056e+07	4.52147e+07	6.05851e+07	3.21729e+07	752855	955869	822532	839288	1.80162e+06	588127	1.64961e+06
0.639_420.1193	Theofibrate	C19 H21 Cl N4 O5	420.119	0.639		S37521				level4					133001	133001	133001	133001	133001	133001	133001	133001	133001	133001	133001	133001	179003	224358	181359	161230	187171	199596	214761	234981	503669	363973	421251	482676	417555	315432	551166	438527	876833	149837	598038	359647	1.53263e+06	122075	185273
0.64_164.9806		C7 H4 N P S	164.981	0.64						level5					3.2366e+06	3.92879e+06	3.75488e+06	4.02685e+06	3.7097e+06	3.73648e+06	3.76153e+06	3.90043e+06	3.46236e+06	3.5902e+06	3.76044e+06	3.90369e+06	4.16574e+06	4.86407e+06	4.48668e+06	2.98124e+06	2.56506e+06	3.49656e+06	5.10175e+06	3.30611e+06	346059	200689	949142	368776	245266	183671	403691	222973	8.85355e+06	8.03716e+06	7.47361e+06	8.17256e+06	9.22546e+06	6.7771e+06	9.36036e+06
0.64_218.0195		C5 H7 N4 O4 P	218.019	0.64						level5					4.22764e+07	4.80552e+07	4.51733e+07	4.4394e+07	4.4765e+07	5.05502e+07	4.29801e+07	4.34026e+07	4.05033e+07	4.84984e+07	4.33737e+07	4.85836e+07	9.72717e+07	9.64324e+07	1.0182e+08	6.9396e+07	6.05193e+07	7.90815e+07	1.07344e+08	8.2997e+07	1.92269e+07	1.83513e+07	1.67567e+07	1.90859e+07	1.70971e+07	1.68307e+07	2.14757e+07	1.7913e+07	1.67363e+07	2.1582e+07	1.91792e+07	1.93332e+07	1.81882e+07	1.4669e+07	5.92177e+06
0.64_259.0199		C4 H10 N3 O8 P	259.02	0.64						level5					3.08245e+06	3.79429e+06	2.83668e+06	2.89366e+06	3.94045e+06	3.11775e+06	4.04368e+06	3.11406e+06	2.9544e+06	2.81836e+06	2.99356e+06	4.39096e+06	9.3885e+06	7.91472e+06	7.32751e+06	8.52859e+06	6.13058e+06	7.84362e+06	1.09419e+07	9.46721e+06	302594	237441	570085	617300	344192	176047	618916	552447	844892	1.55548e+06	1.02325e+06	1.23845e+06	763666	1.5998e+06	1.16813e+06
0.64_333.8299		C H3 Cl N2 O6 S5	333.83	0.64						level5					1.08568e+06	1.39834e+06	1.06366e+06	1.30161e+06	1.26158e+06	1.26675e+06	1.17063e+06	1.24061e+06	1.10376e+06	1.26597e+06	1.27597e+06	1.18976e+06	1.72822e+06	1.131e+06	947768	3.69857e+06	1.14011e+06	1.61191e+06	991231	1.62937e+06	8.44231e+06	1.0103e+07	1.34801e+07	2.09516e+07	3.04732e+07	1.51178e+07	1.36221e+07	8.9172e+06	2.77533e+06	991897	1.59158e+06	1.27884e+06	1.4735e+06	860386	1.35523e+06
0.64_347.0724	Flumipropyn	C18 H15 Cl F N O3	347.072	0.64	C10993	S139377				level4				NULL	2.29454e+07	2.35444e+07	2.61895e+07	2.51561e+07	2.60982e+07	2.47772e+07	2.39441e+07	2.52822e+07	2.35919e+07	2.63796e+07	2.38617e+07	2.45356e+07	5.00423e+07	4.68942e+07	5.27739e+07	5.39024e+07	4.5553e+07	4.37314e+07	5.45621e+07	6.49593e+07	7.25106e+07	2.83623e+07	4.57318e+07	9.0132e+07	7.62545e+07	4.40077e+07	7.86607e+07	3.33977e+07	1.85693e+06	4.38646e+06	3.29237e+06	3.65153e+06	2.24411e+06	2.53322e+06	6.22443e+06
0.641_179.8969			179.897	0.641						level5					1.98062e+07	2.26573e+07	1.88404e+07	2.02867e+07	2.14737e+07	2.12464e+07	1.90483e+07	2.03266e+07	2.00274e+07	2.09592e+07	2.11808e+07	2.02712e+07	2.64332e+07	1.85655e+07	2.36675e+07	2.19212e+07	1.58371e+07	1.83901e+07	2.09197e+07	1.83992e+07	1.61441e+07	1.70836e+07	1.18058e+07	1.62692e+07	1.7529e+07	9.89857e+06	1.81195e+07	1.18574e+07	5.00683e+07	3.76432e+07	3.5294e+07	3.96663e+07	5.33129e+07	3.43647e+07	4.01011e+07
0.641_237.8555			237.856	0.641						level5					4.24012e+06	4.27253e+06	4.39354e+06	4.36272e+06	4.26839e+06	4.42052e+06	4.24682e+06	4.28652e+06	4.39959e+06	3.92315e+06	4.58497e+06	4.40294e+06	5.02973e+06	3.69425e+06	4.4895e+06	4.67865e+06	3.15855e+06	3.79272e+06	4.61674e+06	4.04163e+06	4.8256e+06	3.12152e+06	4.51755e+06	3.40382e+06	4.55115e+06	2.31704e+06	4.93012e+06	2.81189e+06	1.12184e+07	8.62269e+06	8.08002e+06	8.90919e+06	1.36596e+07	8.34249e+06	1.06155e+07
0.641_263.8454	[similar to: thiamine; δmass: -0.2590 da]		263.845	0.641						level5					2.50088e+06	2.87405e+06	2.53304e+06	3.13144e+06	2.44676e+06	2.81623e+06	2.69305e+06	2.88058e+06	2.35918e+06	2.68488e+06	2.67852e+06	2.90636e+06	2.92247e+06	1.22032e+06	1.75461e+06	6.1847e+06	1.79208e+06	1.91053e+06	1.88628e+06	2.31375e+06	1.26113e+07	1.66812e+07	2.23151e+07	3.35821e+07	4.62795e+07	2.75702e+07	1.59666e+07	1.09405e+07	3.36074e+06	2.19797e+06	2.36225e+06	3.28699e+06	5.89601e+06	3.10912e+06	3.14858e+06
0.641_323.8011			323.801	0.641						level5					919178	922293	775095	994587	932899	885551	911160	910857	900904	823373	974940	914338	1.06295e+06	267120	452893	2.23531e+06	598514	432095	325180	551981	6.3078e+06	9.01909e+06	1.10453e+07	1.62219e+07	1.91965e+07	1.3253e+07	6.89998e+06	5.97022e+06	1.18069e+06	999645	819157	1.10421e+06	2.31164e+06	1.04897e+06	1.33196e+06
0.641_371.7436			371.744	0.641						level5					291380	299600	306390	264872	304857	274140	290654	286716	271901	329429	310700	257192	566859	455021	472997	762196	465907	406648	544421	581104	1.08364e+06	753982	707285	942184	896850	680709	1.11458e+06	743544	3.62109e+06	2.02911e+06	2.60831e+06	2.54417e+06	4.74423e+06	2.27242e+06	3.75191e+06
0.642_192.1111		C7 H16 N2 O4	192.111	0.642						level5					831216	544493	748751	933886	710865	872411	736903	943590	431642	713557	1.11659e+06	718475	419620	1.00899e+06	406824	849235	1.14531e+06	1.82342e+06	740386	682530	8.54039e+06	3.13288e+06	1.2776e+07	3.8346e+06	9.75887e+06	7.77719e+06	7.58262e+06	7.43612e+06	523860	462936	248232	350401	751670	451373	288096
0.642_216.9942		C9 H3 N3 O2 S	216.994	0.642						level5					2.82631e+06	2.97451e+06	2.82306e+06	2.86587e+06	2.81723e+06	2.88213e+06	2.87532e+06	2.84114e+06	2.86829e+06	2.9539e+06	2.72989e+06	2.91747e+06	4.59534e+06	4.85501e+06	5.52169e+06	3.50473e+06	4.44828e+06	4.77093e+06	6.04168e+06	5.55634e+06	2.44522e+06	2.22724e+06	3.39412e+06	2.63978e+06	3.19869e+06	2.16076e+06	3.07231e+06	3.18894e+06	1.5259e+06	1.44722e+06	1.0856e+06	1.41451e+06	1.66079e+06	1.14101e+06	1.64569e+06
0.642_301.822			301.822	0.642						level5					518262	518262	518262	518262	518262	518262	518262	518262	518262	518262	518262	518262	440428	475093	240090	1.11808e+06	268926	520116	472040	962252	1.11125e+06	2.0749e+06	2.89544e+06	7.14572e+06	5.14209e+06	1.33032e+06	2.39768e+06	1.56485e+06	525285	259983	482528	595569	679116	410886	828196
0.642_339.7749			339.775	0.642						level5					744345	744345	744345	744345	744345	744345	744345	744345	744345	744345	744345	744345	1.09537e+06	328260	831655	1.61105e+06	580145	750945	509417	482941	631192	947384	3.79915e+06	1.83263e+06	2.05811e+06	2.03375e+06	690825	2.442e+06	2.2937e+06	2.61557e+06	1.64719e+06	2.44946e+06	7.38899e+06	1.7646e+06	2.50502e+06
0.642_367.8645		C5 H4 Cl O11 P3	367.865	0.642						level5					6.6721e+06	7.02765e+06	6.97623e+06	6.59046e+06	6.35364e+06	7.56998e+06	6.44251e+06	7.51099e+06	5.97437e+06	6.98878e+06	6.65288e+06	7.11882e+06	5.52722e+06	5.61625e+06	5.48968e+06	4.00782e+06	6.01103e+06	6.08195e+06	7.0572e+06	7.73411e+06	1.07699e+07	7.63287e+06	7.24114e+06	8.29454e+06	6.2784e+06	6.24856e+06	9.72797e+06	6.68482e+06	2.66328e+06	3.0602e+06	2.255e+06	1.58267e+06	3.34267e+06	2.01681e+06	4.21648e+06
0.643_176.9548			176.955	0.643						level5					585437	547743	628126	596260	494944	613069	573432	569056	548287	635270	510729	601457	878530	861773	800415	961287	683492	757334	973032	871601	336602	503885	340083	314906	437106	573657	417826	647480	654872	481322	535453	546396	723452	547140	492133
0.643_191.9917	[similar to: decanoyl-coenzyme a; δmass: -729.2593 da]		191.992	0.643						level5					3.44024e+06	4.25774e+06	4.83726e+06	3.78705e+06	5.57203e+06	4.66094e+06	4.35412e+06	4.55547e+06	4.12406e+06	3.89536e+06	3.89109e+06	5.31072e+06	3.14925e+06	3.45151e+06	3.15546e+06	2.10205e+06	1.95574e+06	2.36912e+06	3.70234e+06	2.3464e+06	163997	112169	266893	139811	259440	102728	170714	124199	1.41491e+07	1.20897e+07	1.24045e+07	1.17788e+07	1.49559e+07	9.66728e+06	1.28898e+07
0.643_221.8608			221.861	0.643						level5					8.75017e+06	9.99234e+06	9.89241e+06	1.02314e+07	9.77299e+06	1.03976e+07	9.55259e+06	1.00367e+07	8.65484e+06	1.02146e+07	9.87125e+06	9.89244e+06	1.36032e+07	6.91873e+06	9.61667e+06	1.42571e+07	6.98826e+06	7.69927e+06	8.94103e+06	8.67e+06	6.76733e+06	8.25174e+06	1.12689e+07	1.47507e+07	1.53818e+07	9.53946e+06	7.92029e+06	5.26941e+06	1.09496e+07	9.08268e+06	9.75802e+06	1.73693e+07	1.60984e+07	8.66254e+06	1.30023e+07
0.643_295.814			295.814	0.643						level5					2.45229e+06	2.70587e+06	2.67099e+06	1.59301e+06	3.03917e+06	2.24839e+06	2.54581e+06	2.48539e+06	2.4762e+06	1.82239e+06	2.63446e+06	2.84701e+06	4.81465e+06	1.63017e+06	2.37652e+06	3.52604e+06	1.10577e+06	943319	2.18462e+06	2.13508e+06	4.70713e+06	5.02933e+06	3.1318e+06	3.84182e+06	3.14811e+06	3.11785e+06	3.30253e+06	2.12432e+06	5.74751e+06	4.98954e+06	7.68141e+06	5.63982e+06	1.03968e+07	4.50378e+06	7.68515e+06
0.643_353.7514			353.751	0.643						level5					208323	211985	213566	222028	203470	210020	211884	214455	214013	213165	161808	269510	1.58445e+06	655394	347048	1.40178e+06	269617	461977	233848	108712	980501	527150	897570	428032	165592	616954	210306	1.02682e+06	3.19585e+06	7.6717e+06	3.80646e+06	1.57411e+06	1.47563e+07	2.55815e+06	3.32766e+06
0.643_369.7466			369.747	0.643						level5					332860	315618	181356	264566	290431	371183	215469	231429	229303	460769	267163	221531	415233	382720	552446	796156	383724	645013	496106	438820	674549	504836	599302	664149	715061	427368	894309	631364	2.89344e+06	3.59276e+06	1.97538e+06	4.0412e+06	6.4578e+06	3.6319e+06	4.63669e+06
0.644_143.0561			143.056	0.644						level5					1.19768e+06	1.28755e+06	988017	1.3237e+06	881058	1.25104e+06	1.06559e+06	968866	1.17885e+06	1.08986e+06	1.15662e+06	1.2e+06	514628	3.42013e+06	452585	703801	605602	1.48626e+06	423975	671591	6.29157e+06	5.06507e+06	4.26278e+06	5.94778e+06	9.06953e+06	9.44691e+06	9.13468e+06	3.4011e+06	114087	121079	130195	221797	347347	74933.1	139374
0.644_149.0067		C2 H3 N3 O5	149.007	0.644						level5					1.60054e+07	1.96718e+07	1.71993e+07	1.71217e+07	1.74952e+07	1.7482e+07	1.67017e+07	1.77467e+07	2.03694e+07	1.70757e+07	1.65369e+07	1.68482e+07	1.74627e+07	1.67907e+07	1.80985e+07	1.68707e+07	1.49635e+07	1.56666e+07	2.02539e+07	1.93073e+07	1.21118e+07	8.21121e+06	2.50725e+07	1.38403e+07	1.22914e+07	5.56987e+06	1.35933e+07	9.70742e+06	2.07921e+07	1.61266e+07	1.69717e+07	1.9556e+07	2.35858e+07	1.68949e+07	2.23767e+07
0.644_176.0177		C3 H4 N4 O5	176.018	0.644						level5					2.13773e+07	2.33844e+07	1.82437e+07	2.38132e+07	1.94575e+07	2.0792e+07	2.05675e+07	2.0966e+07	2.03295e+07	2.13647e+07	1.99275e+07	2.28257e+07	1.39175e+07	1.5069e+07	1.4356e+07	1.53868e+07	1.40498e+07	1.63317e+07	1.79365e+07	1.57866e+07	5.01445e+06	3.76069e+06	1.31655e+07	5.20582e+06	5.8525e+06	2.68153e+06	5.19363e+06	5.33322e+06	3.46139e+07	3.21889e+07	2.82224e+07	3.11531e+07	4.08217e+07	2.7839e+07	3.64741e+07
0.644_184.9528	[similar to: penta-n-acetylchitopentaose; δmass: -848.4546 da]		184.953	0.644						level5					5.90083e+06	7.58838e+06	6.46485e+06	6.56707e+06	6.4622e+06	6.8027e+06	6.11979e+06	6.77425e+06	7.00711e+06	5.58798e+06	6.53689e+06	7.38418e+06	1.80581e+07	1.93881e+07	2.01316e+07	1.12721e+07	9.38636e+06	1.26783e+07	1.94675e+07	1.17394e+07	565735	375940	347744	460206	428213	353102	532330	366883	7.26596e+06	7.08846e+06	7.88755e+06	7.97589e+06	7.99889e+06	6.08101e+06	8.09693e+06
0.644_211.832			211.832	0.644						level5					1.53529e+06	2.12138e+06	1.70766e+06	2.10339e+06	1.99571e+06	2.04183e+06	1.83709e+06	1.99798e+06	1.6979e+06	1.91699e+06	1.92806e+06	1.90288e+06	1.96899e+06	700219	1.36302e+06	2.49105e+06	891771	1.10533e+06	1.36576e+06	1.24729e+06	2.3873e+06	2.35518e+06	2.56367e+06	3.65509e+06	3.87856e+06	1.86545e+06	4.20009e+06	2.03572e+06	4.65346e+06	3.23574e+06	3.42075e+06	3.96758e+06	7.29509e+06	3.24697e+06	4.14771e+06
0.645_205.8869			205.887	0.645						level5					1.69226e+07	1.79965e+07	1.66725e+07	1.86197e+07	1.79455e+07	1.94765e+07	1.15629e+07	1.82751e+07	1.53001e+07	1.86999e+07	1.7552e+07	1.86992e+07	2.11984e+07	9.16502e+06	1.40723e+07	3.43891e+07	1.32182e+07	1.36372e+07	1.41417e+07	2.02848e+07	8.60657e+07	5.96849e+07	1.18776e+08	1.18378e+08	1.34783e+08	8.40677e+07	1.09823e+08	3.99673e+07	1.63401e+07	1.17809e+07	1.29653e+07	1.65803e+07	2.56904e+07	1.31804e+07	1.91968e+07
0.645_353.7726	[similar to: s-adenosylmethionine; δmass: -44.3646 da]		353.773	0.645						level5					1.27791e+06	1.21596e+06	1.24808e+06	1.24158e+06	1.27523e+06	1.25259e+06	1.24689e+06	1.25442e+06	1.25234e+06	1.20181e+06	1.33587e+06	1.21874e+06	1.20699e+06	385827	450136	1.51079e+06	688275	648869	540485	797431	2.30362e+06	1.51886e+06	1.65634e+06	2.16201e+06	2.42533e+06	1.15758e+06	2.22883e+06	1.51525e+06	1.62039e+06	2.20375e+06	1.27365e+06	2.04253e+06	5.24166e+06	2.28626e+06	2.1096e+06
0.646_121.0741	Tris(hydroxymethyl)aminomethane	C4 H11 N O3	121.074	0.646	C07182	S6257	HMDB0240288			level4	Organic nitrogen compounds	Organonitrogen compounds	Amines	NULL	2.24321e+06	2.47449e+06	1.96184e+06	2.82901e+06	2.22603e+06	2.65915e+06	2.46708e+06	2.43156e+06	3.10234e+06	1.40512e+06	2.54625e+06	2.90854e+06	765111	8.07332e+06	804592	1.78851e+06	1.19829e+06	4.41102e+06	875402	1.30572e+06	9.46005e+06	8.07279e+06	6.39326e+06	1.04678e+07	1.66576e+07	1.5678e+07	1.45832e+07	5.73551e+06	231947	274142	219582	614357	1.07564e+06	134718	436592
0.646_413.7283			413.728	0.646						level5					525592	772591	317342	394641	718110	453979	490676	380693	606639	370356	540001	643255	371293	255357	523407	763841	254350	862548	1.07532e+06	342582	1.61739e+06	1.22787e+06	804228	1.08601e+06	1.2946e+06	878568	1.22961e+06	564821	1.66304e+06	877474	1.00302e+06	1.40421e+06	2.17161e+06	1.11003e+06	1.83797e+06
0.646_443.8807			443.881	0.646						level5					3.48525e+06	3.66313e+06	3.06914e+06	3.78089e+06	3.4782e+06	3.53079e+06	3.45899e+06	3.5582e+06	3.37267e+06	3.26029e+06	3.85734e+06	3.4306e+06	3.23205e+06	4.09449e+06	3.56421e+06	2.96722e+06	5.34558e+06	4.69275e+06	4.97869e+06	4.88934e+06	1.02591e+07	7.69638e+06	6.06107e+06	1.0613e+07	1.26997e+07	7.84727e+06	1.23628e+07	8.5506e+06	1.29811e+06	1.66196e+06	1.19122e+06	1.36423e+06	2.12836e+06	1.15015e+06	2.17061e+06
0.647_279.84		C3 H Cl O5 S4	279.84	0.647						level5					5.41076e+06	5.61117e+06	5.78971e+06	5.96694e+06	5.75058e+06	6.57375e+06	5.25023e+06	5.53126e+06	5.71417e+06	6.12537e+06	5.44231e+06	5.86716e+06	5.70074e+06	2.83907e+06	4.12499e+06	8.34069e+06	4.57852e+06	3.80077e+06	4.25616e+06	5.97525e+06	7.41373e+07	4.45594e+07	4.94126e+07	6.74021e+07	7.83767e+07	4.58384e+07	7.04013e+07	3.88325e+07	6.31849e+06	4.65083e+06	4.99855e+06	5.91538e+06	9.30853e+06	5.11673e+06	6.68551e+06
0.647_296.0619	Trifluridine	C10 H11 F3 N2 O5	296.062	0.647		S6020	HMDB0014576			level4	Nucleosides, nucleotides, and analogues	Pyrimidine nucleosides	Pyrimidine 2'-deoxyribonucleosides		1.43766e+06	1.55864e+06	1.50135e+06	1.44469e+06	1.51243e+06	1.54593e+06	1.45932e+06	1.48896e+06	1.45295e+06	1.51694e+06	1.54152e+06	1.45947e+06	4.33897e+06	4.74249e+06	4.61925e+06	3.19522e+06	2.6827e+06	3.13865e+06	4.81217e+06	3.70116e+06	373489	310602	335369	594750	575919	423483	1.04355e+06	175128	603994	618209	750765	812866	444196	675833	792714
0.648_279.0849			279.085	0.648						level5					8.22424e+07	8.21661e+07	8.51051e+07	8.24509e+07	8.27386e+07	8.27905e+07	8.28948e+07	8.29605e+07	8.28675e+07	8.37882e+07	8.1238e+07	8.37493e+07	2.45977e+08	2.27534e+08	2.07377e+08	2.45506e+08	1.63323e+08	1.85688e+08	2.37837e+08	2.31635e+08	7.06827e+07	3.6061e+07	5.74352e+07	1.00605e+08	8.73203e+07	4.62101e+07	7.9375e+07	4.09341e+07	1.92574e+07	3.02387e+07	2.75183e+07	3.27773e+07	2.01026e+07	2.75981e+07	2.7835e+07
0.648_295.0588		C7 H15 N5 O4 P2	295.059	0.648						level5					2.1197e+07	2.1197e+07	2.1197e+07	2.1197e+07	2.1197e+07	2.1197e+07	2.1197e+07	2.1197e+07	2.1197e+07	2.1197e+07	2.1197e+07	2.1197e+07	5.84517e+07	7.02404e+07	6.0998e+07	4.28049e+07	4.47477e+07	4.1004e+07	6.59612e+07	4.60738e+07	4.42131e+06	2.16776e+06	3.9018e+06	6.75526e+06	5.88077e+06	2.69317e+06	4.2244e+06	2.33994e+06	1.09367e+07	9.02053e+06	9.41005e+06	1.02693e+07	5.82454e+06	1.21513e+07	1.0489e+07
0.649_163.9229			163.923	0.649						level5					6.67177e+07	7.29545e+07	6.89453e+07	6.78062e+07	7.08248e+07	7.75402e+07	6.66628e+07	7.49555e+07	6.7936e+07	6.90428e+07	6.83695e+07	7.24819e+07	7.79847e+07	5.07112e+07	6.78724e+07	7.96788e+07	6.96555e+07	6.53172e+07	6.60009e+07	8.46227e+07	4.53976e+08	3.91676e+08	3.65405e+08	3.85084e+08	3.98192e+08	2.98809e+08	4.98169e+08	2.35941e+08	6.87694e+07	5.6976e+07	6.07514e+07	4.80367e+07	8.89782e+07	5.59223e+07	5.8204e+07
0.649_168.9788		C H3 N3 O5 S	168.979	0.649						level5					1.17905e+07	1.21672e+07	1.12876e+07	1.53739e+07	1.53696e+07	1.37523e+07	1.18248e+07	1.41932e+07	1.16307e+07	1.45164e+07	1.09777e+07	1.46949e+07	2.91743e+07	2.99381e+07	2.34544e+07	2.08128e+07	2.43332e+07	2.77407e+07	3.34287e+07	2.81657e+07	2.4174e+06	2.87266e+06	3.35839e+06	2.6108e+06	2.73854e+06	1.97004e+06	2.68179e+06	2.44543e+06	6.28526e+06	6.44772e+06	6.33612e+06	6.45164e+06	1.00684e+07	6.19003e+06	7.53443e+06
0.649_221.8815		C2 H6 Cl P3 S2	221.881	0.649						level5					1.28497e+07	1.40631e+07	1.33666e+07	1.28311e+07	1.29484e+07	1.33634e+07	1.20695e+07	1.33622e+07	1.29289e+07	1.36356e+07	1.29266e+07	1.3297e+07	1.52591e+07	9.75641e+06	1.21895e+07	1.81485e+07	1.18491e+07	1.16767e+07	1.28578e+07	1.75224e+07	8.82353e+07	6.85509e+07	7.09924e+07	8.64734e+07	1.29911e+08	6.90185e+07	9.602e+07	6.05088e+07	1.40737e+07	1.15902e+07	1.13818e+07	1.39535e+07	2.26258e+07	1.23374e+07	1.49658e+07
0.649_250.9341		C3 H8 Cl N O4 P2 S	250.934	0.649						level5					986629	901332	919244	1.08069e+06	1.01504e+06	978290	719902	1.07777e+06	854937	1.0113e+06	970935	1.00656e+06	2.02925e+06	1.93555e+06	2.16174e+06	1.44477e+06	970525	1.25471e+06	2.34243e+06	1.38648e+06	533779	366059	372930	473264	516762	335674	526388	380877	1.8822e+06	739955	1.09815e+06	1.18381e+06	1.49503e+06	926159	1.17084e+06
0.649_265.924		C4 H8 Cl O5 P S2	265.924	0.649						level5					231154	366813	238331	234522	290163	256799	253962	265543	254216	289664	261944	260019	372365	352812	387295	326797	369357	344553	438246	468302	800642	569832	541013	746879	720959	506246	894503	566014	3.6859e+06	2.25125e+06	3.47438e+06	2.43811e+06	3.60163e+06	1.90495e+06	3.97522e+06
0.649_333.788			333.788	0.649						level5					760391	580823	701228	776604	958023	611706	730504	849918	673207	697500	656125	843650	722372	572292	518437	603260	483852	609483	577725	510025	1.69435e+06	1.19453e+06	1.39051e+06	971577	1.25089e+06	757709	2.15627e+06	1.22987e+06	2.9523e+06	1.74791e+06	1.8644e+06	2.05105e+06	3.99158e+06	1.68489e+06	2.88881e+06
0.649_379.1105	2-acetamido-2-deoxy-3-o-(4-deoxy-d-erythro-hex-4-enopyranuronosyl)-beta-d-talopyranose	C14 H21 N O11	379.111	0.649		S35013022				level4					1.56568e+06	1.60183e+06	1.56922e+06	2.41157e+06	2.81235e+06	1.65897e+06	1.82828e+06	1.87621e+06	1.44821e+06	1.91423e+06	2.45784e+06	1.70415e+06	9.33393e+06	9.08178e+06	8.58286e+06	6.20249e+06	6.28468e+06	8.29215e+06	7.2721e+06	1.02375e+07	1.67889e+06	1.16961e+06	1.41556e+06	826996	891115	1.18211e+06	1.44847e+06	2.78532e+06	908704	150398	1.22521e+06	1.30577e+06	1.36932e+06	1.2356e+06	894501
0.649_395.7574	[similar to: oleoyl ethylamide; δmass: 86.4543 da]		395.757	0.649						level5					927284	939488	778649	1.00513e+06	903705	907419	905916	907377	907506	913987	912191	897220	375414	176836	229358	2.04002e+06	195802	269892	333593	645004	5.93978e+06	5.03461e+06	3.38587e+06	6.907e+06	7.45539e+06	6.59184e+06	7.59415e+06	5.4963e+06	619531	484842	586440	788989	1.03232e+06	542144	831518
0.649_97.0141			97.0141	0.649						level5					1.4621e+07	1.51969e+07	1.4611e+07	1.48427e+07	1.62794e+07	1.47485e+07	1.52352e+07	1.51261e+07	1.47757e+07	1.48896e+07	1.46406e+07	1.57642e+07	2.61539e+07	2.7748e+07	2.85945e+07	2.07836e+07	1.92457e+07	2.43375e+07	3.10984e+07	2.86947e+07	7.36993e+06	5.96016e+06	1.01173e+07	8.90792e+06	8.34581e+06	4.77211e+06	9.08755e+06	6.65479e+06	1.91539e+07	1.28691e+07	1.44948e+07	1.76923e+07	2.28044e+07	1.71695e+07	1.4205e+07
0.65_193.0256	Fosfocreatinine	C4 H8 N3 O4 P	193.026	0.65		S64349	HMDB0041624	57.9		level4	Organic acids and derivatives	Carboxylic acids and derivatives	Amino acids, peptides, and analogues		1.05821e+06	1.27812e+06	1.13754e+06	1.26804e+06	988481	1.31405e+06	1.07937e+06	1.23448e+06	1.0427e+06	969072	1.18881e+06	1.3882e+06	1.23762e+06	2.30137e+06	2.08123e+06	1.0366e+06	803232	1.44023e+06	2.11404e+06	981859	172159	103684	129214	134379	149215	105777	187721	134399	6.88851e+06	4.81198e+06	4.67521e+06	4.93621e+06	5.41935e+06	5.12628e+06	4.45813e+06
0.65_222.9392		C3 H2 Cl N5 O S2	222.939	0.65						level5					535360	477573	583314	651591	581112	581932	547386	606980	485883	678055	530300	536545	669506	563020	662227	401124	285994	408695	635782	347179	359457	238389	290107	303719	294397	225010	367048	264297	1.74704e+06	1.53986e+06	1.33897e+06	1.40378e+06	1.94518e+06	1.3735e+06	2.15988e+06
0.65_242.9112		C3 H5 Cl N3 P3 S	242.911	0.65						level5					1.01091e+06	939156	1.02009e+06	1.05399e+06	962710	1.00226e+06	1.04201e+06	953085	985542	1.00057e+06	1.13842e+06	893248	2.08112e+06	1.98919e+06	2.13876e+06	1.41325e+06	1.26412e+06	1.48538e+06	2.38254e+06	1.31298e+06	384242	238569	271737	300221	320559	237993	373153	285604	1.4853e+06	1.11013e+06	1.24275e+06	1.17467e+06	1.7891e+06	987353	1.06232e+06
0.65_280.8978		C3 H5 Cl N O6 P S2	280.898	0.65						level5					356984	411845	455257	549043	460325	437830	140559	436677	469423	469714	397175	438064	646396	328209	344190	427996	247664	198757	302552	257785	883403	701091	437693	579047	662749	459864	642338	578202	1.52112e+06	1.09192e+06	1.64067e+06	1.46401e+06	1.77681e+06	1.37569e+06	1.89549e+06
0.65_429.7027			429.703	0.65						level5					253925	229558	256636	250041	248685	250392	241230	249448	248246	255480	243360	243976	364805	342365	398097	560625	349261	338783	411712	443368	816217	553309	535916	715237	677018	512069	778129	565146	2.81665e+06	1.12502e+06	1.35219e+06	2.05599e+06	3.29689e+06	1.3782e+06	1.92125e+06
0.651_127.0037			127.004	0.651						level5					2.12903e+06	2.12281e+06	1.91727e+06	2.25283e+06	2.09086e+06	2.09518e+06	2.0973e+06	2.10541e+06	2.10224e+06	2.01598e+06	2.14859e+06	2.12688e+06	2.08838e+06	3.20329e+06	2.15966e+06	1.43179e+06	1.85271e+06	2.7319e+06	2.5514e+06	1.69191e+06	694179	534715	1.29765e+06	670729	617254	431939	1.22204e+06	1.41685e+06	7.60319e+06	5.92063e+06	5.00426e+06	5.36249e+06	7.59954e+06	6.15782e+06	5.18492e+06
0.651_244.1733		C11 H24 N4 S	244.173	0.651						level5					2.87271e+06	4.42308e+06	3.17433e+06	2.91736e+06	3.73729e+06	3.69472e+06	3.45552e+06	3.10593e+06	3.30009e+06	2.85789e+06	3.93068e+06	3.6583e+06	3.63303e+06	2.4495e+06	3.5754e+06	2.38386e+06	1.29469e+06	1.98616e+06	2.77179e+06	2.28193e+06	294297	73377.1	829234	467667	201937	822804	51427.1	749859	1.44398e+07	7.98237e+06	1.04431e+07	9.62447e+06	1.52199e+07	8.09262e+06	6.57181e+06
0.651_314.9006		C6 H3 Cl N O8 P S	314.901	0.651						level5					576655	273451	719242	591850	508734	634106	652228	395909	574897	529476	493780	535132	841895	579852	1.07046e+06	1.42519e+06	621324	682330	853387	1.08353e+06	1.38303e+06	1.36781e+06	954404	1.66806e+06	1.50144e+06	1.33689e+06	1.58651e+06	883018	286460	161939	149118	120777	417961	87726	206897
0.651_316.9785		C7 H8 Cl N O11	316.978	0.651						level5					461043	643756	553192	559801	535872	513544	568391	530268	481748	561692	587544	535933	1.3143e+06	1.16785e+06	1.22325e+06	1.31445e+06	1.04451e+06	1.01851e+06	1.16912e+06	1.33117e+06	297423	197094	205820	250982	242944	186160	280577	215993	126047	113055	114519	121236	158490	89674.5	128941
0.652_133.0117		C2 H3 N3 O4	133.012	0.652						level5					1.23989e+07	1.31788e+07	1.48551e+07	1.36839e+07	1.355e+07	1.34067e+07	1.3384e+07	1.33537e+07	1.35271e+07	1.50106e+07	1.15311e+07	1.41852e+07	1.5648e+07	1.44457e+07	1.23181e+07	1.24176e+07	1.19235e+07	1.3332e+07	1.49746e+07	1.37381e+07	1.79909e+07	8.76167e+06	1.94426e+07	1.60399e+07	1.50324e+07	8.84238e+06	1.6511e+07	1.07615e+07	1.71363e+07	1.25084e+07	1.39989e+07	1.59914e+07	1.92806e+07	1.59647e+07	1.5397e+07
0.652_272.916		C5 H4 Cl N O6 S2	272.916	0.652						level5					653268	570848	567757	737510	601287	657392	529517	694201	470895	663125	610361	707934	1.11322e+06	1.28404e+06	1.12611e+06	860317	580568	697912	1.35299e+06	1.04791e+06	498526	331183	365677	422393	523347	312129	512102	369923	1.2287e+06	511960	578423	754708	1.02398e+06	517879	734450
0.652_631.5857			631.586	0.652						level5					86733.7	89638	92172.3	80131.5	92697.6	86958.8	88708.4	88533.2	87643	83153	91478.8	89593.7	152373	146634	146121	124152	146879	130917	166251	176605	5.31342e+06	3.02767e+06	3.56436e+06	4.74234e+06	6.49053e+06	2.94978e+06	7.44323e+06	2.18828e+06	105370	109325	116961	122963	157430	102104	124801
0.653_249.9501	2-iodo-6-methoxyphenol	C7 H7 I O2	249.95	0.653	C12251	S391845				level4				NULL	480428	463478	476262	482648	524199	475490	484276	476748	492177	489989	475419	481435	311900	178940	253229	284748	161032	228223	257262	155811	118559	80785	86296.3	106189	106534	73908.3	122629	91515.8	1.8087e+06	1.39048e+06	1.48411e+06	1.4603e+06	2.07812e+06	1.23261e+06	1.69472e+06
0.653_264.9239		C2 H4 Cl N3 O6 S2	264.924	0.653						level5					494631	494631	494631	494631	494631	494631	494631	494631	494631	494631	494631	494631	2.01381e+06	2.90197e+06	2.64117e+06	5.71506e+06	2.10955e+06	5.04269e+06	2.40728e+06	6.33612e+06	4.34473e+06	1.47115e+06	1.74652e+07	8.7489e+06	5.4186e+06	634197	5.62424e+06	6.26474e+06	4.38708e+06	8.40649e+06	3.88748e+06	9.19405e+06	1.70673e+07	2.39873e+06	7.15761e+06
0.653_388.8722		C H3 Cl N5 O11 P3	388.872	0.653						level5					975168	949384	843710	1.0713e+06	1.13031e+06	932690	989191	975598	929182	919113	1.02419e+06	1.03896e+06	1.00268e+06	449010	1.01412e+06	1.56647e+06	899038	1.09655e+06	792181	1.28147e+06	1.6777e+06	1.58513e+06	1.67723e+06	1.71649e+06	1.76567e+06	1.31857e+06	2.31457e+06	1.60712e+06	412153	261173	342044	443583	301075	324761	322358
0.654_142.9986			142.999	0.654						level5					4.27537e+06	4.6297e+06	4.32058e+06	4.56853e+06	4.30042e+06	4.41626e+06	4.41689e+06	4.41637e+06	4.42371e+06	4.38408e+06	4.41023e+06	4.44839e+06	5.11344e+06	5.61869e+06	5.13566e+06	3.65535e+06	2.8705e+06	4.45072e+06	5.92628e+06	3.5543e+06	605901	381811	1.31401e+06	632812	449639	357202	623196	486375	1.13079e+07	1.14051e+07	9.5109e+06	9.71543e+06	1.36318e+07	8.59684e+06	1.14272e+07
0.654_202.0457		C4 H6 N6 O4	202.046	0.654				49.4		level5					1.55734e+08	1.7045e+08	1.56503e+08	1.99924e+08	1.61495e+08	1.67371e+08	1.65434e+08	1.69281e+08	1.6473e+08	1.72151e+08	1.59977e+08	1.7287e+08	3.34388e+08	3.52648e+08	3.29542e+08	3.50685e+08	2.75781e+08	3.21678e+08	3.96259e+08	4.08828e+08	2.96336e+08	2.72506e+08	3.82133e+08	4.28375e+08	2.92699e+08	2.94225e+08	3.69396e+08	4.15339e+08	5.58419e+07	6.63683e+07	6.3339e+07	5.71647e+07	7.69582e+07	6.57829e+07	7.27296e+07
0.654_206.9654		C4 H N O9	206.965	0.654						level5					1.50072e+06	1.8265e+06	1.62487e+06	1.85471e+06	1.91805e+06	1.74211e+06	1.54798e+06	1.77632e+06	1.67297e+06	1.87544e+06	1.68508e+06	1.67331e+06	1.6218e+06	1.16792e+06	1.4296e+06	1.78309e+06	1.16202e+06	1.14301e+06	1.66613e+06	1.80219e+06	1.50428e+06	486142	2.67577e+06	1.75743e+06	1.61196e+06	632886	1.39215e+06	887912	2.08993e+06	1.92715e+06	1.73887e+06	1.87875e+06	2.59782e+06	1.67321e+06	2.26552e+06
0.654_289.8059			289.806	0.654						level5					364707	364707	364707	364707	364707	364707	364707	364707	364707	364707	364707	364707	301328	143934	200654	353311	248124	173664	235508	332939	353412	551577	255638	795302	301369	236648	328031	286095	1.47754e+06	1.62153e+06	4.31185e+06	2.66599e+06	2.62118e+06	1.01927e+06	4.32057e+06
0.654_342.8545			342.854	0.654						level5					386783	481926	445794	130554	328896	354662	306055	293669	431625	295757	337302	313349	972175	394933	772779	1.37269e+06	389483	329738	556130	722480	447822	304183	185889	380342	466187	425320	325729	191927	226978	98918.5	176455	167119	219030	103742	354896
0.654_353.0175		C11 H17 Cl N3 O2 P S2	353.017	0.654						level5					468406	466502	402449	463939	514668	472867	448434	463891	453363	494246	406586	496627	1.48003e+06	1.68963e+06	1.42633e+06	1.10077e+06	830908	986106	1.68497e+06	1.04148e+06	131346	90985.1	102036	122163	129983	82376.8	142861	105794	157158	179458	181499	220317	75627.8	189039	189984
0.654_374.9369		C5 H17 Cl N3 O2 P3 S3	374.937	0.654						level5					289198	125555	196979	191748	232257	198108	204880	183912	203293	353679	144430	162319	1.34914e+06	406412	768062	2.03486e+06	608167	477080	1.00626e+06	1.83577e+06	469888	443656	214632	566350	534369	359635	566474	223773	191141	117899	261611	262668	168748	127511	309295
0.654_446.831		C4 H5 Cl N3 O10 P3 S2	446.831	0.654						level5					777247	666073	968462	720971	957174	704856	807714	762728	748942	844634	838787	757900	1.07125e+06	700116	912054	1.47531e+06	489392	620830	586092	668805	3.60706e+06	1.2869e+06	1.38739e+06	1.6433e+06	1.54476e+06	1.53737e+06	1.70213e+06	1.06953e+06	258349	130263	200303	229245	417340	248530	536384
0.655_174.1119	L-arginine	C6 H14 N4 O2	174.112	0.655	C00062	BGI343	HMDB0000517	96.9	93.8	level1	Peptides	Amino acids	Common amino acids [Fig]	map00220 Arginine biosynthesis; map00330 Arginine and proline metabolism; map00472 D-Arginine and D-ornithine metabolism; map00970 Aminoacyl-tRNA biosynthesis; map01100 Metabolic pathways; map01230 Biosynthesis of amino acids; map02010 ABC transporters; map04150 mTOR signaling pathway; map04974 Protein digestion and absorption; map05014 Amyotrophic lateral sclerosis (ALS); map05132 Salmonella inf…	8.93815e+07	9.46552e+07	7.2008e+07	9.76226e+07	8.69773e+07	8.83585e+07	8.75628e+07	8.74052e+07	8.80465e+07	9.11391e+07	8.08493e+07	9.14894e+07	8.27321e+07	1.57146e+08	1.23337e+08	7.86012e+07	1.82971e+08	1.8967e+08	1.8578e+08	1.66635e+08	4.99279e+07	2.12135e+07	1.37358e+08	2.28917e+07	4.81121e+07	1.79492e+07	1.42085e+07	4.09647e+07	1.02394e+08	1.75074e+08	3.89484e+07	7.31448e+07	5.00494e+07	1.18914e+08	1.64273e+08
0.655_233.9762		C8 H9 Cl O2 P2	233.976	0.655						level5					1.77349e+06	2.01098e+06	1.9625e+06	2.08803e+06	1.89361e+06	2.29818e+06	1.89409e+06	2.23779e+06	1.83069e+06	2.14317e+06	1.79661e+06	1.99311e+06	1.29615e+06	993602	1.02819e+06	1.34291e+06	1.01864e+06	816098	1.20554e+06	1.29391e+06	625744	511811	1.4162e+06	728736	641909	196827	771226	584415	2.94986e+06	2.48797e+06	2.73541e+06	2.8816e+06	4.19054e+06	2.31428e+06	3.04807e+06
0.655_263.0068		C6 H6 Cl N5 O5	263.007	0.655						level5					5.39492e+06	6.71818e+06	5.97147e+06	5.66114e+06	5.95593e+06	6.1775e+06	5.84655e+06	5.906e+06	5.75656e+06	6.03049e+06	5.62557e+06	6.33251e+06	9.31927e+06	1.00416e+07	8.32904e+06	9.88794e+06	6.57117e+06	7.57546e+06	1.1856e+07	9.28481e+06	4.82119e+06	3.68518e+06	5.83513e+06	5.68206e+06	5.19908e+06	3.60041e+06	5.72287e+06	4.10342e+06	8.75637e+06	6.4723e+06	6.12823e+06	8.6432e+06	1.21566e+07	7.78131e+06	8.64714e+06
0.655_264.9028		C5 H2 Cl N3 O2 P2 S	264.903	0.655						level5					283412	400055	205241	338880	312010	306465	310173	294118	286683	339847	289891	290558	212541	445143	287921	176603	187246	359087	296136	189035	174792	124731	197974	154910	229150	127493	258330	201692	1.66263e+06	841652	660811	883783	1.35474e+06	969948	759916
0.655_300.8698		C4 H2 Cl N3 O3 P2 S2	300.87	0.655						level5					601545	611423	615314	1.01479e+06	787336	660125	707302	626434	633749	763811	741453	677870	1.75289e+06	959586	1.6362e+06	1.42374e+06	817607	1.00388e+06	1.56484e+06	942283	223508	172673	165637	205663	202978	165971	222376	150807	786978	802166	740747	856953	1.36185e+06	620497	947499
0.655_319.0715	Sarmazenil	C15 H14 Cl N3 O3	319.072	0.655		S64366				level4					1.0522e+06	835857	981374	955588	1.03417e+06	906642	857096	1.00117e+06	872003	759245	1.15814e+06	1.06084e+06	817728	162668	329849	700911	198554	257641	285409	599225	578328	1.40839e+06	371117	535308	391792	821846	366060	364637	6.14661e+06	1.52213e+06	3.44333e+06	4.98752e+06	1.03279e+07	6.33641e+06	2.48382e+06
0.655_352.0149		C6 H13 N2 O13 P	352.015	0.655						level5					235118	222401	131320	222756	258875	218726	214473	197425	189985	245541	263172	156670	569009	1.61265e+06	666570	741617	883985	867524	1.87985e+06	697739	95012.1	83723.8	149424	122888	243604	69172.1	274618	126933	131543	70880.7	43429	84332.2	86056.9	91557.3	69904.1
0.656_111.0298	[similar to: cytosine; δmass: -0.0135 da]		111.03	0.656						level5					2.36129e+07	2.48796e+07	2.61767e+07	2.61807e+07	2.42533e+07	2.53761e+07	2.53834e+07	2.33707e+07	2.55693e+07	2.6735e+07	2.29122e+07	2.57803e+07	3.2977e+07	2.87786e+07	2.83073e+07	2.66651e+07	2.19941e+07	2.45833e+07	2.79303e+07	2.64839e+07	2.53454e+07	1.84648e+07	3.20098e+07	2.36708e+07	2.18574e+07	1.40221e+07	2.21601e+07	1.80372e+07	5.93203e+07	4.19761e+07	4.90393e+07	6.31918e+07	7.29843e+07	5.62608e+07	4.42078e+07
0.656_206.9444		C3 H2 Cl N5 S2	206.944	0.656						level5					486754	510713	447014	452683	377819	455913	466502	469475	379099	494079	528329	407613	496177	371477	416955	451142	381251	402268	428237	241199	232397	157056	206096	202467	202832	145817	223319	187551	1.88398e+06	1.32501e+06	1.31224e+06	1.21771e+06	2.23507e+06	1.31937e+06	1.54697e+06
0.656_226.9374		C3 H3 N O7 P2	226.937	0.656						level5					1.52667e+06	1.29692e+06	1.23192e+06	1.41433e+06	1.33306e+06	1.59636e+06	1.40042e+06	1.40872e+06	1.31918e+06	1.50393e+06	1.33377e+06	1.3361e+06	2.77934e+06	2.00761e+06	2.29177e+06	2.59533e+06	1.88679e+06	2.00311e+06	2.66619e+06	2.28733e+06	363009	402413	359820	280350	350473	288666	238996	220601	676551	463175	601081	686027	905561	485064	805106
0.656_234.9602		C5 H N O10	234.96	0.656						level5					2.67347e+06	2.82666e+06	2.67135e+06	3.32869e+06	2.62423e+06	3.10273e+06	2.67242e+06	2.88036e+06	2.69213e+06	2.95739e+06	2.68036e+06	2.9587e+06	5.36852e+06	4.28118e+06	5.15204e+06	5.71467e+06	4.20272e+06	4.39191e+06	7.01293e+06	6.51843e+06	4.53218e+06	4.39856e+06	4.30225e+06	4.54246e+06	5.35847e+06	3.57923e+06	5.00738e+06	5.14895e+06	3.07404e+06	1.17237e+06	1.59813e+06	1.90372e+06	2.59114e+06	1.44214e+06	1.72312e+06
0.656_248.9289		C2 H4 Cl N3 O5 S2	248.929	0.656						level5					848459	1.03284e+06	982120	1.15911e+06	957145	1.07586e+06	935241	1.0561e+06	868803	1.03991e+06	1.0436e+06	977965	621901	676923	1.1018e+06	923539	653560	704613	817483	727685	1.56794e+06	1.16767e+06	2.89609e+06	1.44644e+06	1.97354e+06	1.14772e+06	1.93372e+06	1.86219e+06	1.36153e+06	785014	717007	1.10143e+06	1.81126e+06	859481	994511
0.656_256.942		C5 H6 Cl N O5 P2	256.942	0.656						level5					1.2185e+06	1.12492e+06	1.05709e+06	1.52754e+06	1.04026e+06	1.4603e+06	1.108e+06	1.2417e+06	1.0495e+06	1.28424e+06	1.15826e+06	1.27127e+06	2.38382e+06	1.50231e+06	1.73044e+06	2.5696e+06	2.15206e+06	2.28525e+06	3.12925e+06	2.81453e+06	2.61348e+06	2.42393e+06	2.64988e+06	2.12876e+06	2.94851e+06	1.78364e+06	2.30083e+06	2.55172e+06	1.02382e+06	421434	545760	723418	1.02133e+06	463703	520431
0.656_386.875			386.875	0.656						level5					1.53515e+06	1.59923e+06	1.62864e+06	1.77018e+06	1.6923e+06	1.58496e+06	1.81777e+06	1.57007e+06	1.60926e+06	1.57241e+06	1.68789e+06	1.68187e+06	1.81572e+06	830283	1.66825e+06	1.59131e+06	1.59364e+06	1.76331e+06	1.29338e+06	2.30071e+06	3.22671e+06	2.84991e+06	2.80095e+06	3.17543e+06	2.97752e+06	2.68851e+06	4.46852e+06	2.56237e+06	658100	318617	567761	780248	711360	555881	591125
0.657_187.0248		C3 H10 N O6 P	187.025	0.657						level5					419934	363608	294147	446220	375828	593413	279591	437720	370648	368087	412166	392119	318377	366141	598354	231379	218592	375398	250238	323512	467789	336074	314884	417816	399352	338757	436517	286035	1.61108e+06	979834	1.69723e+06	1.30259e+06	1.57282e+06	1.25817e+06	1.41006e+06
0.657_212.9993		C3 H10 N3 O2 P3	212.999	0.657						level5					7.95245e+06	9.04458e+06	8.77741e+06	8.37629e+06	9.64353e+06	8.20244e+06	1.07009e+07	9.05398e+06	7.63275e+06	8.85474e+06	9.32277e+06	8.50468e+06	1.24598e+07	1.1523e+07	1.40422e+07	1.12004e+07	1.35486e+07	1.33712e+07	1.63343e+07	1.65799e+07	9.247e+06	7.30686e+06	7.91019e+06	7.09757e+06	7.26236e+06	6.05731e+06	8.95557e+06	8.26774e+06	4.46922e+06	3.30035e+06	3.6039e+06	5.74474e+06	6.24174e+06	4.67e+06	3.76312e+06
0.657_284.896		C9 H2 Cl N O2 P2 S	284.896	0.657						level5					865382	1.06763e+06	914640	1.06068e+06	969224	1.04126e+06	890165	1.01879e+06	905047	1.04417e+06	945415	980462	1.88721e+06	1.3429e+06	1.16044e+06	1.9242e+06	1.24944e+06	1.30578e+06	1.50514e+06	1.79358e+06	342331	177445	245636	248077	423872	200999	289303	100179	580185	420168	452785	494119	799569	370422	489037
0.657_346.8874		C3 H4 N5 O5 P3 S2	346.887	0.657						level5					1.01729e+06	981435	1.01588e+06	949922	1.06102e+06	1.00163e+06	996968	1.00879e+06	1.00619e+06	998598	985856	1.02314e+06	1.63193e+06	989493	1.24559e+06	1.53369e+06	566583	1.14021e+06	1.46691e+06	1.34081e+06	953418	1.00917e+06	556321	888520	990581	762261	903861	845944	1.52442e+06	1.01587e+06	1.53829e+06	1.5835e+06	1.84878e+06	1.09027e+06	1.78779e+06
0.657_375.7725		C2 H3 O6 P3 S5	375.772	0.657						level5					886315	886315	886315	886315	886315	886315	886315	886315	886315	886315	886315	886315	668816	233990	267717	1.39622e+06	563971	545060	392250	769194	2.93488e+07	1.39464e+07	1.02212e+07	1.60598e+07	2.82601e+07	8.85179e+06	2.89969e+07	9.93745e+06	577064	370473	312860	500243	682264	542224	564878
0.657_397.7544		C H2 Cl O8 P3 S4	397.754	0.657						level5					693018	425874	452659	595076	555586	711067	434440	566616	683560	498896	534756	527421	267891	169945	184573	1.23303e+06	368741	674152	190406	381917	1.42974e+07	9.98158e+06	7.98286e+06	1.1102e+07	1.34751e+07	5.99324e+06	1.21903e+07	6.4346e+06	427830	432535	265995	311865	795929	462062	460071
0.657_513.6721			513.672	0.657						level5					187774	187774	187774	187774	187774	187774	187774	187774	187774	187774	187774	187774	286970	282384	306124	426701	332282	231105	226620	139117	3.55794e+07	8.3815e+06	1.39162e+07	1.21981e+07	1.67208e+07	1.53203e+07	2.97355e+07	8.8471e+06	329129	149035	206933	114170	198731	233617	139541
0.657_781.4349			781.435	0.657						level5					54095.1	55353.8	56336.6	60085.6	55522.7	58030.3	54192	57755.9	49568.3	53312	60043.4	60244.1	83983.6	82519.5	84962	68352	82254.6	82177.8	94153.3	99716.6	6.58574e+06	2.96575e+06	5.35946e+06	8.4541e+06	8.5218e+06	2.93989e+06	7.7709e+06	2.94736e+06	58933.9	64162.7	64090.8	69541.9	93677.9	57068.5	69154.2
0.658_139.8964			139.896	0.658						level5					6.67256e+06	6.66885e+06	6.80684e+06	6.94624e+06	6.51103e+06	6.72053e+06	6.72448e+06	6.72033e+06	6.71613e+06	6.79528e+06	6.58309e+06	6.78669e+06	7.06509e+06	3.81399e+06	4.3417e+06	9.43397e+06	5.82851e+06	5.80258e+06	4.85584e+06	7.56084e+06	8.16305e+07	4.92209e+07	6.00884e+07	5.57405e+07	8.45459e+07	5.04955e+07	5.48928e+07	3.47097e+07	7.46179e+06	5.02386e+06	5.74245e+06	5.9657e+06	1.28602e+07	5.7794e+06	7.78126e+06
0.658_184.0252		C3 H9 N2 O5 P	184.025	0.658						level5					5.04229e+06	4.93901e+06	4.51745e+06	5.71062e+06	4.28912e+06	6.04271e+06	5.30343e+06	5.16649e+06	4.85674e+06	4.34363e+06	4.49783e+06	6.2294e+06	1.0752e+07	1.1847e+07	1.06903e+07	5.7102e+06	5.13207e+06	9.0765e+06	9.2932e+06	5.53953e+06	3.07683e+06	1.55651e+06	1.98404e+06	1.55799e+06	1.2596e+06	1.18828e+06	2.04445e+06	1.05429e+06	1.12092e+07	1.12819e+07	9.17081e+06	1.00146e+07	7.87965e+06	1.00494e+07	1.21579e+07
0.658_190.9704		C4 H N O8	190.97	0.658						level5					1.68065e+06	1.92536e+06	1.76321e+06	1.71724e+06	1.96754e+06	1.90124e+06	1.81356e+06	1.83343e+06	1.777e+06	1.89548e+06	1.62965e+06	1.94289e+06	1.54917e+06	1.09315e+06	1.53456e+06	1.84185e+06	1.32259e+06	1.46022e+06	1.54822e+06	1.53335e+06	2.23953e+06	1.78957e+06	3.4322e+06	2.62267e+06	2.77795e+06	1.73467e+06	1.90431e+06	1.87511e+06	2.34149e+06	1.45406e+06	1.78566e+06	2.00599e+06	2.89974e+06	1.75581e+06	2.42339e+06
0.658_273.832			273.832	0.658						level5					5.47812e+06	5.32002e+06	5.37235e+06	4.9149e+06	5.47692e+06	5.26551e+06	5.23547e+06	5.43145e+06	5.46319e+06	4.57075e+06	5.47954e+06	5.76558e+06	7.17965e+06	3.06932e+06	4.10758e+06	5.46538e+06	2.7433e+06	2.70786e+06	4.81016e+06	4.01362e+06	9.95939e+06	9.0473e+06	6.88682e+06	6.74133e+06	7.50681e+06	4.73191e+06	8.51496e+06	5.15519e+06	1.32762e+07	1.02804e+07	1.27045e+07	1.26758e+07	1.96265e+07	9.51079e+06	1.56887e+07
0.658_317.8137		C H2 Cl O7 P3 S2	317.814	0.658						level5					2.69952e+06	2.79131e+06	2.95386e+06	3.05338e+06	2.84707e+06	2.91216e+06	2.83093e+06	2.83692e+06	2.95575e+06	2.34724e+06	3.13206e+06	3.11777e+06	2.3527e+06	1.14424e+06	1.30878e+06	4.04446e+06	1.61425e+06	1.62892e+06	1.216e+06	2.06446e+06	3.0534e+07	2.11636e+07	2.47765e+07	2.76229e+07	4.20216e+07	1.48502e+07	2.94595e+07	2.36176e+07	3.92774e+06	2.72275e+06	2.77729e+06	3.65495e+06	6.56121e+06	3.02985e+06	3.5571e+06
0.658_334.9769		C5 H12 Cl N5 O4 P2 S	334.977	0.658						level5					147543	200407	245705	190094	111931	224011	178659	177069	168223	140011	196870	208171	108808	169297	172380	81562.1	233698	113047	133510	208093	4.68853e+06	2.55044e+06	3.60275e+06	3.13299e+06	2.94103e+06	2.34791e+06	2.90169e+06	2.94459e+06	103083	100116	88698.5	86812.5	140831	82409.2	93546.5
0.658_337.0436	Famotidine	C8 H15 N7 O2 S3	337.044	0.658		S3208	HMDB0001919			level4	Organoheterocyclic compounds	Azoles	Thiazoles		3.79137e+06	3.71309e+06	3.6231e+06	4.9078e+06	4.88754e+06	3.81113e+06	4.49403e+06	4.85613e+06	3.70172e+06	4.2176e+06	3.86028e+06	4.24298e+06	1.0413e+07	1.00866e+07	9.7111e+06	1.07303e+07	6.27e+06	8.16241e+06	1.03379e+07	9.4378e+06	2.50598e+06	1.48881e+06	1.88346e+06	3.25016e+06	2.52641e+06	1.46607e+06	3.11732e+06	1.04107e+06	681922	761155	655713	932986	537609	566427	789466
0.658_373.7754	[similar to: n1-acetylspermine; δmass: 129.5491 da]		373.775	0.658						level5					526754	974908	575495	728075	747327	714051	684533	656447	695366	692111	857916	574251	348850	352980	288565	1.31827e+06	447067	372245	485431	875036	1.30994e+07	8.41966e+06	8.80447e+06	1.14857e+07	1.75097e+07	8.69693e+06	2.0017e+07	1.16606e+07	681674	392514	431306	536646	697822	490014	514248
0.658_387.705			387.705	0.658						level5					888567	914716	1.04152e+06	1.01999e+06	1.13702e+06	801632	943527	873262	1.0014e+06	1.10407e+06	770247	1.10686e+06	649188	221814	505912	670053	838953	418051	667960	520938	3.76118e+06	2.24308e+06	3.3112e+06	5.01078e+06	4.75496e+06	2.31518e+06	3.65763e+06	1.71371e+06	1.16813e+06	803135	959801	1.38708e+06	3.01255e+06	759612	1.53609e+06
0.658_404.8462		C3 H3 Cl N O14 P3	404.846	0.658						level5					503464	490839	673329	788367	524471	524663	639946	600125	649279	672309	568758	464128	735338	392412	528164	877371	370083	517540	568511	452609	192647	145595	186317	178309	179238	139865	196765	139148	710751	405989	785735	774578	862003	528648	769281
0.659_142.981		C2 H6 Cl N O2 S	142.981	0.659						level5					2.57874e+06	2.01706e+06	2.24234e+06	2.16326e+06	2.1988e+06	2.27232e+06	2.28735e+06	2.23739e+06	2.17709e+06	2.29913e+06	2.40804e+06	2.07834e+06	3.52444e+06	5.38218e+06	5.36745e+06	2.06368e+06	3.98089e+06	4.72241e+06	6.24468e+06	4.27196e+06	2.19376e+06	1.98058e+06	2.62434e+06	1.68956e+06	1.78006e+06	2.52699e+06	1.74124e+06	1.58891e+06	273377	146014	133699	128372	214885	121676	205804
0.659_149.069	N,n-dihydroxy-l-valine	C5 H11 N O4	149.069	0.659	C20314	S26332135		5.2		level4				map01100 Metabolic pathways;	740643	740643	740643	740643	740643	740643	740643	740643	740643	740643	740643	740643	1.40192e+06	789431	1.15396e+06	891226	683273	1.03477e+06	681428	809552	410972	344479	1.95161e+06	537149	308604	296747	333799	489235	1.54331e+06	1.39727e+06	2.26432e+06	1.7611e+06	829497	1.58839e+06	1.12807e+06
0.659_162.9709		C2 H3 N3 O2 P2	162.971	0.659						level5					7.60375e+06	9.24986e+06	8.22549e+06	8.50247e+06	8.25488e+06	8.51731e+06	7.78349e+06	8.49603e+06	8.88545e+06	7.50382e+06	8.10253e+06	9.10761e+06	2.26545e+07	2.50337e+07	2.52198e+07	1.40975e+07	1.24657e+07	1.58355e+07	2.47182e+07	1.48189e+07	970307	629518	600795	791096	737894	605719	830392	628826	9.76642e+06	9.28128e+06	1.00164e+07	1.07972e+07	1.0874e+07	7.91291e+06	1.03649e+07
0.659_168.0513	[similar to: pyridoxamine; δmass: -0.0386 da]		168.051	0.659						level5					3.2202e+07	3.30296e+07	2.7845e+07	3.18997e+07	3.31329e+07	3.15061e+07	3.15045e+07	3.15746e+07	3.16678e+07	3.08174e+07	3.18662e+07	3.18511e+07	4.75071e+07	5.4698e+07	3.86031e+07	5.06546e+07	3.49697e+07	5.30114e+07	5.69676e+07	5.70559e+07	3.21782e+07	3.3922e+07	6.77622e+07	5.95891e+07	4.39979e+07	3.41285e+07	3.94379e+07	5.10323e+07	2.35306e+07	3.75317e+07	2.04138e+07	3.04668e+07	2.17689e+07	1.99024e+07	3.23218e+07
0.659_219.0598		C5 H9 N5 O5	219.06	0.659						level5					474592	626879	648357	774382	596019	598127	636613	579214	618603	610213	630002	602470	114919	122943	135259	95498.5	120876	122803	133895	136770	2.55054e+07	1.94325e+07	2.36853e+07	2.03146e+07	1.90318e+07	1.47086e+07	2.45781e+07	2.14209e+07	118314	107276	99548.9	106524	150459	93753.7	111686
0.659_242.1763	[similar to: choline; δmass: 139.0766 da]		242.176	0.659						level5					1.42975e+07	1.68396e+07	1.53698e+07	1.46267e+07	1.6493e+07	1.69199e+07	1.54061e+07	1.44255e+07	1.7275e+07	1.74637e+07	1.25914e+07	1.65226e+07	1.59994e+07	1.10328e+07	1.92474e+07	1.11344e+07	8.86693e+06	9.1102e+06	1.30573e+07	1.4911e+07	1.30796e+06	1.16184e+06	6.55142e+06	4.20933e+06	1.81965e+06	1.16466e+06	941213	4.59424e+06	7.22738e+07	3.6317e+07	5.05806e+07	5.13714e+07	7.40813e+07	4.0138e+07	3.39295e+07
0.659_313.7722			313.772	0.659						level5					1.74024e+06	1.86189e+06	1.97819e+06	1.85026e+06	1.99361e+06	1.74949e+06	1.8232e+06	1.71549e+06	2.38932e+06	1.8062e+06	1.54051e+06	2.02612e+06	949466	241738	410453	2.26281e+06	929673	834764	613910	1.42992e+06	1.80879e+07	2.789e+07	3.04162e+07	6.52089e+07	5.70491e+07	3.26243e+07	3.51034e+07	1.99367e+07	744803	352160	911530	1.20094e+06	2.15139e+06	570144	1.62135e+06
0.659_315.8167			315.817	0.659						level5					3.91837e+06	4.51999e+06	4.59401e+06	4.08243e+06	5.68435e+06	5.09206e+06	4.21547e+06	5.15554e+06	4.35284e+06	4.78458e+06	4.03417e+06	4.79079e+06	3.83422e+06	1.16634e+06	1.84791e+06	5.7542e+06	2.63819e+06	2.35802e+06	2.13258e+06	3.53831e+06	5.52172e+07	3.78469e+07	2.2295e+07	3.11933e+07	5.11466e+07	2.09482e+07	3.71154e+07	2.09427e+07	4.54006e+06	4.07049e+06	3.71314e+06	4.55354e+06	1.08552e+07	5.00623e+06	4.86141e+06
0.659_328.9164		C6 H5 N O9 P2 S	328.916	0.659						level5					3.09924e+06	3.09924e+06	3.09924e+06	3.09924e+06	3.09924e+06	3.09924e+06	3.09924e+06	3.09924e+06	3.09924e+06	3.09924e+06	3.09924e+06	3.09924e+06	3.04727e+06	2.63617e+06	2.21149e+06	4.53772e+06	4.68247e+06	3.459e+06	2.63783e+06	3.77406e+06	5.02586e+06	4.78553e+06	4.39445e+06	3.58285e+06	6.17774e+06	4.13439e+06	5.67321e+06	3.26671e+06	2.01899e+06	838484	940994	1.58279e+06	1.88431e+06	1.86797e+06	1.51299e+06
0.659_352.1013	Hexythiazox	C17 H21 Cl N2 O2 S	352.101	0.659	C18467	S10469179				level4				NULL	521382	347049	626071	325338	590995	455009	414881	484961	435964	552255	458026	408812	1.71778e+06	3.0413e+06	1.9804e+06	1.29394e+06	1.0617e+06	1.17366e+06	2.4341e+06	1.40453e+06	861219	582421	573623	733286	700527	564931	686763	573361	475696	561260	427936	622332	477164	395925	632311
0.659_395.0023		C12 H14 Cl N3 O6 S2	395.002	0.659						level5					1.11726e+06	884240	1.08516e+06	1.15286e+06	1.56377e+06	1.15324e+06	1.11848e+06	1.26746e+06	1.07583e+06	1.05347e+06	1.22932e+06	1.12007e+06	2.78904e+06	2.38106e+06	2.13206e+06	2.74353e+06	2.10968e+06	2.10749e+06	2.66931e+06	2.71403e+06	763371	143725	548743	1.01256e+06	561593	284766	638196	190560	105162	100938	88444.4	102585	136799	83423.3	129291
0.659_418.8227		C2 H4 Cl N5 O6 P2 S4	418.823	0.659						level5					113669	119653	113863	110437	109320	103200	93505.4	96688.2	195200	99791.5	108964	94938.9	389377	344321	225020	408203	136196	248062	330616	171113	295394	214554	203287	268569	261659	214207	199773	191556	1.07701e+06	691179	1.16525e+06	1.34503e+06	1.3323e+06	774032	1.14483e+06
0.659_431.7341			431.734	0.659						level5					271660	285376	271011	262319	399322	239180	345866	221140	356076	212222	353408	296399	401453	291737	405950	347790	299288	287756	354275	448807	1.93068e+07	7.10398e+06	7.76557e+06	1.09333e+07	1.10854e+07	7.2882e+06	1.22048e+07	6.4032e+06	290670	246838	302771	297658	344149	228619	331704
0.66_236.9548		C5 H7 Cl N3 P3	236.955	0.66						level5					341783	268380	373616	364395	297084	325025	326504	326822	326390	326662	319663	332310	206403	237030	149136	121249	116256	127943	196532	70781.5	72709.2	63593	193666	78918.4	66748.3	53948.7	51218.5	64991.9	1.0561e+06	885715	971801	855059	1.42235e+06	771225	1.09076e+06
0.66_255.8136			255.814	0.66						level5					5.7345e+06	5.96139e+06	6.74003e+06	5.51259e+06	6.72993e+06	5.40802e+06	6.50065e+06	5.98694e+06	6.00792e+06	6.77804e+06	5.70522e+06	5.76777e+06	4.18506e+06	1.94732e+06	1.92002e+06	7.94742e+06	4.17283e+06	3.3467e+06	3.05491e+06	5.64846e+06	7.49456e+07	5.89131e+07	6.66711e+07	1.17794e+08	1.28401e+08	6.19275e+07	8.30979e+07	5.90632e+07	4.36861e+06	2.74636e+06	3.59083e+06	4.6921e+06	8.59509e+06	3.33903e+06	4.94257e+06
0.66_277.0182	Fenitrothion	C9 H12 N O5 P S	277.018	0.66	C14442	S28941	HMDB0041893			level4	Organic acids and derivatives	Organic thiophosphoric acids and derivatives	Thiophosphoric acid esters	NULL	105536	112086	107627	128255	105273	110440	107751	112689	109249	104543	113144	116949	160517	151435	170831	139353	157346	148242	185704	198512	7.76925e+06	5.93453e+06	6.65786e+06	8.24864e+06	7.74919e+06	5.20561e+06	9.7085e+06	5.42898e+06	152645	125350	142804	153713	173809	119878	163921
0.66_278.9394		C3 H8 Cl N3 O4 P2 S	278.939	0.66						level5					994209	1.01451e+06	1.15558e+06	1.03707e+06	998424	1.0503e+06	1.05577e+06	1.04847e+06	1.00866e+06	1.11035e+06	969152	1.06213e+06	543675	326797	199568	772830	275730	638634	415472	576536	1.70271e+06	1.29186e+06	3.29946e+06	2.44884e+06	1.55053e+06	1.54797e+06	1.95753e+06	1.51947e+06	1.42096e+06	926665	690053	959936	2.08785e+06	749270	1.19253e+06
0.66_335.0456		C11 H19 N3 O P2 S2	335.046	0.66						level5					5.43191e+06	5.53601e+06	6.15787e+06	5.90805e+06	5.8995e+06	5.63883e+06	5.15655e+06	5.92225e+06	5.4758e+06	6.07599e+06	5.61619e+06	5.74997e+06	1.48485e+07	1.15462e+07	1.22385e+07	1.29222e+07	8.42577e+06	9.71552e+06	1.3084e+07	1.41187e+07	3.75953e+06	1.78217e+06	2.50319e+06	4.36514e+06	3.35751e+06	1.95831e+06	3.54284e+06	1.38204e+06	2.58134e+06	1.89418e+06	2.08413e+06	2.62436e+06	3.80583e+06	2.37764e+06	2.11973e+06
0.66_349.0987			349.099	0.66						level5					320800	262583	200850	213518	225240	241347	173992	243960	290121	245382	192348	267397	1.4127e+06	1.63809e+06	1.16558e+06	1.17593e+06	1.09768e+06	559980	1.14097e+06	942873	125484	93487.3	102217	118895	121101	91284.8	92752.7	93274.8	62722.7	136814	57337.9	130825	78653.3	49591.2	64479.1
0.66_352.8714		C3 H5 Cl N5 O3 P S4	352.871	0.66						level5					188424	180170	276176	261635	174559	199454	217035	214865	218069	130125	259549	262137	149398	395419	84287.2	64523	141049	729590	52796.8	99118.1	117492	96679.3	781930	90723	95743.8	87968.7	81571.5	529006	1.47367e+06	2.85203e+06	594436	369488	5.32086e+06	1.15289e+06	468754
0.661_146.9969	[similar to: l-glutamic acid; δmass: -0.0563 da]		146.997	0.661						level5					3.771e+07	3.38173e+07	3.31197e+07	3.90348e+07	3.80329e+07	3.80312e+07	3.56342e+07	3.71806e+07	3.36219e+07	3.84807e+07	3.22481e+07	4.0516e+07	8.2859e+07	8.69114e+07	7.71182e+07	6.44602e+07	7.32553e+07	7.48052e+07	9.79254e+07	8.8264e+07	7.66128e+06	6.50504e+06	6.45572e+06	6.94685e+06	6.28545e+06	5.77047e+06	6.63745e+06	5.44382e+06	2.70194e+07	2.18123e+07	2.29708e+07	2.32047e+07	2.82307e+07	2.12929e+07	2.42215e+07
0.661_157.0143		C2 H8 N O5 P	157.014	0.661						level5					4.80024e+06	4.39525e+06	5.25517e+06	5.18637e+06	5.09597e+06	4.40018e+06	4.47543e+06	5.22572e+06	3.87137e+06	6.63128e+06	4.61334e+06	4.40295e+06	5.02166e+06	4.98638e+06	4.37615e+06	4.65557e+06	2.61334e+06	3.51465e+06	5.48641e+06	3.86031e+06	1.12437e+06	658920	1.41721e+06	960413	836580	959304	750166	1.03055e+06	1.80082e+07	1.19087e+07	1.32111e+07	1.28443e+07	1.66786e+07	1.25604e+07	1.42596e+07
0.661_220.0351		C7 H4 N6 O3	220.035	0.661						level5					2.41907e+06	2.71388e+06	2.53489e+06	2.55576e+06	2.41151e+06	2.57442e+06	2.52375e+06	2.53878e+06	2.51301e+06	2.44575e+06	2.46118e+06	2.69183e+06	585329	658759	657118	377128	437251	434817	635914	414348	2.47867e+06	2.22607e+06	1.75393e+06	1.83382e+06	2.3016e+06	1.3966e+06	2.27668e+06	2.59668e+06	1.60613e+07	1.11222e+07	9.7382e+06	9.95686e+06	1.59607e+07	9.89234e+06	1.17265e+07
0.661_223.1058		C8 H17 N O6	223.106	0.661						level5					2.89677e+06	2.52215e+06	2.79441e+06	3.27009e+06	3.08088e+06	2.80258e+06	2.7955e+06	2.94613e+06	3.00023e+06	2.80441e+06	2.98605e+06	2.77128e+06	3.75571e+06	5.26557e+06	3.74193e+06	3.30605e+06	2.37286e+06	2.97141e+06	4.08522e+06	3.5595e+06	746213	975716	631825	702288	717050	539639	1.19319e+06	745503	6.31473e+06	6.81734e+06	8.19114e+06	7.81836e+06	1.09655e+07	4.83663e+06	7.26883e+06
0.661_248.9758		C3 H11 Cl N3 O2 P3	248.976	0.661						level5					1.79803e+07	1.55276e+07	1.53014e+07	1.89755e+07	1.62216e+07	1.66261e+07	1.80735e+07	1.76042e+07	1.58543e+07	1.61225e+07	1.73609e+07	1.70296e+07	2.36256e+07	1.86602e+07	2.23269e+07	2.71126e+07	1.8318e+07	2.03793e+07	2.42746e+07	2.50438e+07	1.84612e+07	1.46551e+07	1.52919e+07	1.57552e+07	1.69713e+07	1.07915e+07	1.94767e+07	1.26444e+07	1.30466e+07	9.62831e+06	1.13117e+07	1.29521e+07	1.69181e+07	1.04292e+07	1.07962e+07
0.661_294.9132		C4 H7 Cl N O6 P S2	294.913	0.661						level5					219836	186506	227034	223327	196608	185703	255381	252200	200060	120208	201666	344492	198060	76600.8	57816.8	119171	59471.4	98489.7	75162.8	65802.1	83080.4	65601.8	91837.3	86518.8	97563.6	60878.7	75270.4	84414.5	935541	739828	588113	736388	1.14375e+06	593939	852675
0.661_317.9626		C4 H9 Cl N6 O3 P2 S	317.963	0.661						level5					954642	992957	1.14759e+06	734523	978087	996878	897842	1.02426e+06	1.1922e+06	791426	1.13965e+06	816668	1.45529e+06	1.36703e+06	1.32677e+06	1.55583e+06	1.28842e+06	1.12551e+06	1.51369e+06	1.66241e+06	3.17966e+06	2.94749e+06	3.35666e+06	2.98336e+06	3.56506e+06	2.45207e+06	4.35343e+06	4.04117e+06	159979	149758	141365	148935	211070	126930	159195
0.661_344.8902		C3 H11 Cl N3 O2 P3 S3	344.89	0.661						level5					1.91105e+06	1.89611e+06	1.29685e+06	2.10077e+06	2.17627e+06	1.2936e+06	1.77324e+06	1.90553e+06	1.48004e+06	1.41988e+06	1.8507e+06	2.3842e+06	3.1082e+06	2.13607e+06	2.60464e+06	2.82014e+06	1.75782e+06	2.15707e+06	2.73861e+06	2.6095e+06	918972	891693	561017	746306	1.06526e+06	731152	893337	845388	3.12104e+06	2.07369e+06	2.47071e+06	2.73078e+06	2.7353e+06	2.04377e+06	2.78659e+06
0.661_452.961		C9 H17 Cl N5 O4 P S4	452.961	0.661						level5					352847	464838	580150	856365	444148	480772	676520	425482	702957	639032	318276	548741	1.16832e+06	889830	818475	1.18418e+06	892804	930045	881842	982822	757363	121895	226207	447393	224444	109312	580772	156424	79662	75296.6	63487.5	70974.9	106111	63330.8	73380.4
0.662_170.0096		C2 H7 N2 O5 P	170.01	0.662						level5					9.13499e+06	1.0024e+07	1.02629e+07	8.29066e+06	1.02108e+07	9.58079e+06	9.47019e+06	9.62268e+06	9.60796e+06	9.26986e+06	9.09987e+06	1.02362e+07	7.33226e+06	1.12608e+07	8.39184e+06	4.86635e+06	5.02374e+06	8.19566e+06	8.90761e+06	5.53162e+06	375417	143922	897198	460574	503954	146675	200199	241690	4.26727e+07	4.1093e+07	2.69722e+07	3.03853e+07	4.75919e+07	3.00043e+07	3.71358e+07
0.662_177.0017		C5 H8 N O2 P S	177.002	0.662						level5					8.35683e+06	1.50715e+07	1.32116e+07	1.35324e+07	1.2834e+07	1.44549e+07	1.32637e+07	1.3896e+07	1.31985e+07	1.03342e+07	1.06591e+07	1.59976e+07	2.33009e+07	2.28129e+07	1.98241e+07	1.70417e+07	1.82059e+07	2.05704e+07	2.20035e+07	2.40732e+07	1.37046e+07	1.12455e+07	1.27611e+07	1.21762e+07	1.35664e+07	1.11676e+07	1.22949e+07	1.27352e+07	6.48987e+06	1.52197e+07	1.60425e+07	1.63996e+07	2.14105e+07	1.43301e+07	6.08001e+06
0.662_233.1014	Gln-ser	C8 H15 N3 O5	233.101	0.662		S16568307				level4					894246	616131	749267	760949	857016	941817	740392	645451	1.02335e+06	730015	773168	750040	477672	928431	538108	1.4113e+06	2.48887e+06	1.39067e+06	546860	585783	955285	5.24375e+06	2.9722e+06	871487	897557	4.5676e+06	986331	4.18717e+06	551302	1.18053e+06	472361	912621	645967	498016	680201
0.662_237.038		C9 H7 N3 O5	237.038	0.662						level5					1.03553e+07	1.03553e+07	1.03553e+07	1.03553e+07	1.03553e+07	1.03553e+07	1.03553e+07	1.03553e+07	1.03553e+07	1.03553e+07	1.03553e+07	1.03553e+07	2.95567e+07	3.58258e+07	2.21321e+07	2.98257e+07	3.14499e+07	3.03669e+07	3.54961e+07	2.69137e+07	1.76284e+06	1.06869e+06	2.48354e+06	1.91868e+06	1.70444e+06	749609	1.85579e+06	1.476e+06	2.52447e+06	4.83207e+06	3.66888e+06	2.72768e+06	1.90051e+06	7.56023e+06	5.54669e+06
0.662_346.8956		C4 H5 Cl N5 O4 P3 S	346.896	0.662						level5					217726	362178	199864	263442	274789	306804	274898	230088	348378	206937	237173	307996	514127	338684	528041	537934	419701	495176	598242	579157	229499	173507	201918	222695	232726	167258	178576	184592	123250	111265	113829	141580	170663	96711.5	120993
0.662_360.0524	[similar to: s-adenosylmethionine; δmass: -38.0848 da]		360.052	0.662						level5					1.17863e+06	1.39206e+06	1.393e+06	1.26575e+06	1.47809e+06	1.14333e+06	1.30639e+06	1.49397e+06	1.33135e+06	1.27191e+06	1.18153e+06	1.43549e+06	3.61209e+06	3.6678e+06	3.62301e+06	3.61729e+06	2.35219e+06	2.83589e+06	3.57884e+06	3.90945e+06	374188	276175	296889	321177	366122	265748	280328	280556	960718	668815	727893	747679	864256	662128	699075
0.662_457.0026			457.003	0.662						level5					277614	386247	335695	243465	266777	288794	303682	290301	333862	260630	285539	330153	1.11462e+06	512813	1.08516e+06	842507	718679	420659	831137	1.19931e+06	249058	196559	148810	243283	204688	183862	154386	136000	96800.7	82045.6	120299	111125	115396	74950.9	130667
0.663_127.0247			127.025	0.663						level5					3.199e+07	3.60161e+07	3.49722e+07	3.31548e+07	3.41846e+07	3.32199e+07	3.39722e+07	3.62603e+07	3.51023e+07	3.27177e+07	3.27776e+07	3.47987e+07	3.52688e+07	3.58202e+07	3.5954e+07	3.37387e+07	2.4231e+07	3.31564e+07	4.36837e+07	3.46364e+07	2.14953e+07	1.23652e+07	3.95758e+07	2.10971e+07	2.11658e+07	8.45456e+06	2.24857e+07	1.622e+07	5.97308e+07	4.22011e+07	4.46721e+07	5.35989e+07	5.85849e+07	4.82056e+07	5.21513e+07
0.663_153.0402			153.04	0.663						level5					673927	634834	672238	615180	680943	631817	640153	690870	627910	739818	601525	633503	403961	287458	402848	360146	226764	267029	447572	329306	362761	180331	164640	222365	201006	185098	291253	152257	1.69258e+06	870214	1.60822e+06	1.63338e+06	2.02477e+06	1.92404e+06	1.53647e+06
0.663_154.0356	[similar to: n-acetyl-l-carnosine ; δmass: -114.0815 da]		154.036	0.663						level5					6.92092e+07	6.41855e+07	6.47549e+07	6.41649e+07	5.84118e+07	8.02722e+07	7.42001e+07	5.85482e+07	6.78275e+07	5.58178e+07	7.2804e+07	6.94068e+07	6.27862e+07	4.63802e+07	5.85284e+07	5.89406e+07	3.98688e+07	5.06942e+07	6.28457e+07	5.56751e+07	1.27603e+07	8.92398e+06	2.87494e+07	2.25591e+07	1.4407e+07	7.5071e+06	1.30155e+07	1.3268e+07	1.36754e+08	8.74214e+07	9.36919e+07	9.92469e+07	1.21606e+08	9.32054e+07	1.05685e+08
0.663_175.0959	L-citrulline	C6 H13 N3 O3	175.096	0.663	C00327	BGI349	HMDB0000904	94.9	94.4	level1	Peptides	Amino acids	Other amino acids [Fig]	map00220 Arginine biosynthesis; map01100 Metabolic pathways; map01230 Biosynthesis of amino acids;	2.36309e+07	1.93174e+07	2.54716e+07	2.28487e+07	2.1742e+07	2.42359e+07	1.76868e+07	2.57488e+07	2.52689e+07	2.08973e+07	1.78901e+07	2.73569e+07	1.92359e+07	1.81967e+07	1.98592e+07	2.15131e+07	7.60999e+06	1.64758e+07	1.58968e+07	1.71785e+07	3.62531e+08	2.75199e+08	3.48146e+08	3.99132e+08	3.38305e+08	2.51206e+08	3.75391e+08	3.25894e+08	1.29879e+06	2.2768e+06	1.23794e+06	1.22936e+06	1.11778e+06	1.17752e+06	2.28866e+06
0.663_199.8997	[similar to: s-adenosylmethionine; δmass: -198.2376 da]		199.9	0.663						level5					1.75128e+07	1.81309e+07	1.81913e+07	1.76485e+07	1.96705e+07	1.88756e+07	1.71429e+07	1.79812e+07	1.73484e+07	1.9525e+07	1.78561e+07	1.81558e+07	2.05918e+07	1.30294e+07	1.65885e+07	2.29226e+07	1.48729e+07	1.52984e+07	1.76324e+07	2.13778e+07	1.11287e+08	7.60605e+07	7.75244e+07	9.08265e+07	1.33157e+08	7.26234e+07	1.14933e+08	6.98361e+07	2.78045e+07	2.15323e+07	2.21646e+07	2.46216e+07	3.74144e+07	2.22326e+07	2.85502e+07
0.663_204.0613		C4 H8 N6 O4	204.061	0.663						level5					2.34627e+07	2.34698e+07	2.52481e+07	2.24745e+07	2.7634e+07	2.01867e+07	2.54445e+07	2.40225e+07	2.40725e+07	2.51173e+07	2.07816e+07	2.61918e+07	5.76033e+06	7.30475e+06	5.75877e+06	5.68792e+06	3.98535e+06	4.55114e+06	5.52605e+06	5.71529e+06	9.5389e+07	8.80156e+07	7.56545e+07	9.7694e+07	9.06561e+07	8.49714e+07	9.39475e+07	7.86849e+07	5.81522e+07	4.31088e+07	5.38934e+07	5.3578e+07	7.64904e+07	5.28557e+07	4.37116e+07
0.663_448.8759		C4 H11 Cl N5 O6 P3 S3	448.876	0.663						level5					664491	616216	701999	916545	722680	738995	575482	849449	588240	673038	789741	744997	749212	317850	571042	785317	798926	1.01711e+06	536181	1.35012e+06	1.21716e+06	1.31781e+06	793153	670334	759400	732719	870489	813048	159725	136820	144073	168860	258173	115869	450228
0.663_517.7137		C3 H Cl O14 P2 S5	517.714	0.663						level5					133654	117852	139010	133831	145368	126119	127279	131610	134262	143681	127253	127556	159782	154969	175269	135751	155919	153823	179901	190973	6.83874e+06	3.28315e+06	2.7492e+06	2.69329e+06	3.44773e+06	1.97152e+06	5.447e+06	2.49623e+06	153372	133209	150014	147909	203532	119895	158839
0.664_174.0508	(e)-2-[(2s)-2-amino-2-carboxyethoxy]-2-hydroxyethenediazonium	C5 H8 N3 O4	174.051	0.664		S4447427		9		level4					3.07383e+06	3.10188e+06	3.73275e+06	3.67008e+06	3.12704e+06	3.33803e+06	3.65435e+06	2.92656e+06	3.45647e+06	3.76389e+06	2.97859e+06	3.34356e+06	3.46185e+06	4.17246e+06	4.32923e+06	2.92487e+06	2.17592e+06	1.96343e+06	3.94588e+06	3.89838e+06	1.21026e+06	940360	1.73921e+06	1.18559e+06	1.14299e+06	916409	1.00446e+06	943067	1.10226e+07	5.57488e+06	7.05577e+06	6.42201e+06	1.32973e+07	7.39815e+06	5.91114e+06
0.664_257.8581			257.858	0.664						level5					1.28723e+07	1.3688e+07	1.38472e+07	1.29031e+07	1.23671e+07	1.24876e+07	1.35364e+07	1.30318e+07	1.37023e+07	1.13643e+07	1.32612e+07	1.43102e+07	1.69427e+07	6.19019e+06	1.08403e+07	1.74528e+07	8.97793e+06	8.10619e+06	1.00991e+07	1.42111e+07	1.58489e+08	1.0731e+08	8.4446e+07	1.29541e+08	1.33712e+08	9.18889e+07	1.37452e+08	8.08229e+07	1.64015e+07	1.31931e+07	1.7941e+07	1.72448e+07	2.72843e+07	1.30239e+07	2.11717e+07
0.664_260.004		C8 H10 Cl N4 P S	260.004	0.664						level5					2.42054e+06	2.97076e+06	2.46215e+06	3.48284e+06	2.56123e+06	2.41704e+06	2.7572e+06	2.84816e+06	2.49447e+06	2.7946e+06	2.78995e+06	2.6872e+06	5.16978e+06	4.40893e+06	5.35961e+06	5.13875e+06	3.36629e+06	3.93459e+06	5.11565e+06	5.38952e+06	7.13456e+06	5.33203e+06	5.61749e+06	5.21365e+06	5.49374e+06	4.87652e+06	7.49922e+06	5.52344e+06	611219	887737	436705	498545	249442	304823	1.015e+06
0.664_264.9497		C2 H5 Cl N3 O8 P	264.95	0.664						level5					2.95464e+06	2.89003e+06	2.7109e+06	3.07761e+06	2.68656e+06	2.90006e+06	2.90778e+06	2.86738e+06	2.76507e+06	3.05515e+06	2.80804e+06	2.82e+06	4.46287e+06	4.33273e+06	4.71875e+06	3.37729e+06	3.3842e+06	3.48685e+06	5.35092e+06	3.34395e+06	435165	314296	381588	350473	450150	321698	373195	337493	6.45135e+06	4.02634e+06	4.5404e+06	4.60914e+06	6.60157e+06	4.37396e+06	4.86034e+06
0.664_316.0318		C6 H12 N4 O9 S	316.032	0.664						level5					562091	687846	595122	633906	758153	728675	649875	638177	643299	763286	618102	587041	2.41333e+06	2.76513e+06	2.40742e+06	1.78586e+06	1.48407e+06	1.85493e+06	2.6375e+06	2.12277e+06	320492	240579	250251	269589	307096	225270	235160	236608	385664	184123	187897	317651	259365	221600	224489
0.665_103.0999	Choline	C5 H13 N O	103.1	0.665	C00114	MReference-886	HMDB0000097		91.7	level1	Organic nitrogen compounds	Organonitrogen compounds	Quaternary ammonium salts	map00260 Glycine, serine and threonine metabolism; map00564 Glycerophospholipid metabolism; map01100 Metabolic pathways; map02010 ABC transporters; map04725 Cholinergic synapse; map04976 Bile secretion; map05231 Choline metabolism in cancer;	1.8598e+09	1.92615e+09	1.95213e+09	2.96802e+09	2.00725e+09	3.2878e+09	1.77094e+09	3.24134e+09	1.95721e+09	2.17462e+09	2.06421e+09	2.16117e+09	3.13941e+09	2.67046e+09	2.00359e+09	2.07973e+09	2.10206e+09	1.94958e+08	2.63792e+09	3.06122e+09	5.30193e+09	3.83119e+09	5.7614e+09	5.8222e+09	5.7066e+09	3.76901e+09	4.78497e+09	4.6802e+09	5.34601e+09	2.29785e+09	2.5233e+09	2.68623e+09	8.87366e+09	2.48444e+09	2.50165e+09
0.665_141.0403			141.04	0.665						level5					4.78736e+07	5.20869e+07	4.23279e+07	5.16677e+07	4.92371e+07	4.90855e+07	4.84043e+07	4.84908e+07	4.80766e+07	5.01624e+07	4.59403e+07	4.99641e+07	4.31514e+07	3.80398e+07	3.48743e+07	3.369e+07	3.71558e+07	4.12966e+07	5.1694e+07	4.33122e+07	3.55603e+07	2.54432e+07	4.81145e+07	3.80338e+07	3.5845e+07	2.49937e+07	4.004e+07	3.37842e+07	1.04206e+08	5.73876e+07	8.13284e+07	7.68245e+07	1.00152e+08	1.16339e+08	6.76288e+07
0.665_190.0245		C6 H2 N6 O2	190.024	0.665						level5					2.71869e+06	2.8486e+06	2.62616e+06	2.96287e+06	3.1076e+06	2.70415e+06	2.70918e+06	2.9075e+06	3.22526e+06	2.68066e+06	2.30543e+06	3.29384e+06	5.54198e+06	3.81573e+06	4.83801e+06	5.07849e+06	3.65644e+06	3.08453e+06	5.15528e+06	5.24e+06	2.34636e+06	1.3562e+06	1.39052e+06	3.95179e+06	2.12673e+06	2.57795e+06	1.35318e+06	1.52627e+06	4.47296e+06	3.1202e+06	3.89705e+06	4.35478e+06	5.49365e+06	3.21683e+06	4.02745e+06
0.665_190.0334		C4 H6 N4 O5	190.033	0.665						level5					7.83561e+06	6.0807e+06	4.6238e+06	5.70837e+06	7.88586e+06	5.68173e+06	6.34399e+06	8.51261e+06	5.41736e+06	7.08236e+06	5.92357e+06	5.79528e+06	6.16577e+06	6.93967e+06	6.38785e+06	6.17156e+06	6.23221e+06	7.58773e+06	9.94001e+06	6.3647e+06	1.39757e+07	1.32732e+07	2.30544e+07	1.44946e+07	1.53225e+07	1.16205e+07	1.64729e+07	1.45391e+07	3.08999e+06	3.64221e+06	2.65948e+06	9.4141e+06	7.6372e+06	9.94762e+06	4.93022e+06
0.665_191.0173		C6 H10 N O2 P S	191.017	0.665						level5					4.31264e+07	5.15015e+07	4.50185e+07	5.71743e+07	5.72975e+07	4.76224e+07	5.02885e+07	4.99163e+07	4.91444e+07	4.95183e+07	4.85538e+07	5.24197e+07	8.53537e+07	8.99104e+07	7.33287e+07	7.48433e+07	8.17632e+07	8.35536e+07	1.07002e+08	8.77062e+07	3.7192e+07	3.02804e+07	4.07972e+07	3.43773e+07	3.71305e+07	2.67859e+07	4.44054e+07	2.94016e+07	3.54917e+07	2.68024e+07	3.45936e+07	3.97088e+07	5.01602e+07	3.76215e+07	3.98001e+07
0.665_206.0904	Threonylserine	C7 H14 N2 O5	206.09	0.665		S3770715	HMDB0029070			level4	Organic acids and derivatives	Carboxylic acids and derivatives	Amino acids, peptides, and analogues		663662	838900	702777	771412	798623	739936	809145	736594	928843	863614	504807	839194	336828	1.04064e+06	495467	833926	2.58684e+06	1.5288e+06	355572	479914	762176	4.91626e+06	2.37866e+06	506330	588999	5.20352e+06	452578	4.8225e+06	317068	1.20623e+06	377601	357678	465778	336198	309351
0.665_220.981		C5 H3 N O9	220.981	0.665						level5					2.13059e+06	2.23626e+06	2.12335e+06	2.13585e+06	2.48572e+06	2.18e+06	2.19251e+06	2.20845e+06	2.23194e+06	2.20451e+06	2.13762e+06	2.27581e+06	1.52352e+06	975403	1.19087e+06	1.52836e+06	1.31292e+06	1.29613e+06	1.33795e+06	1.97358e+06	3.47371e+06	2.39354e+06	5.23182e+06	3.65328e+06	3.42694e+06	1.85799e+06	3.1568e+06	2.92057e+06	2.77845e+06	1.88766e+06	2.05116e+06	2.56299e+06	3.00347e+06	1.89217e+06	2.45261e+06
0.665_338.0137	Chlortalidone	C14 H11 Cl N2 O4 S	338.014	0.665		S2631	HMDB0014455			level4	Organoheterocyclic compounds	Isoindoles and derivatives	Isoindolines		391491	423769	387630	461209	388656	417605	434730	380561	417007	418135	381116	438026	1.43003e+06	1.37928e+06	1.30489e+06	1.09835e+06	913094	1.17105e+06	1.39503e+06	1.3333e+06	164689	108684	130588	136151	161355	101756	123877	123128	167183	79766.3	89161.5	117602	131475	148443	128057
0.665_338.0703		C12 H20 O7 P2	338.07	0.665						level5					1.26869e+06	1.37003e+06	1.47938e+06	1.3296e+06	1.53356e+06	1.37311e+06	1.37998e+06	1.41228e+06	1.41544e+06	1.33937e+06	1.3618e+06	1.4327e+06	3.8661e+06	3.73032e+06	4.00693e+06	3.74364e+06	2.42396e+06	2.84436e+06	3.45242e+06	3.58924e+06	346564	229787	272562	287153	324970	214374	231307	258484	930367	703895	638858	661418	822728	496825	730288
0.665_480.0118		C8 H23 N2 O13 P3 S	480.012	0.665						level5					271941	271941	271941	271941	271941	271941	271941	271941	271941	271941	271941	271941	1.05574e+06	859138	1.14441e+06	1.20019e+06	680294	607500	1.09891e+06	1.46887e+06	217075	153593	164475	251067	280399	136731	179743	166897	95893.3	127466	121751	202477	165509	72177	163139
0.666_171.051			171.051	0.666						level5					1.1311e+06	1.18486e+06	1.31253e+06	1.15126e+06	1.20011e+06	1.1825e+06	1.0791e+06	1.33889e+06	1.07654e+06	1.26018e+06	1.15466e+06	1.20378e+06	1.14088e+06	556710	1.1573e+06	843122	784680	617167	901008	811928	287272	191663	767639	238464	263924	177952	453944	240568	2.80826e+06	1.48836e+06	2.63133e+06	2.40998e+06	3.55178e+06	2.79571e+06	2.64995e+06
0.666_185.0092	L-serine o-phosphate	C3 H8 N O6 P	185.009	0.666	C01005	S62074	HMDB0000272			level4	Organic acids and derivatives	Carboxylic acids and derivatives	Amino acids, peptides, and analogues	map00260 Glycine, serine and threonine metabolism; map00270 Cysteine and methionine metabolism; map00970 Aminoacyl-tRNA biosynthesis; map01100 Metabolic pathways; map01200 Carbon metabolism; map01230 Biosynthesis of amino acids;	1.30858e+07	9.99466e+06	9.49677e+06	1.39401e+07	1.32407e+07	1.22802e+07	1.17164e+07	1.21177e+07	1.07693e+07	1.2412e+07	1.20928e+07	1.16207e+07	3.18164e+07	3.89515e+07	3.16939e+07	1.89141e+07	1.66602e+07	2.12113e+07	3.62689e+07	1.94481e+07	1.1921e+06	639024	709303	979138	1.07937e+06	609458	1.05019e+06	569597	2.35457e+07	2.1883e+07	1.76344e+07	2.70267e+07	1.81808e+07	1.59702e+07	2.64848e+07
0.666_206.9913		C9 H6 N O P S	206.991	0.666						level5					1.01463e+07	1.04923e+07	1.0378e+07	1.16408e+07	1.16468e+07	1.21451e+07	1.06112e+07	1.15096e+07	1.12047e+07	1.01313e+07	9.75229e+06	1.2596e+07	1.74569e+07	2.23338e+07	2.18898e+07	1.26507e+07	1.18534e+07	1.62546e+07	2.23099e+07	1.6605e+07	950477	815910	982294	964171	932361	772211	844554	900688	1.74462e+07	1.67206e+07	1.26178e+07	1.24234e+07	1.7625e+07	1.06007e+07	1.26968e+07
0.666_317.0364		C5 H12 N5 O9 P	317.036	0.666						level5					237142	250866	248884	240719	262703	235807	243985	247571	246613	260664	249345	231139	302386	324212	380614	268365	290655	282020	340639	365356	7.37156e+06	3.95191e+06	4.15068e+06	5.29634e+06	5.49616e+06	4.81531e+06	6.11328e+06	5.76964e+06	285268	243021	285997	350745	370792	299583	304729
0.666_390.9167		C2 H8 Cl N5 O10 P2 S	390.917	0.666						level5					1.17677e+06	1.4458e+06	1.28039e+06	1.60753e+06	1.77196e+06	1.31799e+06	1.48114e+06	1.49406e+06	1.38858e+06	1.59257e+06	1.34908e+06	1.33613e+06	1.71824e+06	1.19682e+06	1.14553e+06	1.64054e+06	1.91879e+06	1.75124e+06	1.54174e+06	2.18812e+06	2.34599e+06	1.535e+06	1.42283e+06	1.68092e+06	1.68643e+06	1.41972e+06	1.50497e+06	1.65262e+06	466480	551276	219212	478422	617090	350040	349754
0.667_141.9409	[similar to: cis,cis-muconic acid; δmass: -0.0857 da]		141.941	0.667						level5					2.46923e+08	2.43883e+08	2.15314e+08	2.51857e+08	2.61973e+08	2.42033e+08	2.48472e+08	2.36275e+08	2.64975e+08	2.46228e+08	2.29165e+08	2.42278e+08	2.57508e+08	1.57063e+08	2.33161e+08	2.52109e+08	2.37547e+08	2.35501e+08	2.33325e+08	2.86896e+08	1.12263e+09	9.47324e+08	7.70102e+08	8.91164e+08	9.33955e+08	7.33895e+08	1.03992e+09	7.39106e+08	1.75165e+08	2.35437e+08	2.07281e+08	2.56207e+08	2.08556e+08	1.35953e+08	2.738e+08
0.667_163.0223		C3 H5 N3 O5	163.022	0.667						level5					1.37057e+07	1.88991e+07	1.67274e+07	1.73001e+07	1.42545e+07	1.66428e+07	1.68608e+07	1.50914e+07	1.62915e+07	1.59046e+07	1.58355e+07	1.6815e+07	1.2197e+07	1.34453e+07	1.01035e+07	9.47845e+06	1.48157e+07	1.41387e+07	1.84463e+07	1.37413e+07	1.51287e+07	1.22797e+07	2.11083e+07	1.57838e+07	1.91082e+07	1.02474e+07	1.90815e+07	1.83813e+07	2.56369e+07	1.66624e+07	1.30861e+07	1.69569e+07	2.38116e+07	1.71671e+07	1.70376e+07
0.667_169.0353	N-acetyl-dl-serine	C5 H9 N O4	169.035	0.667				19.1		level5					1.27161e+08	1.33003e+08	1.55787e+08	1.31247e+08	1.59449e+08	1.35488e+08	1.38593e+08	1.40366e+08	1.41658e+08	1.23524e+08	1.6211e+08	1.34604e+08	2.39165e+08	2.16853e+08	1.97618e+08	2.21651e+08	1.52428e+08	2.40473e+08	2.73738e+08	2.50434e+08	8.36407e+07	6.21609e+07	7.50267e+07	9.55493e+07	8.39262e+07	5.55551e+07	8.99907e+07	7.55066e+07	9.80751e+07	1.22311e+08	8.50763e+07	9.36136e+07	1.27041e+08	8.56017e+07	9.14764e+07
0.667_348.9321		C5 H4 N O15 P	348.932	0.667						level5					1.05099e+06	1.11115e+06	1.3615e+06	1.40051e+06	1.30283e+06	1.10949e+06	1.33804e+06	1.08092e+06	1.17591e+06	1.43445e+06	1.2103e+06	1.12667e+06	1.79033e+06	2.26215e+06	2.15588e+06	1.45238e+06	1.25601e+06	1.57278e+06	2.02291e+06	1.65762e+06	155056	106343	128917	134610	156346	246217	89850.6	121960	1.52756e+06	1.43836e+06	1.22556e+06	1.26687e+06	1.72509e+06	969359	1.56824e+06
0.668_155.0697	L-histidine	C6 H9 N3 O2	155.07	0.668	C00135	BGI17	HMDB0000177	95.4	93	level1	Peptides	Amino acids	Common amino acids [Fig]	map00340 Histidine metabolism; map00410 beta-Alanine metabolism; map00970 Aminoacyl-tRNA biosynthesis; map01100 Metabolic pathways; map01230 Biosynthesis of amino acids; map02010 ABC transporters; map04974 Protein digestion and absorption; map05230 Central carbon metabolism in cancer;	3.111e+07	3.5541e+07	3.0058e+07	5.17382e+07	3.29617e+07	3.3198e+07	3.37201e+07	3.72545e+07	3.67941e+07	3.17033e+07	2.62196e+07	4.92468e+07	7.30649e+07	4.76806e+07	7.39264e+07	4.08892e+07	1.32084e+07	2.89268e+07	5.03874e+07	3.44828e+07	1.45695e+07	1.23429e+07	2.34892e+07	2.02598e+07	8.10492e+06	5.72644e+06	1.05563e+07	8.97596e+06	8.54054e+07	9.86522e+07	1.37197e+08	1.22645e+08	1.35889e+08	1.10504e+08	1.48662e+08
0.668_158.0693	Oxiracetam	C6 H10 N2 O3	158.069	0.668		S4465				level4					1.53388e+07	1.36298e+07	1.70943e+07	1.51993e+07	1.19304e+07	1.61107e+07	1.09336e+07	1.74404e+07	1.72104e+07	1.24266e+07	1.18394e+07	1.80769e+07	419942	374046	419530	436005	370594	373250	534402	443410	2.29636e+08	1.88284e+08	2.35611e+08	2.7751e+08	2.26584e+08	1.64369e+08	2.44628e+08	2.2961e+08	1.05496e+06	576877	1.18064e+06	1.14982e+06	1.19529e+06	1.0042e+06	508154
0.668_220.1789		C10 H24 N2 O3	220.179	0.668						level5					1.15657e+07	1.60499e+07	1.2305e+07	1.17953e+07	1.61578e+07	1.39683e+07	1.24823e+07	1.21996e+07	1.30572e+07	1.3417e+07	1.54825e+07	1.23218e+07	3.01723e+07	2.61849e+07	3.50121e+07	2.52398e+07	1.79368e+07	1.61413e+07	3.2978e+07	2.57578e+07	513572	375317	1.46994e+06	2.22276e+06	698712	1.2965e+06	143086	684642	1.26244e+07	7.67335e+06	9.54994e+06	9.43186e+06	1.16501e+07	8.77008e+06	7.74522e+06
0.668_248.03	Triflusal	C10 H7 F3 O4	248.03	0.668		S9086				level4					5.18487e+06	5.18487e+06	5.18487e+06	5.18487e+06	5.18487e+06	5.18487e+06	5.18487e+06	5.18487e+06	5.18487e+06	5.18487e+06	5.18487e+06	5.18487e+06	1.07013e+07	1.50117e+07	1.17722e+07	1.04608e+07	8.06141e+06	8.61162e+06	1.62626e+07	9.96624e+06	191624	128210	157826	180500	217651	117501	164917	146918	1.50677e+07	1.1502e+07	1.04621e+07	1.3965e+07	1.14854e+07	9.18398e+06	1.43053e+07
0.668_294.0497	Dimethyl [(1-methoxy-1h-indol-3-yl)carbonyl]carbonodithioimidate	C13 H14 N2 O2 S2	294.05	0.668		S30777275	HMDB0038636			level4	Organoheterocyclic compounds	Indoles and derivatives	Indolecarboxylic acids and derivatives		498636	455056	392895	446098	477640	649600	447008	457048	480731	535139	459984	411469	1.57617e+06	2.22747e+06	1.78152e+06	1.35402e+06	1.13645e+06	1.42306e+06	2.15353e+06	1.56689e+06	285615	194972	231721	246079	283491	177433	217176	219090	186003	149163	177924	333560	201901	156566	163542
0.668_316.0882	Febuxostat	C16 H16 N2 O3 S	316.088	0.668		S118173				level4					1.13442e+06	1.09373e+06	1.2555e+06	1.11232e+06	1.12579e+06	1.14286e+06	1.14287e+06	1.14269e+06	1.14397e+06	1.17976e+06	1.068e+06	1.18424e+06	3.04378e+06	2.8103e+06	2.87436e+06	2.78486e+06	1.72711e+06	2.12069e+06	2.56445e+06	2.68927e+06	321780	224942	270279	289409	324824	199909	219167	261409	673318	967513	616270	603726	880753	604811	770362
0.668_437.7726		C3 H Cl O13 P2 S3	437.773	0.668						level5					302179	262922	349250	249974	271500	246732	238502	309434	263262	324565	276313	256870	297744	303097	327150	253207	300410	302378	341303	480481	8.69157e+06	6.2006e+06	3.99721e+06	3.71798e+06	5.15881e+06	2.54162e+06	8.2868e+06	6.00202e+06	362014	354256	428015	493699	570374	422829	376083
0.668_89.0478	Β-alanine	C3 H7 N O2	89.0478	0.668	C00099	MReference-599	HMDB0000056	41.8	86.3	level2	Organic acids and derivatives	Carboxylic acids and derivatives	Amino acids, peptides, and analogues	map00240 Pyrimidine metabolism; map00410 beta-Alanine metabolism; map00640 Propanoate metabolism; map00770 Pantothenate and CoA biosynthesis; map01100 Metabolic pathways; map04080 Neuroactive ligand-receptor interaction; map04974 Protein digestion and absorption;	1.0569e+08	1.06205e+08	5.54274e+07	6.52459e+07	5.79706e+07	9.9535e+07	8.31425e+07	8.91215e+07	5.13137e+07	8.97857e+07	7.97902e+07	8.31558e+07	1.33618e+08	1.06977e+08	1.33334e+08	9.88779e+07	6.51541e+07	9.10132e+07	1.29544e+08	7.56418e+07	2.9303e+07	3.7356e+07	5.75647e+07	2.86005e+07	3.8289e+07	3.51383e+07	2.80173e+07	3.56077e+07	1.95019e+08	1.70548e+08	1.31266e+08	1.39611e+08	1.45835e+08	1.28833e+08	1.93641e+08
0.669_213.8294			213.829	0.669						level5					1.70339e+06	1.83372e+06	1.70884e+06	1.79845e+06	1.90573e+06	1.7533e+06	1.78101e+06	1.79575e+06	1.78178e+06	1.63615e+06	1.91307e+06	1.80041e+06	1.94882e+06	584854	1.10954e+06	2.51704e+06	974541	1.06914e+06	1.37575e+06	1.14846e+06	3.48403e+06	1.8088e+06	2.40833e+06	2.98361e+06	3.03918e+06	2.00492e+06	2.88126e+06	1.63434e+06	3.96115e+06	2.77202e+06	3.04398e+06	1.66494e+06	6.41135e+06	1.21586e+06	4.45641e+06
0.669_288.9376		C4 H5 N O10 P2	288.938	0.669						level5					1.81091e+06	1.7957e+06	1.65701e+06	1.80602e+06	1.79092e+06	1.82248e+06	1.75414e+06	1.77549e+06	1.74553e+06	1.8522e+06	1.78146e+06	1.72065e+06	2.32074e+06	2.80866e+06	2.62625e+06	2.4195e+06	2.78138e+06	2.44262e+06	3.24563e+06	2.73847e+06	335373	233102	826330	304145	471689	560541	395473	571473	1.709e+06	1.0512e+06	1.04736e+06	1.26599e+06	1.80056e+06	985548	1.10943e+06
0.669_304.9679		C7 H4 N3 O9 P	304.968	0.669						level5					988073	892210	1.06325e+06	858253	1.14416e+06	774605	805767	1.12975e+06	927121	965848	966424	928360	2.89556e+06	2.39592e+06	2.28445e+06	1.3775e+06	1.34802e+06	1.15496e+06	2.20052e+06	1.29795e+06	249040	170915	177219	217420	220103	152843	154511	186793	1.31278e+06	1.16813e+06	1.15827e+06	770870	1.04495e+06	724808	1.31559e+06
0.669_345.0521		C7 H18 N5 O5 P3	345.052	0.669						level5					582249	632580	700003	793030	674696	769905	626041	735381	537264	699844	701286	723257	754804	645881	715902	526149	516680	704456	753344	940972	414752	280981	323312	352949	401231	257412	271316	305398	843142	547376	674702	799526	669881	489457	559792
0.669_377.0618		C8 H22 N5 O4 P3 S	377.062	0.669						level5					1.39838e+06	1.22008e+06	1.96452e+06	1.13982e+06	1.62399e+06	1.45128e+06	1.47447e+06	1.36959e+06	1.39754e+06	1.87176e+06	1.272e+06	1.31301e+06	4.08794e+06	4.93094e+06	5.94234e+06	2.87738e+06	4.03748e+06	3.40327e+06	6.61105e+06	5.58634e+06	771393	333138	530692	677228	713298	380581	802474	449120	420527	351517	351892	431715	553124	432800	326674
0.669_377.817		C3 H6 Cl O7 P3 S3	377.817	0.669						level5					186585	154166	182167	169901	254481	167960	291479	165832	166989	171797	206424	193527	164677	149449	186622	136633	150848	148210	175212	187904	9.71093e+06	6.22552e+06	4.31199e+06	3.09288e+06	5.48441e+06	2.76057e+06	8.24006e+06	5.27491e+06	181223	128171	152688	180254	195741	155985	158807
0.669_398.1374	S-adenosylmethionine	C15 H22 N6 O5 S	398.137	0.669	C00019	BGI507		96	90.1	level1	Vitamins and Cofactors	Cofactors	Coenzymes [Fig]	map00270 Cysteine and methionine metabolism; map00330 Arginine and proline metabolism; map01100 Metabolic pathways; map01230 Biosynthesis of amino acids; map04122 Sulfur relay system;	5.99267e+06	4.83685e+06	5.87087e+06	5.38671e+06	6.35165e+06	5.7791e+06	5.45535e+06	5.70535e+06	5.56345e+06	5.80107e+06	6.30404e+06	5.0354e+06	676573	1.0919e+06	814813	1.34427e+06	751827	1.55346e+06	1.25439e+06	1.1468e+06	303326	1.13028e+06	433988	424766	435225	240475	361476	320317	7.86019e+07	2.98847e+07	4.73869e+07	7.32612e+07	8.62793e+07	6.12383e+07	3.57806e+07
0.67_303.0249			303.025	0.67						level5					1.81644e+06	1.56251e+06	1.65005e+06	2.22557e+06	1.66112e+06	1.75043e+06	2.00442e+06	1.3411e+06	1.52629e+06	2.6074e+06	1.39859e+06	1.85118e+06	2.9924e+06	5.51462e+06	3.62199e+06	3.22458e+06	2.4714e+06	2.49722e+06	4.16367e+06	3.86499e+06	1.21937e+06	446490	440189	1.04288e+06	895902	729332	778360	541476	796707	838304	710689	598422	1.81662e+06	697753	2.22872e+06
0.671_147.0533	L-glutamic acid	C5 H9 N O4	147.053	0.671	C00025	MReference-470	HMDB0000148	73.4	93.3	level1	Organic acids and derivatives	Carboxylic acids and derivatives	Amino acids, peptides, and analogues	map00220 Arginine biosynthesis; map00250 Alanine, aspartate and glutamate metabolism; map00330 Arginine and proline metabolism; map00340 Histidine metabolism; map00430 Taurine and hypotaurine metabolism; map00471 D-Glutamine and D-glutamate metabolism; map00480 Glutathione metabolism; map00524 Neomycin, kanamycin and gentamicin biosynthesis; map00630 Glyoxylate and dicarboxylate metabolism; map00…	4.05751e+08	3.79782e+08	3.9807e+08	4.38807e+08	4.76031e+08	4.00132e+08	4.14866e+08	4.11465e+08	4.11526e+08	4.95252e+08	3.89464e+08	3.78103e+08	6.07143e+08	5.81277e+08	8.22126e+08	7.53153e+08	4.17593e+08	6.79871e+08	9.45978e+08	8.7154e+08	1.77514e+08	1.3699e+08	1.45331e+08	2.07759e+08	2.13242e+08	1.52874e+08	1.59026e+08	1.55283e+08	3.70712e+08	3.74478e+08	3.61837e+08	3.83626e+08	2.77292e+08	2.1093e+08	2.5365e+08
0.671_288.994		C4 H8 N3 O10 P	288.994	0.671						level5					1.03825e+07	1.08317e+07	1.02593e+07	1.04485e+07	1.0859e+07	1.11774e+07	9.89961e+06	1.43204e+07	9.77367e+06	1.06915e+07	9.8822e+06	1.07399e+07	2.13906e+07	1.56852e+07	1.89996e+07	1.69699e+07	1.37181e+07	1.60846e+07	1.84411e+07	1.75561e+07	9.45958e+06	5.88348e+06	4.73013e+06	8.25305e+06	7.64463e+06	7.90938e+06	6.74468e+06	7.01768e+06	4.95645e+06	5.13678e+06	4.88855e+06	4.60416e+06	5.85775e+06	3.63605e+06	6.35879e+06
0.672_155.0197	D-aspartate	C4 H7 N O4	155.02	0.672				41.1		level5					1.7248e+07	2.26051e+07	2.04599e+07	2.17844e+07	2.86982e+07	2.33334e+07	2.13592e+07	2.28051e+07	2.31545e+07	1.99003e+07	1.98105e+07	2.47009e+07	4.6196e+07	4.29779e+07	4.05651e+07	3.72487e+07	3.15355e+07	4.72412e+07	4.76799e+07	4.42548e+07	2.74479e+07	1.55573e+07	1.78391e+07	2.50078e+07	2.34092e+07	1.90194e+07	1.95735e+07	2.13201e+07	1.68818e+07	2.07645e+07	1.93912e+07	2.00534e+07	2.76582e+07	1.63414e+07	1.27035e+07
0.672_259.1644		C10 H21 N5 O3	259.164	0.672						level5					658914	556856	1.04873e+06	663982	677320	689858	694629	711093	705256	731281	573372	814478	220379	272016	271602	195072	224681	290900	325699	215268	2.49146e+06	3.33761e+06	5.02168e+06	1.60067e+06	2.36979e+06	1.79211e+06	2.21902e+06	4.72992e+06	1.20133e+06	1.69695e+06	1.42647e+06	2.2393e+06	653744	1.98295e+06	1.17705e+06
0.672_296.9603		C5 H10 N5 P3 S2	296.96	0.672						level5					2.20893e+06	1.85111e+06	2.16421e+06	2.00005e+06	2.26981e+06	2.03126e+06	2.48283e+06	2.42545e+06	1.9952e+06	1.87431e+06	1.85138e+06	2.53239e+06	3.87395e+06	3.28528e+06	4.40691e+06	2.63827e+06	2.50079e+06	3.23569e+06	5.09597e+06	3.72611e+06	3.349e+06	2.26609e+06	1.87298e+06	2.17817e+06	2.54572e+06	1.89078e+06	3.10035e+06	2.92185e+06	1.4578e+06	1.46872e+06	1.24243e+06	1.61432e+06	1.55158e+06	981237	1.70429e+06
0.672_322.0042		C5 H11 N2 O12 P	322.004	0.672						level5					1.69426e+06	1.83912e+06	2.26078e+06	2.41967e+06	1.48608e+06	1.90561e+06	1.90198e+06	1.91971e+06	1.91511e+06	2.01712e+06	1.55865e+06	2.19433e+06	3.04129e+06	4.72796e+06	3.84111e+06	5.01957e+06	3.81679e+06	6.13366e+06	4.33098e+06	5.17822e+06	4.30007e+06	3.39808e+06	3.37643e+06	6.30246e+06	4.37691e+06	4.85985e+06	4.1123e+06	6.06021e+06	390842	638606	486119	555163	693821	474351	473580
0.672_430.9351		C3 H7 N5 O16 P2	430.935	0.672						level5					1.41352e+06	1.59729e+06	1.28982e+06	1.27085e+06	1.55004e+06	1.49239e+06	1.38421e+06	1.4194e+06	1.4055e+06	1.62502e+06	1.30524e+06	1.38505e+06	1.37268e+06	2.09694e+06	1.91816e+06	1.4439e+06	2.35331e+06	2.56395e+06	2.34304e+06	2.57002e+06	735419	607455	708148	992728	748626	950393	1.30395e+06	1.40884e+06	313832	433082	394919	276185	704503	304113	411669
0.672_83.0372		C4 H5 N O	83.0372	0.672						level5					1.86288e+07	1.73227e+07	2.16738e+07	1.80855e+07	1.89417e+07	1.88892e+07	1.87894e+07	1.84951e+07	1.89925e+07	2.38517e+07	1.46619e+07	1.93684e+07	4.05088e+07	3.6512e+07	3.91667e+07	4.75412e+07	2.58168e+07	3.07393e+07	4.77401e+07	4.14104e+07	8.30845e+06	4.72038e+06	5.13761e+06	1.05669e+07	1.22451e+07	1.05665e+07	5.47678e+06	6.89991e+06	4.32439e+07	1.17313e+07	1.15616e+07	9.65594e+06	4.35527e+07	4.8823e+06	1.81485e+07
0.673_263.0827		C10 H17 N O5 S	263.083	0.673						level5					404055	671981	593240	492693	396967	614459	467988	672591	410964	438349	815996	394783	260117	207376	302269	211227	191859	206503	250693	257412	505215	347952	314450	400997	388156	311881	285685	295439	2.86919e+06	2.0352e+06	2.13539e+06	1.9133e+06	2.54306e+06	1.97515e+06	2.96359e+06
0.673_264.1046	Thiamine	C12 H16 N4 O S	264.105	0.673	C00378	MReference-827	HMDB0000235		81.6	level1	Organoheterocyclic compounds	Diazines	Pyrimidines and pyrimidine derivatives	map00730 Thiamine metabolism; map01100 Metabolic pathways; map02010 ABC transporters; map04122 Sulfur relay system; map04977 Vitamin digestion and absorption;	3.48862e+07	3.92528e+07	3.74579e+07	3.74577e+07	3.99604e+07	3.73781e+07	3.73974e+07	3.77983e+07	3.74099e+07	3.94006e+07	3.5173e+07	3.87095e+07	5.56987e+07	5.26048e+07	5.87227e+07	4.32207e+07	4.5334e+07	3.5709e+07	5.50332e+07	4.92679e+07	2.84688e+07	1.69036e+07	2.47661e+07	2.13131e+07	2.31387e+07	1.21281e+07	1.7875e+07	1.55457e+07	5.31436e+07	6.41841e+07	4.37212e+07	6.78154e+07	6.14568e+07	7.71279e+07	7.45282e+07
0.674_178.9964		C6 H N3 O4	178.996	0.674						level5					2.14535e+06	2.68057e+06	3.69818e+06	4.81033e+06	2.06669e+06	3.19228e+06	3.32741e+06	2.13457e+06	3.49665e+06	2.6282e+06	3.02243e+06	3.10281e+06	1.48511e+06	1.42572e+06	1.86383e+06	896931	868305	3.24141e+06	2.02516e+06	948975	1.03337e+06	521873	1.7443e+06	165501	163343	159987	1.51079e+06	1.00067e+06	8.53515e+06	4.08788e+06	3.82122e+06	5.15536e+06	5.5646e+06	5.00177e+06	4.62863e+06
0.674_188.0089		C3 H9 O7 P	188.009	0.674						level5					881074	752916	541297	589730	486862	443872	642834	530132	900038	584457	678605	502643	1.33772e+06	1.25214e+06	1.36466e+06	475668	491957	585413	1.01596e+06	786631	183798	126781	254408	179291	149437	115729	303160	110191	2.7731e+06	4.30805e+06	3.918e+06	5.0601e+06	3.22327e+06	3.71488e+06	4.25843e+06
0.674_222.9425		C5 H5 N O3 S3	222.942	0.674						level5					149338	172256	170436	201671	217523	165539	226525	178876	184169	216799	143711	177703	387656	353300	371638	316006	288882	373006	426827	532197	76097.3	55538.7	79096.5	73982.2	91579.5	45915.5	64589.8	72186.6	73589.6	74551.8	80773	96219	120457	86244.4	71860.3
0.675_283.0991		C12 H19 N3 O P2	283.099	0.675						level5					152412	160566	158657	152866	166232	156859	155291	158207	156947	166716	159812	148489	188533	183400	551072	163692	1.63788e+06	5.22719e+06	204808	187447	340929	243304	223633	313842	293023	212917	205076	257895	222360	207651	274153	320167	333182	258390	244187
0.675_386.9709		C4 H11 N3 O14 P2	386.971	0.675						level5					956309	1.20516e+06	982084	935975	1.06109e+06	1.07002e+06	1.00317e+06	1.21515e+06	1.01733e+06	889128	1.2091e+06	957627	2.29514e+06	1.98437e+06	2.548e+06	1.9005e+06	1.85194e+06	1.90528e+06	2.16231e+06	2.68627e+06	806039	612249	305385	743751	658851	1.22484e+06	582710	523776	278369	410942	553100	434233	446481	321895	478399
0.675_406.8906		C2 H3 Cl N3 O17 P	406.891	0.675						level5					553241	570017	612722	809350	584764	562498	618543	611674	536486	694766	584716	622553	952219	756890	671810	622161	617478	719900	986323	849062	94420.3	68277.3	80938.4	89946.3	105106	56922.8	65688.1	73138.4	456119	500618	677797	513126	673584	443605	576034
0.677_119.0584	L-threonine	C4 H9 N O3	119.058	0.677	C00188	BGI380	HMDB0000167	97.4	95.4	level1	Peptides	Amino acids	Common amino acids [Fig]	map00260 Glycine, serine and threonine metabolism; map00290 Valine, leucine and isoleucine biosynthesis; map00860 Porphyrin and chlorophyll metabolism; map00970 Aminoacyl-tRNA biosynthesis; map01100 Metabolic pathways; map01230 Biosynthesis of amino acids; map02010 ABC transporters; map04974 Protein digestion and absorption; map04978 Mineral absorption;	1.45923e+08	1.68873e+08	1.05718e+08	1.29183e+08	1.03827e+08	1.39548e+08	1.28254e+08	1.26298e+08	1.44574e+08	1.25876e+08	1.34507e+08	1.22938e+08	1.60786e+08	1.72972e+08	1.25019e+08	1.06969e+08	1.14622e+08	1.09227e+08	2.43407e+08	2.9536e+08	6.26812e+07	6.37953e+07	1.3182e+08	7.39592e+07	5.87882e+07	4.9406e+07	8.77243e+07	8.09235e+07	3.27288e+08	2.44374e+08	1.87868e+08	1.82597e+08	2.47205e+08	2.02286e+08	1.96665e+08
0.677_341.8402		C3 H Cl O11 P2 S	341.84	0.677						level5					1.66346e+06	2.50709e+06	1.51057e+06	971518	2.65714e+06	1.54935e+06	1.66245e+06	2.0593e+06	1.56947e+06	1.83732e+06	1.5507e+06	1.82814e+06	1.06036e+06	543814	946431	1.36361e+06	1.47314e+06	1.7619e+06	792695	2.51315e+06	3.67245e+07	2.57733e+07	2.58275e+07	2.36244e+07	1.46491e+07	1.38119e+07	2.228e+07	2.34498e+07	855766	606015	1.2937e+06	592848	965611	862366	828478
0.677_408.953			408.953	0.677						level5					1.77546e+06	2.17907e+06	1.66874e+06	1.75979e+06	2.16159e+06	2.31666e+06	1.78661e+06	1.90404e+06	1.84709e+06	1.9458e+06	2.08209e+06	1.82689e+06	2.93317e+06	3.46149e+06	3.96816e+06	2.82788e+06	2.91545e+06	3.53601e+06	3.54731e+06	4.23344e+06	1.20661e+06	915865	742967	1.28224e+06	928672	1.5753e+06	1.27102e+06	1.08366e+06	562282	780392	1.12015e+06	598719	1.06679e+06	475617	821790
0.677_599.7944			599.794	0.677						level5					204349	215273	212707	204936	222849	210304	208195	211965	210408	224711	215632	196903	216181	201075	219791	178332	176598	163227	249885	216621	1.06332e+06	595196	638251	754851	962214	1.97713e+06	664183	359349	297871	278826	367574	429180	447642	305649	327404
0.678_121.0199	L-cysteine	C3 H7 N O2 S	121.02	0.678	C00097	MReference-1542	HMDB0000574		77.8	level1	Organic acids and derivatives	Carboxylic acids and derivatives	Amino acids, peptides, and analogues	map00260 Glycine, serine and threonine metabolism; map00270 Cysteine and methionine metabolism; map00430 Taurine and hypotaurine metabolism; map00480 Glutathione metabolism; map00730 Thiamine metabolism; map00770 Pantothenate and CoA biosynthesis; map00920 Sulfur metabolism; map00970 Aminoacyl-tRNA biosynthesis; map01100 Metabolic pathways; map01200 Carbon metabolism; map01230 Biosynthesis of ami…	1.02288e+07	1.67146e+07	9.37513e+06	1.06695e+07	1.6598e+07	1.13845e+07	9.63493e+06	1.46321e+07	1.35174e+07	1.53459e+07	9.76436e+06	1.07002e+07	5.82798e+07	5.60887e+07	4.73082e+07	4.24921e+07	2.89501e+07	4.31881e+07	6.72702e+07	5.19168e+07	687693	341592	396724	591510	572257	218984	221172	241594	5.33222e+06	2.19433e+06	3.1958e+06	2.59931e+06	9.35506e+06	4.06646e+06	6.9318e+06
0.678_295.1088	616470	C14 H18 Cl N3 O2	295.109	0.678	C11127	S37749				level4				NULL	302409	327727	317214	369343	281826	276487	337853	274686	324413	338431	293560	322533	57481.1	62611.6	45196.8	42778.1	34266.6	36637.8	41645.6	40019.3	56557.7	50860	46921.1	50879.7	57931.5	47015.4	40615.1	52845.4	980798	1.36723e+06	858684	826845	1.09149e+06	896483	1.47111e+06
0.679_283.0727		C10 H13 N5 O3 S	283.073	0.679						level5					1.87612e+06	3.78111e+06	2.01727e+06	3.11405e+06	2.61779e+06	2.88503e+06	2.53268e+06	2.73527e+06	2.81395e+06	2.96794e+06	2.40717e+06	2.3225e+06	1.79443e+07	6.06606e+06	9.24421e+06	1.32456e+07	3.08971e+06	3.90802e+06	5.91035e+06	9.93233e+06	1.305e+06	638523	1.3168e+06	1.39821e+06	1.07012e+06	522947	1.30916e+06	725549	1.31438e+06	2.43314e+06	2.36064e+06	4.26213e+06	6.62096e+06	2.29186e+06	3.10967e+06
0.679_319.8582		C2 H7 Cl O6 P2 S3	319.858	0.679						level5					2.49749e+06	3.22251e+06	3.21151e+06	2.36352e+06	2.95468e+06	2.77373e+06	2.81535e+06	2.78809e+06	2.8451e+06	3.18491e+06	3.04305e+06	2.33717e+06	1.55918e+06	666191	1.66259e+06	1.57565e+06	2.85442e+06	2.98915e+06	1.74813e+06	3.38789e+06	5.69271e+07	4.64381e+07	3.43983e+07	3.67117e+07	4.167e+07	2.49801e+07	5.53199e+07	2.8791e+07	620478	617309	797477	1.18649e+06	758188	488600	1.08954e+06
0.68_103.0808			103.081	0.68						level5					4.42509e+06	3.21161e+06	1.83471e+06	3.11316e+06	3.86269e+06	4.61838e+06	3.54833e+06	3.95551e+06	2.98998e+06	2.17011e+06	3.75172e+06	4.16858e+06	3.36926e+06	3.49303e+06	3.43762e+06	3.38753e+06	2.38035e+06	880446	3.96516e+06	3.27016e+06	1.09448e+07	5.12521e+06	5.92254e+06	9.96177e+06	1.03291e+07	4.12451e+06	7.09444e+06	8.43115e+06	8.20555e+06	3.84763e+06	4.27337e+06	4.30188e+06	6.51363e+06	779594	3.39978e+06
0.68_176.0799	Ala-ser	C6 H12 N2 O4	176.08	0.68		S87421				level4					3.92864e+06	4.37945e+06	3.45455e+06	3.74022e+06	3.93394e+06	4.01401e+06	3.87262e+06	3.85512e+06	3.90092e+06	3.88666e+06	3.85717e+06	3.93676e+06	2.00555e+06	4.40951e+06	2.52078e+06	4.98396e+06	7.69047e+06	6.85878e+06	1.84505e+06	3.40975e+06	4.04736e+06	1.48812e+07	1.06444e+07	3.26787e+06	3.945e+06	1.32747e+07	3.19679e+06	1.42031e+07	2.35894e+06	6.25902e+06	1.23858e+06	1.42549e+06	694455	2.87813e+06	3.77466e+06
0.68_217.1064	Î±-n-acetylcitrulline	C8 H15 N3 O4	217.106	0.68	C15532	S571213	HMDB0000856			level4	Organic acids and derivatives	Carboxylic acids and derivatives	Amino acids, peptides, and analogues	map00220 Arginine biosynthesis; map01100 Metabolic pathways; map01230 Biosynthesis of amino acids;	1.36966e+06	1.15946e+06	1.49912e+06	1.24578e+06	1.37315e+06	1.44773e+06	1.46374e+06	1.40168e+06	1.12287e+06	1.56588e+06	1.30599e+06	1.2895e+06	831073	1.09893e+06	1.12626e+06	1.85361e+06	3.34542e+06	2.42346e+06	869887	1.14753e+06	1.99358e+06	1.37129e+07	4.30212e+06	1.79978e+06	1.32924e+06	1.45624e+07	1.08079e+06	7.59188e+06	1.24998e+06	1.47873e+06	1.20695e+06	1.25479e+06	1.32022e+06	986061	1.247e+06
0.681_244.0539		C8 H19 Cl O2 P2	244.054	0.681						level5					1.51597e+06	874054	731616	1.06779e+06	975349	923339	1.41463e+06	1.23724e+06	822385	1.1821e+06	891801	1.01257e+06	707813	1.66181e+06	2.01715e+06	1.7635e+06	379803	729998	1.25774e+06	1.06772e+06	272457	359785	528254	609318	1.32356e+06	1.34944e+06	263365	207020	2.81372e+06	227925	1.77643e+06	240015	265183	1.5894e+06	1.28835e+06
0.682_259.8553		C H N4 P S5	259.855	0.682						level5					4.69765e+06	3.32417e+06	2.46568e+06	2.81546e+06	3.42071e+06	3.00434e+06	5.46083e+06	3.28841e+06	3.46407e+06	3.11218e+06	3.18995e+06	3.32953e+06	2.87645e+06	1.18685e+06	1.79464e+06	3.07451e+06	2.19056e+06	2.68711e+06	1.91486e+06	3.54792e+06	3.02446e+07	2.74752e+07	2.4573e+07	1.83459e+07	2.57379e+07	1.22283e+07	3.35469e+07	2.10171e+07	4.66765e+06	1.15023e+06	568087	1.47279e+06	3.61159e+06	1.97886e+06	1.7085e+06
0.682_331.0878		C7 H18 N5 O8 P	331.088	0.682						level5					8.64367e+06	7.95525e+06	9.50329e+06	9.15773e+06	8.58292e+06	9.11265e+06	8.14607e+06	8.38773e+06	9.60387e+06	7.81897e+06	8.83183e+06	9.2865e+06	1.15675e+07	1.16358e+07	1.11345e+07	8.67368e+06	9.55938e+06	8.74328e+06	1.36639e+07	1.21703e+07	1.12365e+07	1.26029e+07	1.25962e+07	2.32822e+07	1.33702e+07	9.88623e+06	1.58533e+07	1.35429e+07	7.03451e+06	4.2931e+06	5.75231e+06	6.03441e+06	4.95348e+06	3.66257e+06	6.33994e+06
0.682_457.8537		C3 H N4 O17 P3	457.854	0.682						level5					1.59047e+06	1.81965e+06	1.93194e+06	1.93916e+06	2.08863e+06	2.02743e+06	1.68079e+06	1.90257e+06	1.73736e+06	880991	2.56706e+06	2.9179e+06	1.47407e+06	1.26028e+06	1.38e+06	1.42058e+06	2.3997e+06	2.29912e+06	1.89678e+06	2.25307e+06	1.77779e+07	1.40758e+07	1.83085e+07	2.17217e+07	2.05761e+07	1.4831e+07	2.63534e+07	1.66203e+07	527351	458321	437824	525576	720257	489483	466589
0.683_114.0294		C H2 N6 O	114.029	0.683						level5					1.23086e+07	1.26648e+07	1.07243e+07	1.2404e+07	1.1773e+07	1.2547e+07	1.1837e+07	1.22594e+07	1.14145e+07	1.22145e+07	1.14442e+07	1.27397e+07	2.73499e+07	1.94751e+07	2.5903e+07	1.76385e+07	1.95041e+07	2.05469e+07	2.39437e+07	2.4159e+07	3.76907e+07	1.78356e+07	2.10666e+07	2.70733e+07	2.8952e+07	1.16922e+07	3.68452e+07	2.20667e+07	2.85182e+07	7.82026e+06	2.44104e+07	2.59334e+07	3.64558e+07	2.49018e+07	1.25916e+07
0.683_259.0458	D-glucosamine 6-phosphate	C6 H14 N O8 P	259.046	0.683	C00352	S389822				level4				map00250 Alanine, aspartate and glutamate metabolism; map00520 Amino sugar and nucleotide sugar metabolism; map01100 Metabolic pathways; map04931 Insulin resistance;	2.16538e+06	2.28936e+06	1.9178e+06	2.30112e+06	2.18316e+06	2.49579e+06	2.14384e+06	2.14789e+06	2.38713e+06	2.14806e+06	2.04645e+06	2.27189e+06	3.43633e+06	3.93096e+06	4.04168e+06	2.39214e+06	2.66043e+06	3.29136e+06	3.11199e+06	2.46593e+06	432668	305937	403741	146394	147860	96969	176169	175202	1.37626e+07	1.00874e+07	1.26437e+07	1.41669e+07	1.68899e+07	1.49257e+07	9.78895e+06
0.683_261.8997		C6 H O6 P3	261.9	0.683						level5					1.60296e+07	1.84452e+07	2.08536e+07	2.16632e+07	1.78328e+07	2.27162e+07	5.60865e+06	1.77329e+07	1.92597e+07	1.80167e+07	2.14532e+07	1.84693e+07	1.52163e+07	1.12024e+07	1.57067e+07	6.57595e+06	1.61621e+07	2.394e+07	1.85247e+07	2.51478e+07	1.31612e+08	1.01019e+08	8.54733e+07	1.03427e+08	1.17101e+08	8.16823e+07	1.3893e+08	1.01276e+08	5.73473e+06	1.27771e+07	4.82837e+06	6.63611e+06	5.1725e+06	4.4381e+06	4.9595e+06
0.683_272.0412		C6 H13 N2 O8 P	272.041	0.683						level5					451386	603173	422088	422811	608703	532095	505676	495879	683967	344976	655873	431370	497951	152345	459053	350981	383010	410790	502940	490975	119316	155123	89726.3	225580	105227	82595.7	86274.8	75299.7	7.37438e+06	5.0412e+06	9.31334e+06	9.35421e+06	8.14997e+06	8.26014e+06	6.44681e+06
0.683_290.0145		C5 H11 N2 O10 P	290.014	0.683						level5					823940	811063	785570	775367	1.3324e+06	753883	1.01663e+06	966934	802412	831011	891561	890526	2.76571e+06	2.62029e+06	2.50751e+06	2.69721e+06	1.45479e+06	1.60658e+06	2.52825e+06	1.94448e+06	108366	83690.4	80976.4	84079	91181	74745	74888.7	79534.5	499052	514943	521856	382020	997172	372852	582965
0.684_126.043	4-imidazoleacetic acid	C5 H6 N2 O2	126.043	0.684	C02835	BGI122	HMDB0002024	2.1		level3	Organoheterocyclic compounds	Azoles	Imidazoles	map00340 Histidine metabolism; map01100 Metabolic pathways;	7.08957e+06	7.17667e+06	7.14356e+06	7.2084e+06	6.98531e+06	7.21808e+06	7.0647e+06	7.19165e+06	7.12998e+06	6.99647e+06	6.58304e+06	7.81854e+06	6.09646e+06	7.8499e+06	7.82227e+06	6.76615e+06	4.13341e+06	7.18927e+06	8.13814e+06	6.21289e+06	417376	697428	229415	516834	392593	262667	514958	297114	3.3644e+07	1.61771e+07	2.09599e+07	2.52183e+07	2.78279e+07	2.4133e+07	1.9522e+07
0.684_147.0468		C4 H9 N3 O S	147.047	0.684						level5					620266	670069	786714	620281	714499	656247	803456	694517	582090	700144	684948	708652	2.15291e+06	95570.5	1.80289e+06	1.89602e+06	76887.3	1.20589e+06	104146	1.48119e+06	464242	684760	98929.2	1.06398e+06	501175	799974	233100	221940	423385	441962	358996	379510	316885	402521	517044
0.685_183.0663		C5 H14 N O4 P	183.066	0.685						level5					1.40047e+08	2.01405e+08	1.5109e+08	1.49157e+08	1.54785e+08	1.61866e+08	1.56438e+08	1.62775e+08	1.53807e+08	1.215e+08	1.7923e+08	1.82278e+08	3.91874e+08	4.55071e+08	2.97794e+08	1.89879e+08	2.58231e+08	3.40034e+08	4.39121e+08	2.68526e+08	1.70256e+08	1.51281e+08	1.13347e+08	1.01047e+08	1.04699e+08	5.56218e+07	1.37772e+08	8.3289e+07	1.29713e+08	6.99063e+07	1.11869e+08	1.56805e+08	1.33678e+08	1.13913e+08	9.36266e+07
0.685_216.0611		C5 H8 N6 O4	216.061	0.685						level5					3.06815e+06	3.3561e+06	3.54236e+06	3.14346e+06	3.67687e+06	3.52627e+06	2.95557e+06	2.74309e+06	3.92521e+06	3.21665e+06	2.89012e+06	3.89461e+06	5.05627e+06	6.38457e+06	6.92266e+06	4.73697e+06	4.53732e+06	5.42765e+06	5.94711e+06	5.01224e+06	278909	1.96113e+06	1.33677e+06	746614	422529	834362	604060	1.7554e+06	8.2047e+06	4.24639e+06	6.22546e+06	7.68989e+06	1.02634e+07	7.57184e+06	3.87662e+06
0.685_243.072		C6 H19 N3 O P2 S	243.072	0.685						level5					1.13494e+07	1.10428e+07	1.19633e+07	1.11e+07	1.13079e+07	1.13507e+07	1.13497e+07	1.13456e+07	1.13516e+07	1.13729e+07	1.12971e+07	1.13744e+07	1.62474e+07	1.46887e+07	1.59369e+07	1.58233e+07	1.23434e+07	1.41381e+07	1.35051e+07	1.36796e+07	6.0101e+06	4.90419e+06	1.05839e+07	9.88962e+06	6.89583e+06	3.32044e+06	7.15977e+06	5.02694e+06	2.28199e+07	1.44942e+07	1.90051e+07	1.63778e+07	2.59879e+07	1.95082e+07	1.67976e+07
0.686_131.0584	N-acetyl-l-alanine	C5 H9 N O3	131.058	0.686		BGI417	HMDB0000766	28.3		level3	Organic acids and derivatives	Carboxylic acids and derivatives	Amino acids, peptides, and analogues		4.53394e+06	3.02284e+06	3.61006e+06	3.48066e+06	3.59002e+06	3.59869e+06	3.4035e+06	3.19417e+06	6.12562e+06	3.50633e+06	3.1044e+06	3.19089e+06	4.61379e+06	2.29903e+06	5.10817e+06	3.06978e+06	1.34495e+06	2.9392e+06	4.12697e+06	2.13187e+06	1.08384e+06	666722	1.11729e+06	3.13741e+06	1.42692e+06	515963	1.12715e+06	405985	2.29548e+07	1.39418e+07	1.12679e+07	1.21625e+07	1.06668e+07	2.09875e+07	8.62114e+06
0.686_173.0691	Oxaceprol	C7 H11 N O4	173.069	0.686		S59203				level4					1.74443e+06	2.02563e+06	1.18383e+06	1.84666e+06	1.49652e+06	1.97077e+06	1.69198e+06	1.72705e+06	1.52162e+06	1.63056e+06	1.85403e+06	1.59535e+06	543097	1.3587e+06	893880	2.10367e+06	3.71724e+06	3.00118e+06	393752	829840	1.5114e+06	7.63307e+06	4.55747e+06	3.15709e+06	1.1074e+06	9.92312e+06	1.99711e+06	4.40331e+06	1.63162e+06	3.29831e+06	439054	884697	609212	1.40487e+06	1.72268e+06
0.686_202.1432	N3,n4-dimethyl-l-arginine	C8 H18 N4 O2	202.143	0.686		MReference-835	HMDB0003334		81.1	level2	Organic acids and derivatives	Carboxylic acids and derivatives	Amino acids, peptides, and analogues		2.08659e+07	2.17844e+07	2.13297e+07	2.07668e+07	2.18389e+07	2.12618e+07	2.12435e+07	2.13192e+07	2.1349e+07	2.13449e+07	2.08832e+07	2.16343e+07	1.45232e+07	1.16299e+07	1.35243e+07	1.24321e+07	1.07617e+07	1.07995e+07	1.70342e+07	1.59897e+07	3.04482e+07	1.40577e+07	5.40959e+07	4.51138e+07	3.56557e+07	1.12975e+07	3.52856e+07	2.48278e+07	4.32901e+07	2.98131e+07	4.73708e+07	5.31501e+07	4.14886e+07	4.63897e+07	4.13318e+07
0.687_113.0478	Ma4000000	C5 H7 N O2	113.048	0.687	C07275	S63891				level4				NULL	2.05365e+06	928179	869559	845506	1.06312e+06	1.11299e+06	1.09272e+06	1.03358e+06	963106	1.17186e+06	1.111e+06	1.13477e+06	1.51264e+06	1.05399e+06	574302	2.48088e+06	2.65602e+06	1.86271e+06	1.42172e+06	752779	2.2598e+07	4.03014e+06	1.25329e+07	4.64183e+07	3.49943e+07	4.0796e+06	2.14231e+07	8.18965e+06	2.23541e+06	816235	561058	570739	1.31365e+06	797572	1.92367e+06
0.687_234.0852	Glu-ser	C8 H14 N2 O6	234.085	0.687		S5363587	HMDB0028828			level4	Organic acids and derivatives	Carboxylic acids and derivatives	Amino acids, peptides, and analogues		7.19948e+06	9.11497e+06	7.167e+06	4.8437e+06	9.79335e+06	6.35556e+06	7.08965e+06	6.40526e+06	1.00605e+07	7.89735e+06	5.00838e+06	8.30773e+06	2.76628e+07	1.84585e+07	1.72649e+07	3.60563e+07	1.75697e+07	1.40439e+07	2.23203e+07	2.7097e+07	1.31427e+06	4.33115e+06	2.45111e+06	3.00275e+06	1.83445e+06	4.13953e+06	1.23801e+06	3.07499e+06	2.20733e+07	1.50725e+07	3.36271e+07	3.36772e+07	2.03729e+07	2.20812e+07	2.73114e+07
0.687_253.0621		C9 H11 N5 O2 S	253.062	0.687						level5					7.89006e+06	6.64782e+06	6.03806e+06	8.87959e+06	6.56013e+06	8.16027e+06	5.06578e+06	7.1633e+06	7.58899e+06	7.24276e+06	7.03491e+06	7.15893e+06	3.66413e+07	2.11323e+07	2.40578e+07	4.93262e+07	1.47639e+07	1.79312e+07	2.21914e+07	2.08481e+07	597872	1.3298e+06	316712	1.13277e+06	1.07811e+06	1.41253e+06	522099	606347	3.0908e+06	2.70186e+06	4.22074e+06	3.32296e+06	3.68396e+06	2.74489e+06	4.47583e+06
0.687_287.221		C14 H29 N3 O3	287.221	0.687						level5					196500	238827	202317	199420	183411	214987	206950	201601	202228	188752	222621	206540	264095	240597	302088	256147	284300	578028	268453	292973	994736	6.00518e+06	3.73186e+06	1.43927e+06	1.59376e+06	8.31264e+06	413635	5.51805e+06	439808	316961	387748	421107	483487	348212	368217
0.687_92.0476	Glycerin	C3 H8 O3	92.0476	0.687	C00116	S733	HMDB0000131			level4	Organic oxygen compounds	Organooxygen compounds	Carbohydrates and carbohydrate conjugates	map00040 Pentose and glucuronate interconversions; map00052 Galactose metabolism; map00561 Glycerolipid metabolism; map01100 Metabolic pathways; map02010 ABC transporters; map04714 Thermogenesis; map04723 Retrograde endocannabinoid signaling; map04923 Regulation of lipolysis in adipocytes;	1.52749e+07	1.57894e+07	1.40648e+07	1.58507e+07	1.51661e+07	1.58886e+07	1.48802e+07	1.57856e+07	1.4413e+07	1.51566e+07	1.43394e+07	1.68074e+07	3.79618e+07	2.87635e+07	3.24601e+07	2.74478e+07	2.42812e+07	2.62669e+07	3.37156e+07	3.08185e+07	4.65865e+07	1.97311e+07	2.50844e+07	3.33079e+07	3.82872e+07	1.74398e+07	4.40183e+07	2.68563e+07	3.31186e+07	9.26446e+06	2.85755e+07	3.01362e+07	4.21947e+07	2.87792e+07	1.55221e+07
0.688_154.0653		C7 H11 N2 P	154.065	0.688						level5					1.30046e+06	1.41021e+06	1.18229e+06	1.6892e+06	1.32927e+06	1.44679e+06	1.31547e+06	1.37542e+06	1.1334e+06	1.52366e+06	1.34873e+06	1.45208e+06	1.04506e+06	1.26899e+06	1.91062e+06	1.66213e+06	1.34136e+06	1.26263e+06	1.63632e+06	1.16157e+06	548272	332570	538574	283844	253227	317321	200073	184401	2.70938e+06	1.68496e+06	3.1013e+06	3.65381e+06	2.50594e+06	2.62938e+06	2.99054e+06
0.688_426.0882	Cysteine-glutathione disulfide	C13 H22 N4 O8 S2	426.088	0.688	C05526	S8630564				level4				map00270 Cysteine and methionine metabolism; map01100 Metabolic pathways;	5.28174e+06	6.16889e+06	5.73966e+06	6.36705e+06	6.10156e+06	6.72324e+06	5.89952e+06	6.16972e+06	5.97327e+06	5.30373e+06	6.96578e+06	5.67048e+06	1.56043e+07	1.46901e+07	1.58205e+07	1.85021e+07	1.09034e+07	1.55083e+07	1.85675e+07	2.17137e+07	2.90452e+06	1.55569e+06	2.48399e+06	5.38303e+06	4.69154e+06	2.50086e+06	1.65555e+06	1.31649e+06	711338	478550	791724	559815	711726	666692	1.56236e+06
0.688_448.0702		C10 H20 N6 O10 S2	448.07	0.688						level5					2.67129e+06	2.74954e+06	2.73506e+06	2.83085e+06	2.65258e+06	2.73974e+06	2.73126e+06	2.72742e+06	2.73123e+06	2.62292e+06	2.73788e+06	2.81808e+06	7.31717e+06	7.17065e+06	6.71976e+06	5.36531e+06	4.33284e+06	5.85561e+06	6.93786e+06	7.76489e+06	1.07242e+06	607869	1.15945e+06	1.58526e+06	2.30707e+06	737028	777616	513579	407847	295369	332964	366605	448653	324002	446363
0.688_567.1777		C21 H40 N5 O3 P3 S2	567.178	0.688						level5					1.93936e+06	2.12592e+06	1.99098e+06	2.18663e+06	1.95225e+06	2.02799e+06	2.0304e+06	2.04095e+06	2.03854e+06	2.07196e+06	1.91229e+06	2.12188e+06	4.12042e+06	4.10695e+06	4.04987e+06	3.77548e+06	2.4029e+06	2.58652e+06	4.09474e+06	3.60153e+06	541367	529941	1.34475e+06	1.09118e+06	882609	383090	599685	510849	6.42909e+06	4.07817e+06	5.65656e+06	5.92278e+06	6.05444e+06	4.84773e+06	4.73325e+06
0.689_204.0748	Glu-gly	C7 H12 N2 O5	204.075	0.689		S4932470	HMDB0028819			level4	Organic acids and derivatives	Carboxylic acids and derivatives	Amino acids, peptides, and analogues		4.96066e+06	4.25776e+06	4.68557e+06	4.27447e+06	4.28661e+06	5.42796e+06	3.90386e+06	3.90395e+06	5.51617e+06	3.69491e+06	4.75941e+06	4.97682e+06	1.23318e+07	9.37522e+06	1.08052e+07	1.04553e+07	5.73478e+06	7.15428e+06	1.10958e+07	7.54016e+06	1.33389e+06	2.3233e+06	3.18903e+06	1.93479e+06	2.0425e+06	2.65872e+06	1.43188e+06	1.89821e+06	5.95756e+06	6.61749e+06	4.8849e+06	5.17492e+06	4.95249e+06	5.14247e+06	6.03144e+06
0.689_353.0699		C6 H21 N5 O6 P2 S	353.07	0.689						level5					2.35515e+06	2.44788e+06	2.16831e+06	2.1592e+06	2.29943e+06	2.44817e+06	2.38437e+06	2.23562e+06	2.41612e+06	2.25475e+06	2.44391e+06	2.15689e+06	1.33631e+06	1.06828e+06	832713	677326	898800	965734	1.41606e+06	1.35825e+06	5.19094e+06	3.22005e+06	3.92848e+06	3.70906e+06	4.54366e+06	2.06005e+06	5.8128e+06	3.22078e+06	2.95358e+06	2.01093e+06	2.8846e+06	2.77584e+06	7.68498e+06	2.55077e+06	2.24392e+06
0.689_385.0192		C25 H9 N P2	385.019	0.689						level5					155934	147483	157152	145591	164451	171764	148820	164439	142139	106783	235002	153685	42781.5	44098.6	50044.3	37881.4	34785.6	37854.9	45201.4	39729.4	55540.2	32852.9	45344.8	55418.5	49764.8	32935.9	40089.4	37857	1.76259e+06	932768	1.4727e+06	1.05733e+06	2.29571e+06	983410	842740
0.69_173.0316		C6 H7 N O5	173.032	0.69						level5					1.20726e+07	1.25309e+07	1.35577e+07	1.31067e+07	1.30988e+07	1.26025e+07	1.24268e+07	1.26639e+07	1.50054e+07	1.07853e+07	1.49416e+07	1.17529e+07	3.22632e+07	1.75615e+07	1.99257e+07	1.74151e+07	1.00252e+07	1.04217e+07	2.50253e+07	2.09159e+07	6.77724e+06	6.64563e+06	6.28625e+06	6.91133e+06	6.62179e+06	7.0843e+06	7.33591e+06	5.0779e+06	1.40968e+07	1.72913e+07	2.28011e+07	2.72156e+07	2.88375e+07	1.94866e+07	1.457e+07
0.69_245.1739	Lysylvaline	C11 H23 N3 O3	245.174	0.69		S124103	HMDB0028964			level4	Organic acids and derivatives	Carboxylic acids and derivatives	Amino acids, peptides, and analogues		466151	561078	453677	467371	512474	490557	489604	491445	491862	489638	477139	503672	367932	805248	522255	560163	631954	731940	322888	411118	650102	2.9402e+06	1.21089e+06	572468	262543	3.89493e+06	277597	2.7051e+06	397344	951914	646225	632851	1.0368e+06	330841	732725
0.69_247.1168	Threonylglutamine	C9 H17 N3 O5	247.117	0.69		S2853547	HMDB0029059			level4	Organic acids and derivatives	Carboxylic acids and derivatives	Amino acids, peptides, and analogues		982329	859319	581113	1.10445e+06	707724	1.15702e+06	716577	694498	846676	921637	883670	821415	701342	830281	622164	1.1531e+06	1.62313e+06	1.23554e+06	857884	517855	1.48957e+06	4.99973e+06	1.75136e+06	1.79814e+06	1.36119e+06	6.12601e+06	1.36869e+06	3.14126e+06	1.61391e+06	1.52421e+06	1.15783e+06	1.00318e+06	688082	1.36349e+06	2.87883e+06
0.69_254.1379	Homoanserine	C11 H18 N4 O3	254.138	0.69		S17216339	HMDB0005767			level4	Organic acids and derivatives	Peptidomimetics	Hybrid peptides		1.37334e+06	1.72561e+06	1.82907e+06	2.23192e+06	2.20179e+06	1.89496e+06	1.93861e+06	1.56205e+06	2.09689e+06	1.87306e+06	1.94073e+06	1.63132e+06	1.06115e+06	1.40821e+06	895499	1.29016e+06	3.62989e+06	2.65832e+06	537787	1.54149e+06	1.03473e+07	1.09899e+07	8.4076e+06	1.531e+07	1.30686e+07	1.86136e+07	7.02887e+06	1.21269e+07	1.95161e+06	2.56936e+06	1.54865e+06	1.36803e+06	1.41337e+06	1.73737e+06	2.08924e+06
0.69_368			368	0.69						level5					907942	884317	1.00738e+06	1.16267e+06	1.01521e+06	1.02137e+06	1.07672e+06	894368	1.06964e+06	943358	1.04431e+06	964227	914525	394147	1.05232e+06	543130	462487	452414	1.04235e+06	815193	1.43584e+06	987043	1.53259e+06	2.38229e+06	1.65956e+06	600954	1.75633e+06	758063	1.85764e+06	1.80728e+06	1.72892e+06	1.93772e+06	3.17231e+06	1.41944e+06	2.23973e+06
0.69_368.2428		C20 H37 N2 P S	368.243	0.69						level5					1.70382e+06	1.91693e+06	1.74313e+06	1.99572e+06	1.63844e+06	1.84632e+06	1.81687e+06	1.74961e+06	1.80218e+06	1.76665e+06	1.88885e+06	1.76133e+06	1.90634e+06	2.50194e+06	2.4504e+06	3.30905e+06	2.16873e+06	2.30667e+06	2.86427e+06	2.99186e+06	1.23241e+06	1.01213e+06	1.20914e+06	2.0155e+06	1.90996e+06	1.32059e+06	1.30569e+06	843874	1.96131e+06	1.40066e+06	1.07285e+06	1.59537e+06	1.73324e+06	1.4951e+06	2.16751e+06
0.69_383.974		C3 H11 N6 O10 P3	383.974	0.69						level5					245567	228107	303495	188760	257728	258912	238160	196302	224557	420071	215449	186093	321090	252213	328227	192252	186485	242641	405415	253555	261685	185875	250594	228134	254886	172888	218541	192011	1.08462e+06	1.35847e+06	1.48915e+06	1.42821e+06	2.28832e+06	937185	1.29432e+06
0.69_545.1959	Alpha-d-galp-(1->3)-beta-d-galp-(1->4)-beta-d-glcpnac	C20 H35 N O16	545.196	0.69	C04847	S389425				level4				NULL	2.36758e+06	2.4465e+06	2.39384e+06	2.44694e+06	2.37125e+06	2.40425e+06	2.40418e+06	2.40547e+06	2.40577e+06	2.43702e+06	2.33128e+06	2.44681e+06	4.71617e+06	4.83892e+06	4.92231e+06	5.00956e+06	2.87545e+06	3.44257e+06	4.82907e+06	4.24414e+06	999066	651390	1.70513e+06	1.73292e+06	1.18898e+06	836035	916420	777898	6.90656e+06	4.36156e+06	5.80396e+06	6.06307e+06	6.48554e+06	4.10856e+06	4.77925e+06
0.691_119.959			119.959	0.691						level5					2.84482e+08	2.93363e+08	2.61866e+08	3.00194e+08	3.01011e+08	2.84365e+08	2.88691e+08	2.84086e+08	2.87099e+08	3.06983e+08	2.79997e+08	2.77653e+08	2.63022e+08	2.1631e+08	2.66792e+08	2.07574e+08	2.95026e+08	2.84342e+08	2.79288e+08	3.43238e+08	9.85796e+08	7.16053e+08	7.35738e+08	7.77058e+08	9.28505e+08	5.58064e+08	9.69268e+08	7.94494e+08	1.43711e+08	2.435e+08	2.06107e+08	2.34779e+08	1.91765e+08	1.47577e+08	3.15021e+08
0.691_133.1104	2,2'-iminodipropan-1-ol	C6 H15 N O2	133.11	0.691		S37226				level4					2.63986e+06	2.20532e+06	2.20688e+06	2.26332e+06	2.79739e+06	2.96636e+06	2.19873e+06	2.09222e+06	2.60431e+06	2.33844e+06	2.74242e+06	2.32295e+06	8.3061e+06	8.36843e+06	1.65946e+07	2.8489e+06	2.09093e+06	4.97364e+06	5.3649e+06	1.36284e+07	3.11182e+06	1.68154e+06	1.171e+06	3.30936e+06	1.97781e+06	2.11198e+06	2.72629e+06	2.03888e+06	210554	189177	332868	205115	308476	175672	181704
0.691_147.126		C7 H17 N O2	147.126	0.691						level5					2.67264e+07	2.25598e+07	2.48067e+07	2.89093e+07	2.47846e+07	2.8943e+07	2.25917e+07	2.31696e+07	2.43261e+07	2.71867e+07	2.34091e+07	2.87865e+07	4.42965e+07	3.79304e+07	3.9064e+07	3.96537e+07	2.36837e+07	2.22122e+07	4.79717e+07	3.75699e+07	1.89871e+06	862616	791211	1.74433e+06	1.0275e+06	524911	105866	119140	3.62465e+07	2.77196e+07	2.77488e+07	3.35252e+07	4.55854e+07	2.93996e+07	3.45332e+07
0.691_184.1212	Apronalide	C9 H16 N2 O2	184.121	0.691		S10264				level4					2.45888e+06	3.00168e+06	2.734e+06	2.98474e+06	2.90273e+06	2.78967e+06	2.89456e+06	2.62752e+06	2.83968e+06	2.76054e+06	3.08845e+06	2.61155e+06	3.28515e+06	3.83326e+06	4.08973e+06	4.74028e+06	3.29387e+06	3.81606e+06	4.61214e+06	4.91615e+06	2.24629e+06	1.76861e+06	1.95458e+06	3.10825e+06	3.33321e+06	1.98674e+06	2.48793e+06	1.33338e+06	5.16723e+06	3.34139e+06	3.67484e+06	3.85762e+06	4.75816e+06	5.02917e+06	4.33369e+06
0.691_241.5549	[similar to: choline; δmass: 138.4552 da]		241.555	0.691						level5					368090	359192	336622	392724	352615	361306	361117	361646	361204	357891	368723	357608	573226	336615	509226	959114	436387	686824	281132	408250	342701	393755	242570	498971	218141	293999	194959	297352	343197	384462	781190	642548	613327	280521	804621
0.692_160.0849	Daminozide	C6 H12 N2 O3	160.085	0.692	C10996	S14593				level4				NULL	3.17674e+06	3.69854e+06	4.10578e+06	4.2768e+06	3.6241e+06	4.57364e+06	4.32993e+06	3.30526e+06	4.39856e+06	4.15972e+06	3.1426e+06	4.01199e+06	3.8707e+06	5.46283e+06	4.40743e+06	5.89089e+06	5.93811e+06	5.89036e+06	3.35302e+06	3.21104e+06	8.29616e+06	2.82368e+07	1.43971e+07	7.03883e+06	5.05568e+06	2.61152e+07	7.56122e+06	2.10819e+07	6.01933e+06	4.99815e+06	4.14077e+06	4.81729e+06	2.49719e+06	6.07996e+06	4.63997e+06
0.692_221.0901	Shrimp shell	C8 H15 N O6	221.09	0.692		S1376695	HMDB0062641			level4	Organic oxygen compounds	Organooxygen compounds	Carbohydrates and carbohydrate conjugates		2.41603e+07	2.2113e+07	2.22628e+07	2.74595e+07	2.2405e+07	2.39564e+07	2.34731e+07	2.35856e+07	2.51914e+07	2.36833e+07	2.27004e+07	2.34493e+07	3.95369e+07	3.87121e+07	3.38589e+07	5.39946e+07	3.1306e+07	3.64464e+07	3.11572e+07	3.23149e+07	1.20315e+07	1.03859e+07	2.03771e+07	2.6647e+07	1.86017e+07	1.1255e+07	1.34434e+07	1.21329e+07	6.77442e+07	3.83135e+07	4.44581e+07	4.42731e+07	5.9426e+07	4.8224e+07	4.08883e+07
0.692_275.1117	Gamma-glu-gln	C10 H17 N3 O6	275.112	0.692	C05283	S133013	HMDB0011738			level4	Organic acids and derivatives	Carboxylic acids and derivatives	Amino acids, peptides, and analogues	NULL	1.42798e+07	1.40965e+07	1.39157e+07	1.45573e+07	1.40555e+07	1.41801e+07	1.41772e+07	1.41795e+07	1.41822e+07	1.43225e+07	1.38794e+07	1.43381e+07	2.33241e+07	2.00814e+07	1.83576e+07	3.84107e+07	2.11958e+07	1.98873e+07	1.96641e+07	2.0373e+07	660818	1.49942e+06	949822	1.05421e+06	631092	1.70104e+06	303002	1.24998e+06	4.39961e+07	2.25997e+07	2.69468e+07	3.00681e+07	3.05504e+07	2.5794e+07	2.63586e+07
0.692_313.0773			313.077	0.692						level5					287019	322749	243450	290193	407432	269392	296963	316668	309141	274666	297373	320746	668445	274032	821837	1.50969e+06	221664	204808	335950	509820	211960	158685	104528	191170	127777	130883	99171.7	89655.6	1.41449e+06	1.21187e+06	2.72992e+06	2.10724e+06	1.84983e+06	1.21122e+06	2.45752e+06
0.692_656.1157		C18 H34 N4 O16 P2 S	656.116	0.692						level5					1.26646e+06	1.8687e+06	1.49786e+06	1.6346e+06	1.75345e+06	1.63395e+06	1.73778e+06	1.64414e+06	1.54028e+06	1.82313e+06	1.53643e+06	1.44933e+06	1.37511e+06	1.48927e+06	1.76119e+06	1.67443e+06	1.25877e+06	1.21097e+06	1.67388e+06	2.03412e+06	879066	590153	893231	709568	911229	537056	1.12142e+06	569511	1.7897e+06	2.90413e+06	2.34497e+06	3.26296e+06	2.78498e+06	2.5461e+06	2.65372e+06
0.693_115.0634	L-proline	C5 H9 N O2	115.063	0.693	C16435	BGI376		97.4	91.3	level1				NULL	8.4005e+08	8.74175e+08	8.7571e+08	9.35806e+08	8.87374e+08	9.57995e+08	9.23225e+08	9.46099e+08	9.37409e+08	6.62142e+08	9.75779e+08	1.00329e+09	1.06842e+09	1.05434e+09	6.55908e+08	1.04717e+09	8.04744e+08	9.99722e+08	1.12238e+09	9.30352e+08	3.00539e+08	3.64721e+08	3.75149e+08	3.05346e+08	4.20683e+08	3.67356e+08	3.61084e+08	4.1442e+08	3.34549e+09	2.08217e+09	1.74961e+09	2.74746e+09	3.58313e+09	2.7713e+09	2.36691e+09
0.693_138.0487			138.049	0.693						level5					2.59564e+06	3.2563e+06	2.64548e+06	3.22397e+06	3.18583e+06	3.0945e+06	2.87194e+06	3.05629e+06	2.82319e+06	3.4098e+06	2.7219e+06	2.89998e+06	5.16441e+06	4.00638e+06	5.02944e+06	4.40116e+06	3.47085e+06	3.7141e+06	4.53419e+06	4.0721e+06	788077	1.09586e+06	2.15835e+06	990257	1.0563e+06	1.81298e+06	794672	996068	6.55405e+06	4.69642e+06	5.71739e+06	7.33699e+06	1.01504e+07	7.08758e+06	5.36646e+06
0.693_149.1053	Triethanolamine	C6 H15 N O3	149.105	0.693	C06771	S13835630	HMDB0032538			level4	Organic nitrogen compounds	Organonitrogen compounds	Amines	map00564 Glycerophospholipid metabolism;	310075	282265	543117	273624	305817	359497	313790	331198	341345	329368	325504	341062	157334	178159	172208	148341	167419	146181	256311	226880	1.39251e+06	352036	465364	511907	232980	824219	832984	343591	367657	211597	246533	395847	316843	284182	282379
0.693_170.0659			170.066	0.693						level5					242295	328505	313931	281928	308118	292900	321749	268526	304435	304524	311496	265488	54729.1	96224.2	77889.1	37904.7	36227.1	42109.6	50551.2	52896.3	44686.2	37379.4	40861.1	40929.1	45224.6	32007.2	43181.8	36837.7	157961	773049	1.42893e+06	987240	203692	2.10943e+06	1.8123e+06
0.693_200.0797	Alanylclavam	C8 H12 N2 O4	200.08	0.693	C17360	S168852				level4					900519	1.02779e+06	1.17817e+06	946602	1.01317e+06	1.01444e+06	1.05563e+06	1.02953e+06	879781	1.18227e+06	930167	1.02086e+06	341182	927715	639809	1.27265e+06	2.18633e+06	2.0817e+06	336170	854633	1.46601e+06	6.33918e+06	2.9471e+06	1.33833e+06	893337	9.56106e+06	782892	4.93258e+06	488441	880343	414122	447967	521606	583070	588290
0.693_269.1126	His-asn	C10 H15 N5 O4	269.113	0.693		S8035892		27.8		level4					2.22515e+07	1.3783e+07	1.40636e+07	1.04078e+07	1.29482e+07	2.28623e+07	1.24155e+07	1.16459e+07	1.2924e+07	1.57171e+07	1.25783e+07	2.02333e+07	3.8671e+07	2.30328e+07	2.302e+07	5.58165e+07	1.32149e+07	5.14667e+07	2.55246e+07	2.6412e+07	2.35369e+06	3.39165e+06	4.83207e+06	8.57031e+06	3.75098e+06	1.96139e+06	2.12913e+06	3.52118e+06	6.28776e+07	1.46697e+07	2.37635e+07	1.9131e+07	2.88489e+07	2.31707e+07	1.84876e+07
0.693_273.1801	Val-arg	C11 H23 N5 O3	273.18	0.693		S3474098				level4					1.16952e+06	1.4756e+06	1.22516e+06	1.25779e+06	1.32515e+06	1.28419e+06	1.23542e+06	1.36433e+06	1.15302e+06	1.35969e+06	1.4344e+06	1.15569e+06	636540	1.82079e+06	858870	1.014e+06	2.48758e+06	2.25588e+06	643830	1.07257e+06	3.20234e+06	7.4353e+06	5.64778e+06	3.06068e+06	3.28779e+06	1.1126e+07	2.27309e+06	8.29789e+06	505904	1.31612e+06	491166	516944	540421	926513	367177
0.694_143.5979	[similar to: l-(-)-arabitol; δmass: -8.4706 da]		143.598	0.694						level5					1.19451e+06	1.23429e+06	1.165e+06	1.16305e+06	1.11275e+06	1.17176e+06	1.17099e+06	1.19121e+06	1.14816e+06	1.42871e+06	1.14809e+06	1.0107e+06	546785	1.25406e+06	877970	1.05362e+06	2.50785e+06	1.85979e+06	437523	939049	896201	3.98858e+06	2.22162e+06	605010	595865	5.38008e+06	477994	3.28547e+06	449707	1.05301e+06	456683	450500	558976	481959	627707
0.694_324.099	Efloxate	C19 H16 O5	324.099	0.694		S8089				level4					526622	526622	526622	526622	526622	526622	526622	526622	526622	526622	526622	526622	4.46746e+06	868202	1.79185e+06	5.15835e+06	1.05495e+06	766925	3.389e+06	2.40836e+06	114677	96438.2	99515.9	109846	130137	76066.8	124233	89982.6	230048	146689	187532	212899	599171	181768	179100
0.694_345.0399		C7 H15 N5 O7 S2	345.04	0.694					38.1	level5					7.39842e+06	7.99902e+06	7.73016e+06	7.93468e+06	7.74724e+06	8.02588e+06	7.18914e+06	7.60943e+06	8.06033e+06	8.10441e+06	6.90964e+06	8.25109e+06	1.48833e+07	1.73137e+07	1.6889e+07	1.53608e+07	6.15771e+06	1.2652e+07	1.5269e+07	1.06654e+07	117651	72780.4	88669.9	78145.4	85672.1	65422.6	81756.4	72928	9.64381e+07	3.81157e+07	5.08744e+07	5.14082e+07	5.35809e+07	4.58083e+07	4.59054e+07
0.694_367.0856	Betiatide	C15 H17 N3 O6 S	367.086	0.694		S161231				level4					148749	144118	146973	157373	164448	153945	154754	151164	150222	163475	148060	146875	189189	170006	200959	149777	138616	145713	190718	174616	179340	147358	154206	161480	174641	136776	166497	146369	311415	223499	277423	299790	340780	246456	262902
0.694_397.1211	4-o-(2-acetamido-2-deoxy-beta-d-glucopyranosyl)-beta-d-glucopyranuronic acid	C14 H23 N O12	397.121	0.694	C00518	S8020685	HMDB0002061			level4	Organic oxygen compounds	Organooxygen compounds	Carbohydrates and carbohydrate conjugates	map05418 Fluid shear stress and atherosclerosis;	677948	970856	783771	998001	1.25257e+06	1.00923e+06	869202	1.08707e+06	858205	976886	775339	993474	1.98486e+06	1.47252e+06	1.11836e+07	1.60709e+06	1.44543e+06	1.24605e+06	1.69094e+06	1.80817e+06	1.15035e+06	483924	2.26642e+06	2.41322e+06	1.53316e+06	760718	908201	1.02603e+06	1.81713e+06	1.27366e+06	2.07687e+06	2.3079e+06	2.44372e+06	2.10414e+06	1.45531e+06
0.695_143.0948	Dl-stachydrine	C7 H13 N O2	143.095	0.695		MReference-837			87.8	level2					2.91473e+06	2.61635e+06	2.35559e+06	3.42561e+06	2.8505e+06	2.81821e+06	2.70998e+06	2.84913e+06	2.77515e+06	3.11399e+06	2.69821e+06	2.65098e+06	3.75596e+06	3.71641e+06	3.35224e+06	4.08574e+06	3.55467e+06	3.00257e+06	5.87191e+06	5.10358e+06	2.56523e+06	796715	444435	2.13929e+06	938409	1.44733e+06	671057	533378	2.21314e+06	1.02281e+06	1.69604e+06	1.31527e+06	1.31549e+06	1.28775e+06	1.69532e+06
0.695_166.0744		C8 H10 N2 O2	166.074	0.695						level5					124115	124115	124115	124115	124115	124115	124115	124115	124115	124115	124115	124115	153226	140015	145537	124785	113990	120934	155072	139532	1.36179e+06	169944	3.89953e+06	9.04122e+06	362698	179897	7.46289e+06	4.09215e+06	255919	188522	231850	239723	288675	202413	216322
0.695_172.035		C3 H4 N6 O3	172.035	0.695				85.4		level5					2.85916e+07	1.17142e+07	2.42093e+07	2.82082e+07	2.14312e+07	2.47612e+07	2.41212e+07	2.34374e+07	2.29767e+07	2.87653e+07	2.71562e+07	1.31652e+07	4.68462e+07	3.6172e+07	4.77028e+07	3.16474e+07	2.44724e+07	2.77328e+07	4.25472e+07	4.15838e+07	2.72932e+07	1.50099e+07	4.65559e+07	3.794e+07	2.2297e+07	9.10263e+06	2.38098e+07	1.9949e+07	3.9072e+07	4.05872e+07	4.70061e+07	5.34115e+07	6.31714e+07	4.46576e+07	4.60045e+07
0.695_309.1064	N-acetylneuraminic acid	C11 H19 N O9	309.106	0.695	C19909	MReference-1249	HMDB0000773	91.7	93.8	level2	Organic oxygen compounds	Organooxygen compounds	Carbohydrates and carbohydrate conjugates	NULL	3.04784e+07	3.08056e+07	2.73903e+07	2.92007e+07	3.72062e+07	3.01409e+07	3.18778e+07	2.9879e+07	2.95481e+07	2.96014e+07	3.47033e+07	2.92284e+07	1.53643e+07	2.2242e+07	1.89674e+07	2.13286e+07	1.50371e+07	1.65952e+07	2.42887e+07	1.43213e+07	2.66562e+07	1.83806e+07	2.34975e+07	6.33973e+07	5.91783e+07	2.34795e+07	4.59106e+07	2.70702e+07	1.10803e+08	5.00208e+07	4.4889e+07	7.14236e+07	9.73276e+07	3.87021e+07	4.61297e+07
0.695_336.153		C17 H26 N2 O P2	336.153	0.695						level5					2.02824e+06	1.80248e+06	1.65623e+06	1.80827e+06	2.16354e+06	1.95053e+06	1.79719e+06	1.91072e+06	1.8795e+06	1.75982e+06	2.33336e+06	1.63724e+06	2.51496e+06	3.45444e+06	2.68962e+06	9.36044e+06	3.66045e+06	3.68785e+06	3.24256e+06	3.94434e+06	464514	693669	976930	1.09185e+06	1.15924e+06	1.10851e+06	139130	685327	4.98354e+06	2.39091e+06	2.11745e+06	3.34428e+06	1.96928e+06	2.23859e+06	2.52446e+06
0.695_658.1316			658.132	0.695						level5					515909	352558	430520	584171	485634	583471	549439	467144	562866	332659	435929	643811	736323	1.02747e+06	1.10935e+06	1.15939e+06	392070	502054	870369	584837	145761	118189	136299	134662	149768	96426.1	137102	122939	5.59873e+06	1.46922e+06	1.93615e+06	1.71838e+06	2.16825e+06	1.52229e+06	1.32333e+06
0.695_94.0168		C4 H2 N2 O	94.0168	0.695				53	83.5	level5					2.0694e+07	2.97963e+07	3.3695e+07	2.8396e+07	2.36692e+07	2.71666e+07	2.51293e+07	2.63942e+07	3.04408e+07	2.87599e+07	2.46307e+07	2.52597e+07	4.52943e+07	3.4834e+07	4.36714e+07	5.1704e+07	1.92466e+07	2.47845e+07	3.82825e+07	3.46242e+07	1.41942e+07	9.15655e+06	1.54585e+07	3.59092e+07	1.3963e+07	1.1332e+07	1.31094e+07	8.11552e+06	1.34078e+08	5.33688e+07	7.75481e+07	8.12624e+07	8.48151e+07	6.67383e+07	5.72262e+07
0.696_111.0434	Cytosine	C4 H5 N3 O	111.043	0.696	C00380	MReference-365	HMDB0000630	51.9	74.7	level1	Organoheterocyclic compounds	Diazines	Pyrimidines and pyrimidine derivatives	map00240 Pyrimidine metabolism; map01100 Metabolic pathways;	2.21548e+07	3.18518e+07	3.61209e+07	3.02641e+07	2.53532e+07	2.90919e+07	2.69073e+07	2.82364e+07	3.25133e+07	3.08043e+07	2.63643e+07	2.70085e+07	4.8552e+07	3.7136e+07	4.6569e+07	5.51339e+07	2.05942e+07	2.65336e+07	4.10096e+07	3.70415e+07	3.13348e+07	1.3365e+07	1.65172e+07	3.84298e+07	1.49043e+07	1.21064e+07	1.39993e+07	1.54588e+07	1.4281e+08	5.71131e+07	8.28378e+07	8.70412e+07	9.08424e+07	7.12995e+07	6.11928e+07
0.696_190.0955	Ll-2,6-diaminoheptanedioate	C7 H14 N2 O4	190.095	0.696	C00666	BGI368	HMDB0001370	2.3		level3	Organic acids and derivatives	Carboxylic acids and derivatives	Amino acids, peptides, and analogues	map01100 Metabolic pathways; map01230 Biosynthesis of amino acids;	7.73486e+06	5.25097e+06	8.25902e+06	6.2887e+06	6.33332e+06	7.21236e+06	6.2921e+06	7.3993e+06	5.3625e+06	6.70149e+06	5.895e+06	8.71365e+06	2.613e+06	5.15191e+06	2.75066e+06	7.24362e+06	8.36554e+06	8.12865e+06	3.27873e+06	2.96313e+06	9.70393e+06	2.03183e+07	1.7054e+07	1.76823e+07	2.0301e+07	2.60447e+07	1.17737e+07	1.93017e+07	9.99936e+06	1.57947e+07	7.0819e+06	1.01712e+07	4.30129e+06	1.66311e+07	1.60601e+07
0.696_203.0796	N-acetyl-l-2-aminoadipic acid	C8 H13 N O5	203.08	0.696	C12986	S392027		71.6		level4				NULL	9.91775e+06	6.65614e+06	5.89434e+06	1.18251e+07	6.66012e+06	7.48349e+06	7.08582e+06	7.98349e+06	7.704e+06	8.17388e+06	7.57567e+06	7.96727e+06	1.61911e+07	1.43761e+07	1.03395e+07	2.69437e+07	1.25747e+07	1.35991e+07	1.04816e+07	1.17845e+07	4.4415e+06	8.73357e+06	7.28186e+06	1.4992e+07	1.07988e+07	7.92897e+06	9.53708e+06	5.91741e+06	2.09696e+07	7.88951e+06	5.72313e+06	6.39275e+06	7.22006e+06	5.08155e+06	7.89886e+06
0.696_220.1062	2-acetamido-2-deoxy-beta-d-glucosylamine	C8 H16 N2 O5	220.106	0.696		BGI57		5.6		level3					1.22388e+07	8.13417e+06	7.12191e+06	1.43587e+07	8.30519e+06	9.20428e+06	8.51157e+06	9.68723e+06	9.30266e+06	9.59864e+06	9.63188e+06	9.93277e+06	1.85247e+07	1.65661e+07	1.24167e+07	3.03641e+07	1.48404e+07	1.59478e+07	1.21104e+07	1.3703e+07	1.0823e+07	1.18948e+07	1.0624e+07	1.91278e+07	1.41493e+07	1.2948e+07	1.18617e+07	1.09845e+07	2.38934e+07	9.69513e+06	6.72806e+06	8.25332e+06	8.64026e+06	6.63791e+06	9.55488e+06
0.696_243.0856	Cytarabine	C9 H13 N3 O5	243.086	0.696	C02961	MReference-3171	HMDB0015122	86.4	92.3	level2	Nucleosides, nucleotides, and analogues	Pyrimidine nucleosides	null	NULL	4.96481e+07	5.87768e+07	5.24137e+07	5.42771e+07	5.47161e+07	5.42293e+07	5.26483e+07	5.45589e+07	5.33899e+07	5.57255e+07	5.23831e+07	5.36959e+07	8.85486e+07	6.45125e+07	7.77682e+07	9.47282e+07	3.67035e+07	4.44955e+07	9.22872e+07	7.73008e+07	2.84868e+07	1.53537e+07	3.19561e+07	7.7009e+07	3.45807e+07	1.78472e+07	2.18605e+07	1.42217e+07	3.09363e+08	1.129e+08	1.8109e+08	1.86102e+08	2.46327e+08	1.66758e+08	1.5152e+08
0.696_258.0851	1-(beta-d-ribofuranosyl)thymine	C10 H14 N2 O6	258.085	0.696		S393058	HMDB0000884			level4	Nucleosides, nucleotides, and analogues	Pyrimidine nucleosides	null		1.51324e+06	1.40351e+06	1.30358e+06	1.48157e+06	2.01111e+06	1.48684e+06	1.54018e+06	1.4505e+06	1.52231e+06	1.60683e+06	1.43828e+06	1.52304e+06	4.68933e+06	3.93191e+06	5.18558e+06	4.17199e+06	3.72013e+06	4.05649e+06	5.02507e+06	2.24412e+06	717306	1.7707e+06	1.1785e+06	1.05151e+06	890028	1.8914e+06	352438	1.62228e+06	6.20474e+06	2.15085e+06	986423	922058	748383	1.99044e+06	1.08363e+06
0.696_266.1381		C12 H28 P2 S	266.138	0.696						level5					188930	117217	119351	127594	133120	120077	120994	118275	192839	109624	165488	109000	204542	499003	238395	758296	105838	485663	220329	528820	185720	113694	116079	127254	134615	95095.4	2.75018e+06	4.71582e+06	237401	167709	220008	233282	255311	187584	206852
0.696_358.1487		C10 H28 N6 O2 P2 S	358.149	0.696						level5					1.15683e+06	1.15683e+06	1.15683e+06	1.15683e+06	1.15683e+06	1.15683e+06	1.15683e+06	1.15683e+06	1.15683e+06	1.15683e+06	1.15683e+06	1.15683e+06	1.41662e+06	1.4446e+06	1.13382e+06	2.56433e+06	957536	956185	1.49278e+06	1.22993e+06	236018	285287	460519	948448	478952	609521	125050	249926	1.00781e+07	2.02177e+06	2.67159e+06	3.0259e+06	3.05745e+06	3.13659e+06	2.36911e+06
0.696_383.1441	Beta-d-galp-(1->3)-d-galpnac	C14 H25 N O11	383.144	0.696	C07278	S390021				level4				NULL	1.6376e+06	1.70926e+06	1.37742e+06	1.63227e+06	1.76086e+06	1.53756e+06	1.62585e+06	1.61435e+06	1.45694e+06	1.73133e+06	1.62938e+06	1.58639e+06	2.3717e+06	5.54443e+06	3.65674e+06	346883	4.79168e+06	7.56798e+06	2.62753e+06	3.25439e+06	300378	277186	447845	87539.2	85492.7	55467.6	74196.8	438327	153302	2.22404e+06	1.08136e+06	1.27429e+06	983242	1.57581e+06	2.02652e+06
0.697_113.059	Creatinine	C4 H7 N3 O	113.059	0.697	C00791	S568	HMDB0000562			level4	Organic acids and derivatives	Carboxylic acids and derivatives	Amino acids, peptides, and analogues	map00330 Arginine and proline metabolism; map01100 Metabolic pathways;	7.38017e+08	8.19004e+08	5.29695e+08	8.02679e+08	7.76652e+08	8.1061e+08	7.56137e+08	7.22674e+08	7.27896e+08	7.47322e+08	7.27537e+08	7.23369e+08	9.12187e+08	5.88136e+08	8.91432e+08	8.35406e+08	6.15062e+08	7.57158e+08	9.29678e+08	7.56802e+08	2.87467e+08	3.00206e+06	3.17716e+06	3.73491e+08	4.39588e+06	5.53438e+06	3.80829e+06	3.07826e+08	2.44814e+09	1.42644e+09	1.99205e+09	2.17332e+09	2.38023e+09	2.01739e+09	1.73484e+09
0.697_133.074	2-hydroxy-n-(2-hydroxyethyl)propionamide	C5 H11 N O3	133.074	0.697		S86153	HMDB0032356			level4	Organic nitrogen compounds	Organonitrogen compounds	Amines		3.23636e+06	3.79376e+06	3.49261e+06	3.5885e+06	3.83873e+06	3.59262e+06	3.69015e+06	3.46057e+06	3.59582e+06	3.86409e+06	3.33531e+06	3.5836e+06	426385	495547	657006	294787	369218	443722	523823	353003	281934	700482	461443	363294	405990	423458	350614	568519	1.39449e+07	9.71723e+06	1.35096e+07	1.45959e+07	1.62863e+07	1.15845e+07	1.1763e+07
0.697_185.0688	Eglumetad	C8 H11 N O4	185.069	0.697		S184747				level4					1.99195e+06	1.99195e+06	1.99195e+06	1.99195e+06	1.99195e+06	1.99195e+06	1.99195e+06	1.99195e+06	1.99195e+06	1.99195e+06	1.99195e+06	1.99195e+06	2.02371e+06	2.59201e+06	2.25445e+06	4.80328e+06	1.96872e+06	2.68024e+06	1.55101e+06	1.76019e+06	2.77817e+06	2.80455e+06	2.06717e+06	2.86926e+06	2.94956e+06	5.47928e+06	2.68219e+06	3.09332e+06	4.54577e+06	1.86686e+06	1.66877e+06	1.74373e+06	1.93994e+06	1.39936e+06	1.60506e+06
0.697_205.0326		C7 H12 N O2 P S	205.033	0.697						level5					759975	817659	815343	748767	821824	792527	788278	786339	794920	867231	699994	818553	1.79159e+06	1.31238e+06	1.38869e+06	1.95411e+06	1.55041e+06	1.51761e+06	2.41277e+06	3.08893e+06	117205	105944	121808	140390	197189	88431.4	185318	117334	292842	179149	206380	334022	278346	224150	237885
0.697_245.136		C12 H24 N P S	245.136	0.697						level5					1.00064e+07	1.20288e+07	1.03086e+07	1.12672e+07	1.06207e+07	1.09274e+07	1.07337e+07	1.05786e+07	1.1299e+07	1.06734e+07	1.0391e+07	1.11856e+07	1.41488e+07	1.91199e+07	1.90429e+07	2.34618e+06	1.81356e+07	1.39431e+07	1.35699e+07	1.62007e+07	2.02788e+06	1.03233e+07	4.39947e+06	225975	650401	2.69421e+06	2.27588e+06	5.87003e+06	1.36344e+06	8.879e+06	4.7011e+06	6.7087e+06	4.64964e+06	7.56798e+06	1.05862e+07
0.697_266.1123		C9 H18 N2 O7	266.112	0.697						level5					3.92115e+06	4.02213e+06	3.0255e+06	3.7599e+06	3.42792e+06	4.26791e+06	3.29918e+06	3.81764e+06	4.30958e+06	3.6802e+06	3.03702e+06	3.90983e+06	8.1856e+06	7.05625e+06	7.08294e+06	1.35416e+07	7.91654e+06	5.71731e+06	1.03285e+07	7.86275e+06	1.60869e+06	2.54998e+06	1.95269e+06	2.3042e+06	1.56536e+06	4.96916e+06	559465	3.2965e+06	1.9464e+07	7.07552e+06	6.40498e+06	8.4426e+06	6.69539e+06	6.63461e+06	5.89311e+06
0.697_276.0957	Vv4325500	C18 H16 O Si	276.096	0.697	C14549	S63119				level4				NULL	1.56357e+06	1.92571e+06	1.7853e+06	1.95566e+06	1.80804e+06	1.8697e+06	1.62318e+06	1.65841e+06	2.69654e+06	1.56857e+06	1.94286e+06	1.50441e+06	9.20652e+06	3.75223e+06	1.08654e+07	8.50997e+06	4.37269e+06	4.17077e+06	6.7521e+06	5.49278e+06	487179	634891	779711	632857	513825	823624	436402	508297	6.23748e+06	1.62154e+06	3.06837e+06	1.33248e+06	1.4227e+06	1.62395e+06	1.67537e+06
0.697_341.1689		C16 H28 N3 O P S	341.169	0.697						level5					3.13526e+06	2.9083e+06	2.30514e+06	3.59939e+06	3.16253e+06	2.7608e+06	3.49769e+06	2.65118e+06	2.87526e+06	2.92792e+06	3.36168e+06	2.81523e+06	7.81934e+06	5.66288e+06	8.19475e+06	1.21109e+07	4.92861e+06	4.19164e+06	7.36443e+06	8.38184e+06	894391	882548	1.08228e+06	1.9054e+06	1.79412e+06	339601	249391	569453	2.87872e+07	7.12598e+06	1.58693e+07	1.59057e+07	1.63933e+07	1.26243e+07	8.03559e+06
0.697_345.1036		C10 H23 N3 O6 S2	345.104	0.697						level5					266365	218534	257755	237150	269597	289531	255192	240462	263691	245405	278242	231452	48528.4	43769.2	46112.8	34541.2	34604.7	37926.4	46086.7	46055	41116.6	51300.5	42080.5	37318.5	42388.7	27127.1	40594.5	36537.2	78128.1	59165.8	63668.6	70982.5	90734.2	62142.3	60899
0.697_73.0892	Diethylamine	C4 H11 N	73.0892	0.697		S7730	HMDB0041878			level4	Organic nitrogen compounds	Organonitrogen compounds	Amines		6.70436e+07	7.16362e+07	6.37585e+07	6.46263e+07	7.08312e+07	7.13477e+07	6.91372e+07	6.53289e+07	7.06448e+07	6.71427e+07	6.67605e+07	6.84695e+07	6.37576e+07	4.06132e+07	5.68223e+07	5.5649e+07	9.36595e+07	8.71897e+07	7.57954e+07	1.10403e+08	5.62062e+07	9.64081e+07	1.10351e+08	3.0313e+08	1.30998e+08	8.25228e+07	6.08618e+07	3.84236e+07	3.77175e+07	3.84348e+07	2.10902e+07	1.15517e+07	5.12444e+07	8.67294e+06	4.78582e+07
0.698_133.0198	Timonacic	C4 H7 N O2 S	133.02	0.698		S9546				level4					7.48615e+06	8.19241e+06	1.63438e+07	8.00253e+06	8.12119e+06	9.15066e+06	8.56449e+06	8.55796e+06	7.36462e+06	1.19652e+07	1.11997e+07	6.96286e+06	4.80964e+07	1.99604e+07	4.83005e+07	3.54583e+07	1.80062e+07	1.87723e+07	1.43383e+07	3.23424e+07	2.53916e+06	1.38733e+06	1.66371e+06	3.58635e+06	4.05118e+06	3.39812e+06	3.30857e+06	710046	1.47482e+07	5.71817e+06	1.65104e+07	1.79796e+07	1.1536e+07	1.4807e+07	2.14253e+07
0.698_183.6111	[similar to: dl-dipalmitoylphosphatidylcholine; δmass: -549.9510 da]		183.611	0.698						level5					287731	297817	284025	303978	335364	290388	386971	294666	297829	296551	307998	296848	364041	336487	387490	288150	639670	325390	370365	337101	777604	1.42062e+06	392331	310716	365583	228142	574002	1.37046e+06	611438	446162	533649	579219	681475	484648	505988
0.698_237.0671		C8 H15 N O5 S	237.067	0.698						level5					1.13172e+06	1.77987e+06	1.09146e+06	1.29079e+06	1.19549e+06	1.36147e+06	1.50056e+06	1.24831e+06	1.12998e+06	1.37304e+06	1.32501e+06	1.29144e+06	3.60064e+06	3.42632e+06	3.53058e+06	4.28637e+06	923892	1.43949e+06	2.56195e+06	2.29609e+06	190229	152744	168809	172965	189038	125690	164022	152068	3.09928e+06	1.76882e+06	2.20381e+06	1.88848e+06	1.20705e+06	2.20668e+06	1.84408e+06
0.698_277.1161	1-{[(3s,4s,5r)-2,3,4-trihydroxy-5-(hydroxymethyl)tetrahydro-2-furanyl]methyl}-2-pyrrolidinecarboxylic acid (non-preferred name)	C11 H19 N O7	277.116	0.698		S35014586	HMDB0038493			level4	Organoheterocyclic compounds	Benzodioxanes	Phenylbenzodioxanes		1.54837e+07	2.61238e+07	1.49956e+07	1.5818e+07	1.63685e+07	1.91659e+07	1.63297e+07	1.6555e+07	1.69869e+07	2.04413e+07	1.6805e+07	1.65143e+07	2.39598e+07	2.55057e+07	2.71624e+07	4.98981e+07	1.83039e+07	2.42993e+07	2.57908e+07	2.17822e+07	698263	518054	532830	782993	539573	355627	444475	459839	7.20836e+07	3.23539e+07	4.72499e+07	4.5699e+07	5.89018e+07	4.80862e+07	3.51784e+07
0.698_287.088	N-(6-amino-5-nitro-4-pyrimidinyl)pentofuranosylamine	C9 H13 N5 O6	287.088	0.698		S9819660	HMDB0033718			level4	Organic oxygen compounds	Organooxygen compounds	Carbohydrates and carbohydrate conjugates		1.28526e+06	1.33441e+06	1.25551e+06	1.31995e+06	1.38067e+06	1.53436e+06	1.28819e+06	1.3399e+06	1.30766e+06	1.30583e+06	1.40732e+06	1.29316e+06	4.62231e+06	1.92805e+06	3.99879e+06	693515	1.15496e+06	1.02357e+06	4.28026e+06	3.22646e+06	617784	266548	390274	1.45114e+06	1.75039e+06	174356	579262	358385	2.38491e+06	1.20387e+06	4.5467e+06	3.62842e+06	3.16841e+06	5.17032e+06	3.19099e+06
0.698_297.0881		C10 H21 N O5 P2	297.088	0.698						level5					853499	1.53312e+06	1.0087e+06	1.68282e+06	1.82315e+06	1.17372e+06	1.21682e+06	1.45237e+06	1.40492e+06	1.39358e+06	1.12112e+06	1.26131e+06	2.46653e+06	1.3276e+06	1.49306e+06	3.81449e+06	661991	823385	1.64341e+06	2.1952e+06	282788	287357	230429	331188	222722	241407	192886	223183	1.14534e+07	6.13768e+06	1.1067e+07	1.16532e+07	808892	1.59733e+07	7.55927e+06
0.698_305.1223		C15 H21 N3 P2	305.122	0.698						level5					402279	252925	307650	414865	312227	193358	420386	337852	302242	352464	253685	362514	718743	1.33544e+06	842315	1.32499e+06	1.26581e+06	1.38227e+06	798888	901579	235781	170681	319108	287666	233106	201121	201071	230521	413716	335724	339834	386438	486419	334427	328959
0.698_346.0178		C5 H10 N6 O10 S	346.018	0.698						level5					2.52817e+06	2.68215e+06	2.60063e+06	2.23111e+06	5.02268e+06	2.77649e+06	2.96124e+06	2.60303e+06	2.90363e+06	2.34372e+06	3.53891e+06	2.80207e+06	5.173e+06	1.06414e+06	896442	633605	664646	1.09044e+06	1.26614e+06	873412	4.87385e+06	2.50081e+06	6.06251e+06	9.2604e+06	6.36835e+06	2.79854e+06	7.81262e+06	2.32237e+06	8.81072e+06	6.32012e+06	6.56863e+06	5.55118e+06	9.1054e+06	6.10557e+06	6.76229e+06
0.698_369.045	Acetosulfone	C14 H15 N3 O5 S2	369.045	0.698		S29130				level4					1.60424e+06	1.77446e+06	1.5411e+06	1.59539e+06	1.86308e+06	1.65476e+06	1.74084e+06	1.61314e+06	1.66276e+06	1.67023e+06	1.64009e+06	1.71352e+06	245866	268056	174247	179526	234819	125553	470934	196914	2.26531e+06	644327	1.28215e+06	2.22934e+06	2.21857e+06	364818	2.39915e+06	850182	5.46351e+06	2.93324e+06	3.2479e+06	4.37307e+06	8.12068e+06	3.79586e+06	3.40895e+06
0.698_394.1348		C12 H23 N6 O7 P	394.135	0.698						level5					540587	540587	540587	540587	540587	540587	540587	540587	540587	540587	540587	540587	2.1329e+06	1.34451e+06	1.60207e+06	4.34333e+06	418777	503222	2.07247e+06	1.10992e+06	184319	137488	237371	1.19799e+06	369430	629168	154384	181503	1.1957e+07	2.35883e+06	3.73711e+06	3.42238e+06	3.87191e+06	3.75593e+06	1.87893e+06
0.698_488.9466			488.947	0.698						level5					182634	267297	171190	253029	188806	207312	210010	209281	207805	226755	179636	224472	187754	126088	128468	105818	256039	113013	64912.3	138671	126177	140912	119938	103020	61553.7	105223	61359.3	107172	171847	169958	274213	259491	1.01903e+06	373740	321309
0.699_151.0495	Guanine	C5 H5 N5 O	151.049	0.699	C00242	MReference-436	HMDB0000132		96.1	level1	Organoheterocyclic compounds	Imidazopyrimidines	Purines and purine derivatives	map00230 Purine metabolism; map01100 Metabolic pathways;	4.46111e+07	4.55963e+07	4.63134e+07	4.95305e+07	7.84746e+07	4.65836e+07	4.67783e+07	4.94366e+07	6.68625e+07	4.84536e+07	4.85285e+07	4.6277e+07	1.43866e+08	7.78144e+07	1.01188e+08	9.55902e+07	3.94807e+07	4.26589e+07	1.24208e+08	8.41653e+07	2.95536e+07	2.40932e+07	1.8566e+07	3.38954e+07	1.89018e+07	3.88014e+07	2.04572e+07	1.63052e+07	1.48618e+08	1.17458e+08	1.95563e+08	2.32899e+08	1.74621e+08	1.84582e+08	1.40889e+08
0.699_186.1007	Ala-pro	C8 H14 N2 O3	186.101	0.699		S370068				level4					2.69197e+06	3.0289e+06	4.78992e+06	3.08224e+06	3.10163e+06	3.56789e+06	2.655e+06	3.24821e+06	2.67106e+06	5.17847e+06	2.66165e+06	3.03238e+06	2.96042e+06	2.46807e+06	2.52367e+06	3.24266e+06	4.08119e+06	5.20436e+06	2.60243e+06	1.85072e+06	1.47633e+07	1.3022e+07	6.57512e+06	1.239e+07	1.37303e+07	2.28189e+07	1.05203e+07	1.3477e+07	3.40702e+06	5.4189e+06	1.96466e+06	3.04034e+06	733319	3.71574e+06	1.31323e+07
0.699_191.1524		C9 H21 N O3	191.152	0.699						level5					3.87156e+06	3.84437e+06	4.3282e+06	4.23036e+06	3.003e+06	4.33937e+06	4.10396e+06	3.68984e+06	4.10045e+06	4.1203e+06	4.02879e+06	3.45533e+06	113162	105816	274787	285215	305134	255370	319652	348792	2.60416e+06	1.29136e+06	1.19637e+06	2.15828e+06	3.49605e+06	1.37676e+06	1.75848e+06	1.44135e+06	188486	143974	163517	173744	221184	149931	152622
0.699_209.1282	Minoxidil	C9 H15 N5 O	209.128	0.699		S10438564	HMDB0014494			level4	Organic nitrogen compounds	Organonitrogen compounds	Amines		877559	848564	1.00711e+06	983256	1.07867e+06	1.22161e+06	845317	1.05472e+06	1.11484e+06	770499	1.15247e+06	906319	1.57653e+06	1.13839e+06	1.37018e+06	1.22137e+06	1.36866e+06	1.517e+06	2.78842e+06	4.19574e+06	421922	397442	1.03712e+06	2.08347e+06	1.27983e+06	143566	307913	254702	431938	669108	524875	637594	523393	663048	587283
0.699_271.1645	Arg-pro	C11 H21 N5 O3	271.164	0.699		S295008				level4					996222	985175	1.02872e+06	1.00801e+06	986786	1.00008e+06	1.00138e+06	1.00016e+06	1.00122e+06	976522	1.05048e+06	976930	614401	558332	351181	525322	1.42279e+06	945565	218603	749609	6.71049e+06	5.4739e+06	5.45709e+06	1.09031e+07	1.19649e+07	8.66868e+06	6.63894e+06	7.41702e+06	1.361e+06	1.17858e+06	730628	743236	300355	1.17035e+06	1.30851e+06
0.699_323.0262		C12 H12 Cl N5 P2	323.026	0.699						level5					885928	990369	864713	1.02042e+06	870120	923871	925007	923920	923250	898546	980928	895867	1.22586e+06	537152	822472	387917	481671	516248	782243	1.13133e+06	1.26066e+06	373291	1.52218e+06	1.12601e+06	953700	285097	1.19063e+06	593093	1.25826e+06	1.02227e+06	1.12311e+06	1.04447e+06	2.86809e+06	1.17633e+06	1.13177e+06
0.699_323.0518	Cytidine 5'-monophosphate (hydrate)	C9 H14 N3 O8 P	323.052	0.699	C00055	MReference-1210	HMDB0000095		38.1	level3	Nucleosides, nucleotides, and analogues	Pyrimidine nucleotides	Pyrimidine ribonucleotides	map00240 Pyrimidine metabolism; map01100 Metabolic pathways;	3.47773e+06	3.37685e+06	3.71902e+06	3.52304e+06	3.86171e+06	3.77877e+06	3.50498e+06	3.64199e+06	4.06087e+06	3.64977e+06	2.91885e+06	3.98632e+06	5.06381e+06	2.87827e+06	2.72183e+06	5.11117e+06	4.51303e+06	4.10505e+06	5.17072e+06	3.30669e+06	3.14431e+06	1.70294e+06	3.17488e+06	8.43917e+06	4.09954e+06	2.30014e+06	3.14945e+06	1.60338e+06	6.09376e+06	3.56641e+06	3.63212e+06	2.7062e+06	5.43972e+06	2.35171e+06	3.23785e+06
0.699_680.1128			680.113	0.699						level5					434205	158174	262417	345868	301361	248190	304213	248648	315002	194589	287140	378084	601691	456581	474911	322397	413578	337896	505769	325330	160443	130278	150979	136624	149733	106160	143858	136197	1.57513e+06	1.04741e+06	1.17666e+06	1.07477e+06	1.49604e+06	859331	736567
0.7_129.5948	[similar to: n-phenylacetylglutamine; δmass: -134.5162 da]		129.595	0.7						level5					798548	809831	977426	1.04973e+06	834894	688715	977612	787805	741407	999237	848497	890201	319664	753522	513291	860994	1.72487e+06	1.07177e+06	373929	401167	906454	5.76296e+06	1.67487e+06	758469	647183	5.16897e+06	944875	3.66448e+06	537887	1.311e+06	432607	515556	585636	422893	798952
0.7_138.0478		C3 H12 N2 P2	138.048	0.7						level5					1.14366e+06	1.32861e+06	1.03885e+06	1.32018e+06	1.1804e+06	1.19919e+06	1.19381e+06	1.17187e+06	1.24155e+06	1.28558e+06	977162	1.33894e+06	4.43102e+06	1.61052e+06	6.2784e+06	7.01742e+06	2.39239e+06	1.39917e+06	4.35261e+06	4.58551e+06	193557	324710	214291	248770	330837	534999	122392	213861	590484	581996	727751	809191	697973	416016	1.37016e+06
0.7_174.1006	N-acetylornithine	C7 H14 N2 O3	174.101	0.7		MReference-513			30.6	level3					2.56498e+06	3.16256e+06	3.2451e+06	2.47879e+06	2.95013e+06	3.36446e+06	2.89774e+06	2.98849e+06	2.54144e+06	3.13565e+06	2.53713e+06	3.32294e+06	1.13108e+06	2.80205e+06	1.56547e+06	2.97047e+06	7.39939e+06	5.95417e+06	1.32227e+06	1.53379e+06	2.12059e+06	1.12662e+07	5.00302e+06	715437	1.57694e+06	799525	2.13744e+06	1.10251e+07	2.932e+06	4.40473e+06	2.64118e+06	2.69299e+06	2.20169e+06	3.55544e+06	2.38383e+06
0.7_221.9907		C2 H3 N6 O5 P	221.991	0.7						level5					904604	613204	799219	552418	611054	719243	638123	806548	670685	604206	705010	746993	3.7567e+06	1.68662e+06	3.12966e+06	1.83955e+06	709947	964948	1.37512e+06	1.91598e+06	231137	173717	503153	303087	401544	165924	161634	198159	931277	825213	856523	1.05138e+06	1.08829e+06	578337	919454
0.7_227.1385		C9 H17 N5 O2	227.138	0.7						level5					3.59157e+06	3.59157e+06	3.59157e+06	3.59157e+06	3.59157e+06	3.59157e+06	3.59157e+06	3.59157e+06	3.59157e+06	3.59157e+06	3.59157e+06	3.59157e+06	4.79474e+06	5.43856e+06	5.94958e+06	2.80486e+06	5.42878e+06	5.05971e+06	7.12523e+06	7.712e+06	1.91158e+06	553312	1.46461e+06	4.90818e+06	2.93077e+06	586348	1.76618e+06	591678	8.06556e+06	3.64876e+06	3.7006e+06	5.57116e+06	5.41899e+06	5.126e+06	3.67173e+06
0.7_241.1063	5-methyldeoxycytidine	C10 H15 N3 O4	241.106	0.7	C03592	S389065	HMDB0002224			level4	Nucleosides, nucleotides, and analogues	Pyrimidine nucleosides	Pyrimidine 2'-deoxyribonucleosides	NULL	140471	165760	149517	129757	135094	123979	127102	189203	124507	120901	191163	123432	155403	139599	165083	123023	113831	119649	156627	143412	719913	1.05613e+06	4.1335e+06	3.81105e+06	553059	680020	487309	818682	255729	241006	227874	639875	279812	197765	215935
0.7_272.0769		C7 H17 N2 O7 P	272.077	0.7						level5					5.83895e+06	5.48306e+06	5.47948e+06	6.03889e+06	5.75876e+06	5.93247e+06	5.86615e+06	5.91205e+06	5.27925e+06	5.76073e+06	6.34705e+06	5.3976e+06	9.10192e+06	9.13758e+06	1.37887e+07	1.11261e+07	6.00726e+06	4.61039e+06	1.38237e+07	1.43403e+07	1.59627e+06	679112	3.58916e+06	4.03219e+07	2.56341e+07	7.02927e+06	1.64587e+06	1.23348e+06	2.32739e+07	1.05372e+07	1.58249e+07	1.29938e+07	1.97426e+07	1.05866e+07	7.31728e+06
0.7_321.0475		C10 H17 N3 O3 P2 S	321.048	0.7						level5					2.26941e+06	2.81602e+06	2.49677e+06	2.71505e+06	2.96437e+06	2.26846e+06	2.66815e+06	2.70331e+06	2.83815e+06	2.77064e+06	2.42086e+06	2.43392e+06	4.99471e+06	6.29069e+06	6.37016e+06	2.3489e+06	3.20702e+06	3.81259e+06	5.24112e+06	4.04321e+06	2.21602e+06	2.12606e+06	2.92951e+06	6.76471e+06	2.99754e+06	1.90448e+06	2.26852e+06	1.61777e+06	3.70731e+06	1.16499e+07	6.79289e+06	7.76959e+06	3.00217e+06	8.72988e+06	1.07669e+07
0.7_379.1241		C14 H27 N3 O3 P2 S	379.124	0.7						level5					2.80453e+06	2.91959e+06	2.54766e+06	3.32892e+06	3.09253e+06	2.91789e+06	3.3817e+06	2.66679e+06	2.78609e+06	2.95523e+06	3.29653e+06	2.7239e+06	7.38076e+06	4.65899e+06	7.47374e+06	8.23432e+06	2.92983e+06	2.71558e+06	6.5521e+06	5.89328e+06	909704	587756	1.19027e+06	1.43604e+06	1.58831e+06	282201	322463	478087	2.38666e+07	7.30095e+06	1.5682e+07	1.50534e+07	1.67834e+07	1.22797e+07	8.35471e+06
0.7_382.9955		C7 H17 Cl N3 O7 P3	382.995	0.7						level5					379695	391719	440135	397206	415648	393505	358258	603804	331446	303410	591640	360201	458177	448718	571640	354644	345464	309403	1.42246e+06	401213	507269	354200	349521	415266	431208	337524	371232	301061	4.97458e+06	4.22527e+06	7.10311e+06	7.06154e+06	7.46658e+06	4.9616e+06	5.52346e+06
0.7_410.0209			410.021	0.7						level5					663978	653706	633603	679223	729657	686743	526016	771685	570575	957478	606578	565229	1.67962e+06	1.18075e+06	1.71832e+06	138149	2.1946e+06	2.25517e+06	996855	2.22845e+06	502580	897538	1.04151e+06	252699	435418	171592	1.29668e+06	910117	291477	210588	255374	278178	321308	230831	242814
0.701_257.0041		C4 H8 N3 O8 P	257.004	0.701						level5					736425	841637	757593	940011	766955	841419	860815	845446	719930	887806	651918	963794	477489	107915	399956	255182	249573	316376	497001	590169	588381	632849	1.1388e+06	700077	676320	373429	506599	516902	803310	863002	689466	835799	1.29302e+06	516711	1.01191e+06
0.701_267.1195		C9 H24 N3 P3	267.12	0.701						level5					428688	428688	428688	428688	428688	428688	428688	428688	428688	428688	428688	428688	558819	168787	357826	253524	772630	183767	159262	133976	372954	9.97058e+06	411901	238882	151197	769979	149196	1.0341e+06	305479	237767	673840	226258	366247	242184	340208
0.701_306.0758			306.076	0.701						level5					1.72649e+07	1.90128e+07	1.95376e+07	1.83239e+07	1.59762e+07	1.99777e+07	1.80688e+07	1.93383e+07	1.69616e+07	1.67747e+07	1.86941e+07	1.95053e+07	1.53557e+07	3.52348e+07	2.99997e+07	5.45707e+07	2.0516e+07	2.83347e+07	4.01716e+07	2.70009e+07	8.84654e+06	5.97543e+06	8.30058e+06	1.54572e+07	1.20085e+07	9.8508e+06	1.39408e+07	6.36057e+06	7.59204e+07	3.63802e+07	3.49409e+07	3.24697e+07	3.26293e+07	3.13831e+07	3.65142e+07
0.701_308.0869	Clobenpropit	C14 H17 Cl N4 S	308.087	0.701	C17934	S2688				level4					1.61088e+07	1.62495e+07	1.37642e+07	1.74924e+07	1.64384e+07	1.6013e+07	1.60072e+07	1.5648e+07	1.62676e+07	1.67255e+07	1.52799e+07	1.5802e+07	2.22102e+07	2.67409e+07	2.46719e+07	3.63975e+07	1.88096e+07	1.91012e+07	2.54236e+07	1.89713e+07	385307	567294	629447	965561	618222	250421	132860	131084	8.68054e+07	2.94706e+07	3.05148e+07	3.25136e+07	4.34071e+07	3.13082e+07	2.86985e+07
0.701_423.0948		C14 H21 N3 O10 S	423.095	0.701						level5					541912	560548	554177	552310	663370	626841	629153	456698	625956	621644	543529	577594	983993	631113	601536	1.31624e+06	387478	442057	763653	651412	228697	181366	208351	205042	209034	151205	200678	187806	4.20261e+06	1.68481e+06	1.4576e+06	2.06592e+06	3.35507e+06	1.67382e+06	1.31501e+06
0.701_442.0754		C9 H23 N4 O12 P S	442.075	0.701						level5					669855	669855	669855	669855	669855	669855	669855	669855	669855	669855	669855	669855	2.07121e+06	1.51722e+06	1.99052e+06	380642	741000	715702	1.17974e+06	1.23871e+06	105865	81005.7	64629.9	80478.1	79787.2	71924	77147.1	55729.5	1.45633e+06	1.39863e+06	1.3203e+06	1.74717e+06	1.3566e+06	2.05418e+06	1.83546e+06
0.701_634.1339	Actinorhodin	C32 H26 O14	634.134	0.701	C06691	S16735642				level4	Antibiotics	Polyketides and nonribosomal peptides [Fig]	Other polyketides		3.43359e+06	3.63881e+06	3.44323e+06	4.01047e+06	3.67967e+06	3.65349e+06	3.59796e+06	3.62537e+06	3.5039e+06	4.19642e+06	3.44232e+06	3.41703e+06	3.38853e+06	4.96232e+06	4.268e+06	5.66031e+06	3.56679e+06	3.30547e+06	3.82807e+06	4.79057e+06	1.28655e+06	880816	1.33951e+06	1.73512e+06	1.8979e+06	1.07676e+06	2.37451e+06	1.21888e+06	6.58415e+06	6.89017e+06	4.72885e+06	7.36649e+06	6.56249e+06	6.44166e+06	6.44146e+06
0.702_118.0089	4-sulfanyldihydro-3(2h)-furanone	C4 H6 O2 S	118.009	0.702		S35014876	HMDB0039786			level4	Organoheterocyclic compounds	Dihydrofurans	Furanones		1.82778e+06	1.17716e+06	971176	2.54598e+06	1.21433e+06	1.33191e+06	1.23656e+06	1.59663e+06	1.45843e+06	1.2053e+06	1.67799e+06	1.41537e+06	2.01542e+06	2.05371e+06	4.31588e+06	2.91812e+06	1.02278e+06	1.75787e+06	3.78185e+06	1.90009e+06	265796	190449	489021	531723	336306	335075	347033	227154	5.8284e+06	2.37039e+06	7.29523e+06	2.48375e+06	1.34523e+06	8.94839e+06	8.06023e+06
0.702_204.0934	Dihydroaceanthrylene	C16 H12	204.093	0.702	C19401	S141070				level4				NULL	422674	267698	254162	294952	437121	316883	311022	300331	301152	323790	243848	467080	4.11455e+06	1.23092e+06	1.74498e+06	1.5412e+06	733237	1.06047e+06	1.84306e+06	2.41633e+06	19512.2	14397.1	17544.3	16539	18818	12090.6	16374.7	15849.9	34417.7	25612.8	28005	31608.2	39194.8	27337.3	27024.5
0.702_266.0515		C9 H11 N6 P S	266.051	0.702						level5					2.62898e+06	2.38229e+06	2.32811e+06	3.64159e+06	2.56366e+06	2.61141e+06	2.48291e+06	2.42085e+06	2.7219e+06	2.96683e+06	2.40177e+06	2.69107e+06	2.43578e+06	3.97919e+06	2.70053e+06	258691	6.17118e+06	4.93065e+06	2.64936e+06	3.40585e+06	1.79901e+06	9.01714e+06	2.12856e+06	496048	1.32242e+06	117456	1.92407e+06	6.35736e+06	2.49599e+06	3.09974e+06	2.41413e+06	3.823e+06	2.92435e+06	2.36654e+06	2.79546e+06
0.702_348.0212		C8 H13 Cl N2 O11	348.021	0.702						level5					642580	812431	670534	705731	811000	633732	688363	766994	596550	786868	617238	831593	757413	959582	903627	90886	1.31895e+06	1.24584e+06	659441	1.44747e+06	323887	409395	740488	97902	157048	72541.4	396127	639495	185382	172389	168783	180494	200927	146585	222837
0.702_426.1011		C14 H29 N4 O P3 S2	426.101	0.702						level5					1.25147e+06	1.17761e+06	1.11175e+06	1.31558e+06	1.01446e+06	1.30805e+06	1.01433e+06	965723	1.28024e+06	1.52052e+06	1.05392e+06	1.06299e+06	3.56262e+06	3.0557e+06	2.81034e+06	74131.7	3.03458e+06	2.91034e+06	2.14519e+06	4.13346e+06	131038	70126.7	195236	80128.1	263334	56983.4	101147	250493	163028	1.13148e+06	900628	707678	688260	1.15331e+06	820843
0.702_550.1698	4-(7-hydroxy-4-oxo-3,4-dihydro-2h-chromen-2-yl)phenyl 2-o-[(2s,3r)-3,4-dihydroxy-4-(hydroxymethyl)tetrahydro-2-furanyl]-beta-d-glucopyranoside	C26 H30 O13	550.17	0.702		S113386061				level4					271032	122729	280919	247357	341811	223686	249910	296853	177002	146636	269085	365273	398797	391670	340511	1.01534e+06	235001	220179	490687	330011	116240	90397.5	122904	102619	116920	77126.3	112645	111178	4.04167e+06	870650	1.23699e+06	1.29678e+06	1.32674e+06	1.0939e+06	862567
0.702_631.1187		C19 H40 N O12 P3 S2	631.119	0.702						level5					201625	208888	199400	216322	223310	205985	212253	208366	208104	204821	218927	204485	258075	225390	269888	204870	191418	181837	276358	229060	243969	190285	213817	203226	217507	161153	197989	192556	1.23187e+06	369500	443050	411739	912716	332870	344613
0.702_87.0143		C3 H5 N S	87.0143	0.702						level5					1.86692e+06	1.49325e+06	2.69144e+06	2.27446e+06	1.26361e+06	1.15913e+06	2.17636e+06	2.15597e+06	1.92774e+06	1.35024e+06	1.50799e+06	2.42083e+06	5.80196e+06	1.80305e+06	4.06542e+06	3.63492e+06	2.26272e+06	1.86831e+06	2.09941e+06	2.57537e+06	367220	484367	188944	522329	600506	414428	631717	101854	2.45298e+06	1.36194e+06	2.80869e+06	1.49057e+06	1.48983e+06	1.35647e+06	1.9095e+06
0.703_159.0272		C6 H10 N P S	159.027	0.703						level5					4.02791e+06	4.69376e+06	4.21527e+06	3.22493e+06	4.18156e+06	4.44161e+06	4.73938e+06	3.89588e+06	4.12737e+06	4.29028e+06	3.91127e+06	4.08472e+06	3.34982e+06	2.11671e+06	2.60448e+06	1.91736e+06	2.51486e+06	1.97995e+06	3.0015e+06	2.91164e+06	3.07671e+06	3.31218e+06	6.34451e+06	2.38671e+06	2.93877e+06	1.15305e+06	3.90043e+06	2.68734e+06	6.98918e+06	6.31075e+06	7.37794e+06	9.94388e+06	1.432e+07	9.04586e+06	8.54117e+06
0.703_183.051	Alpha-aminoadipate	C6 H11 N O4	183.051	0.703				1.4		level5					1.8252e+06	1.75669e+06	2.5669e+06	1.8807e+06	1.95146e+06	3.27404e+06	1.74537e+06	1.6758e+06	1.90384e+06	2.87997e+06	1.81216e+06	1.92081e+06	7.42948e+06	6.20477e+06	6.87344e+06	9.33582e+06	4.17204e+06	6.11096e+06	6.13634e+06	7.402e+06	233071	192698	179261	180846	323608	143568	325900	182456	358308	778607	909556	981845	1.50728e+06	834909	835283
0.703_269.0841			269.084	0.703						level5					1.38919e+06	1.74899e+06	1.6228e+06	1.57275e+06	1.53034e+06	1.55429e+06	1.50545e+06	1.56184e+06	1.44693e+06	1.67469e+06	1.46012e+06	1.66146e+06	2.43986e+06	3.6586e+06	3.08854e+06	538127	3.64129e+06	4.44986e+06	2.70108e+06	3.42715e+06	347766	1.00233e+06	1.00658e+06	202677	203376	524500	193646	911796	705036	1.71475e+06	1.50785e+06	1.00353e+06	389982	883372	1.48008e+06
0.703_281.1123	N(6)-methyladenosine	C11 H15 N5 O4	281.112	0.703		S92307	HMDB0004044			level4	Nucleosides, nucleotides, and analogues	Purine nucleosides	null		3.16055e+06	3.45463e+06	2.97898e+06	3.30283e+06	3.0918e+06	3.28564e+06	3.16589e+06	3.18222e+06	3.20855e+06	3.48988e+06	2.90404e+06	3.25413e+06	3.41478e+06	3.91773e+06	5.01521e+06	3.32057e+06	4.25038e+06	3.12059e+06	4.54102e+06	5.06858e+06	4.46031e+06	2.1273e+06	3.00678e+06	7.8272e+06	6.6108e+06	3.45811e+06	3.01029e+06	2.70075e+06	5.45496e+06	3.73735e+06	2.7518e+06	3.91283e+06	3.39615e+06	4.08797e+06	3.84379e+06
0.703_306.0366	2-protocatechuoyl phloroglucinol carboxylic acid	C14 H10 O8	306.037	0.703	C04524	S389328	HMDB0059651			level4	Phenylpropanoids and polyketides	Depsides and depsidones	null	NULL	9.34057e+06	1.07678e+07	1.04141e+07	1.03794e+07	1.02102e+07	1.01556e+07	1.00797e+07	1.02646e+07	1.02911e+07	1.00712e+07	9.2756e+06	1.1208e+07	1.39916e+07	2.43799e+07	1.85837e+07	1.30898e+06	1.53909e+07	1.84083e+07	1.37637e+07	1.55724e+07	692708	1.21033e+06	2.08014e+06	1.23861e+06	756142	276850	616201	1.03757e+06	317770	3.17548e+07	2.18547e+07	2.28189e+07	2.04786e+07	3.22112e+07	2.73346e+07
0.703_329.0657		C9 H22 N3 O2 P3 S	329.066	0.703						level5					1.01916e+08	1.15918e+08	1.06163e+08	1.03927e+08	1.03399e+08	1.16464e+08	9.70008e+07	9.71104e+07	1.05565e+08	1.16286e+08	1.04657e+08	1.05608e+08	2.34901e+08	1.58081e+08	1.74898e+08	1.62344e+08	1.15548e+08	1.11121e+08	2.58188e+08	2.01614e+08	3.63371e+06	5.18305e+06	5.21356e+06	5.1565e+06	5.18997e+06	1.26371e+06	892812	1.5342e+06	3.94525e+08	1.50624e+08	2.33702e+08	2.15016e+08	2.58113e+08	1.82935e+08	2.09644e+08
0.703_670.1416		C20 H41 N4 O11 P3 S2	670.142	0.703						level5					220042	227881	217448	232854	243348	224003	230940	227565	228730	226566	228083	226527	280671	258565	293477	222764	209487	199994	286339	260932	265570	199068	235329	220986	237332	175386	227736	212077	2.05494e+06	431885	839021	607208	1.32782e+06	429175	473757
0.703_76.0096	Thiourea	C H4 N2 S	76.0096	0.703	C14415	BGI536	HMDB0034155	95.6		level1	Organosulfur compounds	Thioureas	null	NULL	3.09481e+06	2.55876e+06	3.63093e+06	3.27433e+06	3.18196e+06	3.18199e+06	3.30407e+06	2.69025e+06	2.88551e+06	2.91417e+06	2.92883e+06	3.94282e+06	2.44682e+06	1.29502e+06	2.37335e+06	7.60945e+06	2.99608e+06	5.81894e+06	1.76009e+06	3.00645e+06	6.3217e+06	2.41322e+06	1.44771e+06	2.71186e+07	1.47975e+07	1.96784e+07	2.58878e+07	1.55426e+06	4.98871e+06	1.18734e+06	208430	1.13106e+06	5.35617e+06	188378	1.29005e+06
0.704_190.0414		C6 H10 N2 O3 S	190.041	0.704						level5					1.07367e+06	885917	996480	932846	1.37672e+06	1.29873e+06	1.10317e+06	799699	1.17273e+06	924917	815209	1.5681e+06	2.05025e+06	1.01099e+06	1.59658e+06	2.3004e+06	3.6108e+06	2.58347e+06	935287	2.02021e+06	403635	303581	254083	318395	308191	324526	276819	227022	887519	362828	731636	577316	595789	451821	605600
0.704_193.0411		C6 H11 N O4 S	193.041	0.704						level5					4.44448e+06	5.36449e+06	5.21434e+06	5.37697e+06	4.56021e+06	8.85968e+06	4.407e+06	5.33912e+06	4.36858e+06	4.69673e+06	5.88565e+06	5.73298e+06	1.77128e+07	1.67981e+07	3.26588e+07	2.58066e+07	7.37774e+06	1.11442e+07	1.32102e+07	1.93458e+07	1.55821e+06	2.79889e+06	2.18792e+06	1.95914e+06	1.39033e+06	3.11819e+06	1.42308e+06	3.75113e+06	9.42692e+06	3.55793e+06	5.19405e+06	4.96822e+06	4.8347e+06	5.76966e+06	4.55599e+06
0.705_111.0299	[similar to: cytosine; δmass: -0.0134 da]		111.03	0.705						level5					2.60534e+07	1.57239e+07	2.73502e+07	3.33141e+07	2.45095e+07	2.54091e+07	2.03532e+07	3.27226e+07	1.71378e+07	2.15907e+07	2.66532e+07	2.98661e+07	7.64629e+07	6.44989e+07	6.3454e+07	8.92407e+07	2.20213e+07	3.70457e+07	4.98955e+07	3.439e+07	1.65079e+07	7.638e+06	2.30693e+07	2.3797e+07	2.42211e+07	1.87281e+06	1.04873e+07	1.26755e+07	4.21052e+07	1.33629e+07	1.17947e+07	3.18946e+07	9.52358e+07	5.0279e+06	9.32799e+07
0.705_351.0477		C9 H13 N5 O8 S	351.048	0.705						level5					3.23521e+07	2.76682e+07	3.35068e+07	2.77201e+07	2.95989e+07	3.42733e+07	2.68505e+07	2.71673e+07	3.164e+07	3.1119e+07	3.05731e+07	3.01046e+07	3.73064e+07	3.34892e+07	4.30356e+07	1.83181e+07	2.40668e+07	1.99745e+07	4.19264e+07	3.45967e+07	1.06279e+06	1.81185e+06	2.01776e+06	1.1942e+06	1.05997e+06	318536	423050	537696	5.74886e+07	3.38683e+07	6.65086e+07	5.19859e+07	6.37838e+07	4.36618e+07	5.82291e+07
0.705_367.0216	Anilofos	C13 H19 Cl N O3 P S2	367.022	0.705	C18394	S82790				level4				NULL	3.9247e+06	2.99352e+06	3.5687e+06	3.79181e+06	4.19567e+06	3.81949e+06	3.39737e+06	3.83795e+06	3.50466e+06	3.79626e+06	3.74295e+06	3.55618e+06	4.24331e+06	6.27165e+06	5.29263e+06	2.55216e+06	3.52842e+06	3.12328e+06	7.39026e+06	4.03899e+06	192324	165546	240423	218463	281736	126160	269298	212060	2.66104e+07	1.17435e+07	2.10945e+07	1.8076e+07	1.97021e+07	1.60422e+07	2.06453e+07
0.705_389.0036		C5 H15 N3 O13 S2	389.004	0.705						level5					1.52043e+06	1.70643e+06	1.78854e+06	1.91145e+06	1.85185e+06	1.81037e+06	1.92863e+06	1.65734e+06	1.90131e+06	1.58241e+06	1.75056e+06	1.84525e+06	2.05149e+06	1.78591e+06	2.00876e+06	900157	912891	1.08936e+06	2.43308e+06	1.28407e+06	108559	88641	105197	101432	114159	71878.9	99259.2	94963.5	4.66962e+06	4.53027e+06	8.43401e+06	9.43369e+06	1.23424e+07	9.01925e+06	6.03439e+06
0.705_654.1463	5-[7-(beta-d-glucopyranuronosyloxy)-5-hydroxy-4-oxo-3,4-dihydro-2h-chromen-2-yl]-2-methoxyphenyl beta-d-glucopyranosiduronic acid	C28 H30 O18	654.146	0.705		S35015225	HMDB0041742			level4	Phenylpropanoids and polyketides	Flavonoids	Flavonoid glycosides		267801	244124	279811	250395	359737	259831	260512	256461	274134	278000	297340	258035	307658	293152	318102	246429	236737	226951	321916	277984	288183	227208	267161	244808	267046	190651	242704	240862	2.85211e+06	526637	919643	1.18298e+06	1.11208e+06	729203	414759
0.706_156.0036		C10 H4 S	156.004	0.706						level5					7.2683e+06	1.01237e+07	9.39472e+06	1.10241e+07	1.13493e+07	7.5831e+06	1.12372e+07	8.94485e+06	9.30953e+06	1.08427e+07	8.71023e+06	9.21769e+06	8.61911e+06	1.03903e+07	1.15155e+07	6.59736e+06	6.52155e+06	9.98219e+06	7.52383e+06	9.73028e+06	5.02815e+06	4.19648e+06	4.26818e+06	5.11516e+06	7.95943e+06	3.71255e+06	7.30304e+06	4.23541e+06	1.83547e+07	1.60659e+07	2.1339e+07	2.29375e+07	2.48088e+07	2.75049e+07	2.43027e+07
0.706_245.1262		C11 H19 N O5	245.126	0.706						level5					981302	819233	1.32261e+06	1.08216e+06	980587	950460	1.07088e+06	1.11773e+06	1.04571e+06	1.15293e+06	932223	930930	1.52366e+06	2.27578e+06	2.66248e+06	3.04657e+06	1.86395e+06	2.14451e+06	2.39674e+06	2.31783e+06	137717	101650	110698	111688	116140	90781.7	111166	99485.4	1.22218e+06	750377	893355	650194	568762	572996	1.0153e+06
0.706_323.1216		C12 H21 N O9	323.122	0.706						level5					535940	583162	582552	547402	610298	572707	558888	573350	561680	599186	620606	506534	138186	138068	160112	146902	119899	106279	190014	152506	126338	165764	127343	112720	131861	82378.4	126134	112507	255520	181637	197976	249502	278329	197140	202793
0.707_135.0547	Adenine	C5 H5 N5	135.055	0.707	C00147	MReference-296	HMDB0000034		92.7	level1	Organoheterocyclic compounds	Imidazopyrimidines	Purines and purine derivatives	map00230 Purine metabolism; map01100 Metabolic pathways;	6.41812e+06	8.88283e+06	7.20512e+06	8.50947e+06	7.58528e+06	9.78104e+06	6.92445e+06	8.07666e+06	6.95049e+06	7.39425e+06	7.79723e+06	8.79792e+06	901696	2.07543e+06	2.34883e+06	2.41597e+06	7.66991e+06	7.50817e+06	1.32564e+06	2.34575e+06	8.725e+07	4.56538e+07	5.18477e+06	5.54963e+07	7.53885e+07	8.12908e+07	8.60706e+07	2.5226e+07	3.21466e+07	1.94571e+07	2.10734e+07	1.76326e+07	2.81939e+07	2.80075e+07	2.16225e+07
0.707_188.1162	N2-acetyl-l-lysine	C8 H16 N2 O3	188.116	0.707	C12989	BGI409	HMDB0000446	8.8		level3	Organic acids and derivatives	Carboxylic acids and derivatives	Amino acids, peptides, and analogues	NULL	2.31699e+06	2.45941e+06	2.37017e+06	2.77564e+06	2.22034e+06	2.47278e+06	2.37712e+06	2.40753e+06	2.45266e+06	2.66985e+06	2.12291e+06	2.50769e+06	1.16948e+06	1.9578e+06	1.21645e+06	2.31006e+06	5.29923e+06	2.60827e+06	1.29961e+06	1.40831e+06	1.94442e+06	1.33708e+07	2.83545e+06	1.17371e+06	1.4597e+06	2.46807e+06	2.8492e+06	6.01245e+06	3.05106e+06	2.11054e+06	1.86007e+06	2.68175e+06	1.62234e+06	2.38454e+06	2.36324e+06
0.707_273.0071		C6 H14 N O5 P3	273.007	0.707						level5					465880	843153	667567	702765	523682	637658	680653	565618	621037	425985	797652	744241	3.63073e+06	6.84746e+06	3.026e+06	3.93826e+06	1.6946e+06	2.16061e+06	2.24768e+06	5.30686e+06	446922	470611	406555	488639	492374	442021	471540	381260	904971	687386	726155	855801	849185	703300	712079
0.707_636.1495	5,7-dihydroxy-2-(4-hydroxyphenyl)-4-oxo-4h-chromen-3-yl 4-o-acetyl-6-o-[(2e)-3-(4-hydroxyphenyl)-2-propenoyl]-beta-d-erythro-hexopyranoside	C32 H28 O14	636.149	0.707		S24844537				level4					694037	659219	455365	704147	638005	809014	612979	670580	602250	616153	599993	710409	976361	1.42398e+06	1.62848e+06	2.4357e+06	549001	740157	1.15228e+06	610346	203093	149790	199993	164104	177753	139304	156481	188709	1.16967e+07	1.93392e+06	3.08468e+06	2.48417e+06	3.25119e+06	2.45358e+06	1.72401e+06
0.708_290.0628		C11 H14 O9	290.063	0.708				91.6		level5					2.06936e+07	2.32794e+07	1.54856e+07	2.23931e+07	1.7899e+07	1.87929e+07	2.37196e+07	2.3076e+07	2.47115e+07	2.66491e+07	2.73763e+07	8.77534e+06	2.48841e+07	4.99706e+07	3.04517e+07	1.08756e+07	4.35052e+07	3.05032e+07	2.56792e+07	5.16339e+07	4.29024e+06	5.10105e+06	8.77061e+06	6.04427e+07	2.47841e+07	7.83818e+06	5.07346e+06	8.31086e+06	1.21481e+07	3.52928e+06	6.9203e+06	7.93179e+06	7.15836e+06	1.58768e+07	9.97411e+06
0.708_373.0297		C10 H15 N O12 S	373.03	0.708						level5					6.6669e+06	7.67248e+06	7.2786e+06	7.27783e+06	7.94554e+06	6.85588e+06	7.52821e+06	8.04748e+06	7.13422e+06	7.31759e+06	6.76588e+06	7.68567e+06	7.54083e+06	6.47053e+06	7.98576e+06	2.56989e+06	4.98305e+06	5.03084e+06	7.42164e+06	7.03509e+06	156143	435727	560099	113888	160898	83866.4	129696	135103	9.23016e+06	9.32849e+06	1.25203e+07	1.08158e+07	1.45038e+07	9.12996e+06	9.41489e+06
0.708_406.1036	Rotenonone	C23 H18 O7	406.104	0.708	C10525	S391138				level4	Flavonoids	Isoflavonoids	Rotenones	NULL	251407	336711	379924	335781	336903	311016	365512	309020	346911	336405	291983	329833	49214.9	49164.9	43727.2	45374.9	29271.2	37415.2	46122	98510.1	16684.9	13700.6	21413.8	19653.2	42094	11033.6	12923.9	20158.4	357207	702117	657778	711742	295018	623492	1.16303e+06
0.708_446.9625		C12 H7 Cl N5 O10 P	446.962	0.708						level5					274525	333288	240534	365353	328766	291805	246833	315989	285450	349234	301474	273357	272035	151809	234783	104313	142180	115910	169060	129808	108981	95612.1	122801	113550	134453	72843.6	128658	110652	244841	1.27736e+06	1.30563e+06	2.11829e+06	3.36914e+06	1.89229e+06	1.79836e+06
0.71_147.0896	Afegostat	C6 H13 N O3	147.09	0.71		S394649				level4					8.73434e+06	1.36054e+07	9.22693e+06	1.38432e+07	8.70543e+06	1.05605e+07	1.05583e+07	1.06257e+07	1.05151e+07	1.04595e+07	1.0663e+07	1.06076e+07	1.00101e+07	3.09279e+07	1.31453e+07	1.87864e+07	1.76169e+07	3.34232e+07	1.63116e+07	1.13845e+07	4.11144e+06	4.05173e+06	4.53897e+06	1.68775e+06	5.08634e+06	3.70473e+06	5.99759e+06	9.48209e+06	9.52604e+07	3.65167e+07	3.6739e+07	4.57959e+07	4.89445e+07	5.1574e+07	2.21619e+07
0.71_430.9886		C10 H25 Cl N O3 P3 S3	430.989	0.71						level5					686618	800455	685009	755686	787050	770856	798868	710164	831084	722486	668241	794195	440721	260912	440365	65392.7	362277	302454	599235	621438	77636.8	58357.5	69635.1	64892.4	69985.6	51291.4	67172.8	62769.4	169443	672747	781179	1.3531e+06	2.14382e+06	925536	1.12996e+06
0.71_449.0249		C9 H16 N5 O12 P S	449.025	0.71						level5					8.28457e+06	9.14387e+06	8.11858e+06	8.8029e+06	6.99243e+06	9.37263e+06	7.24428e+06	9.6922e+06	7.87211e+06	8.56164e+06	7.33587e+06	9.1449e+06	1.89565e+07	1.25082e+07	1.33491e+07	1.36239e+07	1.08762e+07	9.38175e+06	1.32135e+07	1.39739e+07	488582	703245	400928	532150	391980	281880	376960	362018	2.61695e+07	9.67293e+06	2.16734e+07	1.10863e+07	1.43821e+07	1.16925e+07	1.26905e+07
0.71_464.999		C6 H21 N5 O9 P2 S3	464.999	0.71						level5					953380	1.35103e+06	1.2862e+06	1.42222e+06	1.11359e+06	1.51337e+06	1.16393e+06	1.24238e+06	1.21366e+06	1.2365e+06	1.23332e+06	1.23549e+06	2.94175e+06	3.04053e+06	2.45122e+06	1.51547e+06	930141	1.84535e+06	3.36875e+06	1.55123e+06	310867	248842	296726	282930	292782	205757	272231	267764	8.75396e+06	4.12888e+06	6.13527e+06	4.34253e+06	4.45388e+06	3.70864e+06	4.33029e+06
0.711_157.0142		C2 H8 N O5 P	157.014	0.711						level5					3.74109e+07	6.57359e+07	3.73693e+07	5.34081e+07	3.81674e+07	3.96604e+07	5.05488e+07	3.74141e+07	5.25133e+07	3.51873e+07	4.6321e+07	5.15601e+07	7.79409e+07	5.14609e+07	6.58059e+07	387216	2.98566e+07	3.26616e+07	7.69402e+07	1.36584e+08	2.54155e+07	1.987e+07	2.59026e+07	161226	4.34412e+06	119368	2.54118e+07	1.97903e+07	1.21656e+06	1.00334e+08	1.40151e+08	2.3155e+08	2.3997e+07	1.80699e+07	1.05735e+08
0.711_161.0147		C5 H7 N O3 S	161.015	0.711						level5					2.97708e+06	2.97708e+06	2.97708e+06	2.97708e+06	2.97708e+06	2.97708e+06	2.97708e+06	2.97708e+06	2.97708e+06	2.97708e+06	2.97708e+06	2.97708e+06	7.87187e+06	7.42297e+06	7.18664e+06	7.2057e+06	8.30121e+06	1.26101e+07	6.94943e+06	5.58803e+06	251032	222016	286641	262444	366410	166694	310053	261596	5.59332e+06	1.66312e+06	2.04652e+06	2.55179e+06	3.31055e+06	1.86635e+06	1.91511e+06
0.712_125.0148	Taurine	C2 H7 N O3 S	125.015	0.712	C00245	S1091	HMDB0000251	22.5	49.5	level4	Organic acids and derivatives	Organic sulfonic acids and derivatives	Organosulfonic acids and derivatives	map00120 Primary bile acid biosynthesis; map00430 Taurine and hypotaurine metabolism; map00920 Sulfur metabolism; map01100 Metabolic pathways; map02010 ABC transporters; map04080 Neuroactive ligand-receptor interaction;	3.63835e+07	1.96372e+07	3.54403e+07	3.48426e+07	4.79821e+07	3.43953e+07	3.48438e+07	3.27412e+07	3.32443e+07	2.29195e+07	4.43217e+07	3.61035e+07	5.39895e+07	6.17413e+07	5.55537e+07	3.35691e+07	3.56352e+07	4.70425e+07	3.2687e+07	5.61292e+07	4.21183e+06	3.93995e+06	6.72927e+06	3.07068e+06	6.03658e+06	2.63807e+06	4.34192e+06	4.36242e+06	1.60938e+07	1.77442e+07	1.93804e+07	1.44723e+07	2.79435e+07	1.2785e+07	2.65016e+07
0.712_248.0832	Pyrimethamine	C12 H13 Cl N4	248.083	0.712	C07391	S4819	HMDB0014350			level4	Organoheterocyclic compounds	Diazines	Pyrimidines and pyrimidine derivatives	NULL	281518	281518	281518	281518	281518	281518	281518	281518	281518	281518	281518	281518	368550	330994	398946	316238	227772	256578	198748	159080	366240	2.34176e+06	251621	186386	173391	246170	176282	748971	3.53078e+06	456149	2.31272e+06	1.63237e+06	2.28653e+06	2.48617e+06	666690
0.712_462.9372		C5 H10 Cl N5 O14 S2	462.937	0.712						level5					165065	170946	163119	174676	182548	168036	173240	170708	171583	169959	171097	169930	210546	193963	216572	167107	157147	150026	214798	174847	199218	149331	176533	165773	178035	131566	149928	159090	328731	415613	1.28173e+06	1.25085e+06	1.86708e+06	751924	536851
0.713_279.0849		C12 H13 N3 O5	279.085	0.713						level5					6.68992e+06	7.34654e+06	6.6051e+06	7.69392e+06	7.94142e+06	8.37621e+06	6.83987e+06	8.31678e+06	6.92864e+06	6.91009e+06	7.66385e+06	7.27919e+06	4.74805e+06	1.74332e+07	2.13771e+07	5.95821e+06	1.40886e+07	1.28429e+07	2.01323e+07	1.87792e+07	3.83629e+06	2.03903e+06	2.66764e+06	286757	171197	277913	2.0804e+06	2.04088e+06	1.36047e+06	201133	1.62531e+06	2.41019e+06	1.43811e+06	331487	1.68465e+06
0.714_107.9817		C H4 N2 S2	107.982	0.714						level5					338353	349952	333495	356654	372231	337062	340955	328578	322151	420330	351342	310747	423009	365025	439766	332431	299828	281015	416084	342811	9.3428e+06	4.26545e+06	3.5122e+06	2.46145e+07	1.76668e+07	2.19131e+07	4.62657e+07	4.9732e+06	625793	371625	618012	658073	726326	519642	522582
0.714_168.0514			168.051	0.714						level5					752743	856850	876668	1.42949e+06	910617	964779	593645	888782	937972	702196	1.18289e+06	995593	4.00173e+06	1.39514e+06	804321	1.68072e+06	569719	675257	2.89888e+06	1.91991e+06	480079	821255	2.18132e+06	261506	463438	174453	709905	593820	4.12039e+06	2.24378e+06	1.67446e+06	2.49381e+06	4.94662e+06	1.59405e+06	861953
0.714_169.074	Noradrenaline	C8 H11 N O3	169.074	0.714		S926				level4					1.32074e+07	9.62562e+06	1.42599e+07	1.44674e+07	1.5821e+07	1.21076e+07	1.1788e+07	1.38961e+07	1.07626e+07	1.8681e+07	1.12404e+07	1.22193e+07	1.88956e+07	1.89835e+07	1.82994e+07	3.01281e+07	1.54675e+07	2.6669e+07	2.24587e+07	1.94532e+07	3.65048e+07	3.21712e+07	1.61926e+07	3.8226e+07	3.22432e+07	3.6004e+07	2.988e+07	2.8107e+07	1.44699e+07	1.3318e+07	1.02041e+07	6.52683e+06	1.13314e+07	1.111e+07	1.49773e+07
0.714_652.1236		C16 H38 N4 O15 P2 S2	652.124	0.714						level5					671352	1.10029e+06	921826	969046	957727	963472	924654	897715	860557	1.11263e+06	918201	786647	821465	1.01422e+06	1.31387e+06	882312	860349	817199	1.09591e+06	1.13597e+06	438222	246807	463570	359664	487013	332981	557624	325142	2.25521e+06	1.52308e+06	1.43382e+06	1.81768e+06	1.72179e+06	1.35462e+06	1.62268e+06
0.715_106.0202		C2 H6 N2 O S	106.02	0.715						level5					1.48377e+07	1.48377e+07	1.48377e+07	1.48377e+07	1.48377e+07	1.48377e+07	1.48377e+07	1.48377e+07	1.48377e+07	1.48377e+07	1.48377e+07	1.48377e+07	8.25913e+06	6.02853e+06	1.06861e+07	1.56072e+07	1.83638e+07	1.82993e+07	1.29942e+07	2.262e+07	1.83653e+08	1.30632e+08	9.34065e+07	1.90331e+08	2.3148e+08	1.64811e+08	3.06137e+08	1.51921e+08	1.62402e+06	1.26351e+06	514462	551808	2.00528e+06	412934	760612
0.715_155.0351	N-methylethanolamine phosphate	C3 H10 N O4 P	155.035	0.715	C01210	S388545	HMDB0060173			level4	Organic acids and derivatives	Organic phosphoric acids and derivatives	Phosphate esters	map00564 Glycerophospholipid metabolism;	1.91541e+06	1.31476e+06	1.57528e+06	2.04882e+06	1.6166e+06	1.70361e+06	1.62811e+06	1.65935e+06	1.74438e+06	1.5853e+06	1.71953e+06	1.67893e+06	1.97907e+06	1.58712e+06	1.77707e+06	1.8585e+06	724181	1.14753e+06	1.96216e+06	1.92932e+06	546275	494274	264945	305131	277643	223899	238496	214311	5.36305e+06	4.9054e+06	6.55608e+06	1.31369e+07	1.18454e+07	3.1899e+06	8.57971e+06
0.715_173.153		C8 H19 N3 O	173.153	0.715						level5					3.66179e+06	2.12337e+06	2.26706e+06	1.71289e+06	2.77334e+06	2.73366e+06	2.30266e+06	2.45814e+06	2.09412e+06	2.44754e+06	2.0481e+06	3.30686e+06	6.33217e+06	1.70612e+07	1.0249e+06	1.30414e+06	2.3801e+06	1.49333e+06	2.31056e+06	2.90519e+06	7.34439e+06	5.075e+06	2.40532e+06	3.59033e+06	7.087e+06	162753	1.08002e+07	3.46068e+06	600769	217936	320490	292627	353328	307366	315359
0.715_239.9178			239.918	0.715						level5					2.80887e+07	3.08965e+07	3.12283e+07	3.19612e+07	3.0081e+07	2.99396e+07	3.4957e+07	2.78865e+07	2.98102e+07	2.93706e+07	3.5293e+07	2.81043e+07	2.36063e+07	1.8684e+07	2.8368e+07	8.52723e+06	2.57388e+07	3.43292e+07	2.54107e+07	3.10919e+07	1.31716e+08	1.06331e+08	9.56673e+07	9.37858e+07	1.17939e+08	9.81342e+07	1.38718e+08	1.16969e+08	9.18926e+06	2.69902e+07	2.05978e+07	2.25879e+07	3.87811e+07	2.44733e+07	3.1455e+07
0.715_261.0784		C9 H15 N3 O4 S	261.078	0.715						level5					344835	357119	340769	364912	381358	351042	361913	356623	358450	355058	357435	354997	439848	405205	466260	349100	328293	313417	448730	408914	2.55507e+06	1.36629e+07	1.89792e+06	1.92213e+06	1.4717e+06	2.49853e+07	516278	7.08498e+06	738293	535745	645744	702551	817832	571548	613392
0.716_143.0018	[similar to: l-methionine sulfoxide; δmass: -22.0441 da]		143.002	0.716						level5					1.07933e+06	1.17215e+06	994806	1.30046e+06	1.02551e+06	1.1084e+06	1.10918e+06	1.1089e+06	1.11126e+06	1.12916e+06	1.05414e+06	1.14409e+06	3.36351e+06	2.05115e+06	3.91246e+06	2.68494e+06	1.64456e+06	2.48447e+06	1.21003e+06	3.62805e+06	189676	161603	131440	174311	125086	115336	112255	128387	210172	191853	287639	254057	299969	170189	304246
0.718_92.0045		C H4 N2 O S	92.0045	0.718						level5					9.59794e+06	1.05919e+07	9.74421e+06	1.05422e+07	5.83042e+06	9.93719e+06	9.19994e+06	1.06316e+07	8.91892e+06	8.93395e+06	9.69467e+06	8.72745e+06	7.7379e+06	4.39668e+06	7.73523e+06	1.69205e+07	1.11364e+07	1.2341e+07	9.11285e+06	1.51224e+07	7.44524e+07	3.59083e+07	2.01059e+07	1.01703e+08	8.68314e+07	1.03749e+08	1.51376e+08	2.88376e+07	2.94893e+06	1.22731e+06	519025	1.14761e+06	2.18744e+06	465051	555505
0.719_191.0253		C6 H9 N O4 S	191.025	0.719						level5					1.56847e+07	1.56847e+07	1.56847e+07	1.56847e+07	1.56847e+07	1.56847e+07	1.56847e+07	1.56847e+07	1.56847e+07	1.56847e+07	1.56847e+07	1.56847e+07	7.52441e+07	4.82962e+07	5.18818e+07	5.38444e+07	2.35981e+07	3.74462e+07	7.07149e+07	3.92553e+07	1.75093e+06	6.81801e+06	3.58587e+07	6.11356e+06	3.66005e+06	2.65402e+06	3.3489e+06	8.6434e+06	1.759e+08	1.24338e+08	5.12544e+07	9.73055e+07	1.06376e+08	6.76003e+07	2.70563e+07
0.719_339.1906		C14 H29 N O8	339.191	0.719						level5					131482	131482	131482	131482	131482	131482	131482	131482	131482	131482	131482	131482	123684	121262	126998	107355	87452.8	101470	117015	111015	118031	709957	118009	114831	119530	88524.7	109237	508703	212157	126462	158142	152686	201826	142537	159786
0.721_234.0676	4-hydroxyprolylcysteine	C8 H14 N2 O4 S	234.068	0.721		S35032800	HMDB0028860			level4	Organic acids and derivatives	Carboxylic acids and derivatives	Amino acids, peptides, and analogues		275539	285355	272290	291581	304723	280499	289185	284958	286418	283707	285607	283659	317549	290697	361517	278947	262321	250434	358556	291867	332548	2.92888e+06	294681	289177	297189	7.64104e+06	250271	1.35727e+06	548741	333555	441293	561371	542591	456693	440029
0.722_158.0206	4-methylene-2-oxoglutarate	C6 H6 O5	158.021	0.722						level5					9.41329e+07	1.05293e+08	9.55036e+07	9.21073e+07	6.1746e+07	7.43737e+07	9.5585e+07	7.17541e+07	9.6108e+07	7.15439e+07	9.51368e+07	9.89355e+07	2.11208e+08	1.24034e+08	2.6256e+08	1.13757e+08	8.70147e+07	6.58591e+07	2.86736e+08	2.44794e+08	4.84933e+07	2.77493e+07	1.29366e+08	2.49359e+08	9.42356e+07	1.41506e+07	9.33163e+07	3.98033e+07	2.93401e+08	1.73389e+08	2.29064e+08	4.3004e+08	3.10433e+08	3.42528e+08	2.67446e+08
0.722_213.0074	Carmustine	C5 H9 Cl2 N3 O2	213.007	0.722	C06873	S2480	HMDB0014407			level4	Organic acids and derivatives	Organic carbonic acids and derivatives	Ureas	NULL	3.0353e+06	3.2827e+06	3.0575e+06	3.10969e+06	2.342e+06	3.03432e+06	3.00529e+06	3.07287e+06	2.83112e+06	3.17613e+06	2.75617e+06	3.04491e+06	1.53813e+07	6.53863e+06	7.46238e+06	8.86044e+06	2.16733e+06	3.35308e+06	1.23301e+07	5.58223e+06	361759	699217	4.1179e+06	925807	362955	366126	336843	726984	2.16577e+07	1.31387e+07	7.30897e+06	2.10286e+07	2.18801e+07	1.18792e+07	5.18443e+06
0.723_133.0376	D-aspartate	C4 H7 N O4	133.038	0.723	C00402	BGI209	HMDB0006483	88.7	85.9	level1	Peptides	Amino acids	Other amino acids [Fig]	map00250 Alanine, aspartate and glutamate metabolism; map01100 Metabolic pathways;	1.86317e+07	2.16757e+07	1.80399e+07	1.77676e+07	1.48343e+07	1.85815e+07	1.75645e+07	1.8827e+07	2.03839e+07	1.82846e+07	1.48777e+07	2.01651e+07	3.00156e+07	3.75134e+07	3.59255e+07	2.62474e+06	2.93848e+07	2.25447e+07	4.28264e+07	3.56939e+07	8.87308e+06	9.81369e+06	1.04317e+07	1.40231e+06	1.0479e+06	930464	1.51986e+07	9.62447e+06	1.72494e+07	3.27481e+06	2.69007e+07	3.21183e+07	2.51883e+07	1.55999e+07	1.21858e+07
0.723_439.1265		C13 H30 N O11 P S	439.127	0.723						level5					177060	172302	154350	225836	159237	174298	175674	177327	175494	177297	164590	185867	194817	155278	174723	136999	99991.7	140520	135192	115901	149250	135213	168555	144214	104693	113151	95346.1	145730	581003	314090	208235	401228	301345	618683	196953
0.724_141.9409		C H4 O2 P2 S	141.941	0.724						level5					1.59583e+08	1.59583e+08	1.59583e+08	1.59583e+08	1.59583e+08	1.59583e+08	1.59583e+08	1.59583e+08	1.59583e+08	1.59583e+08	1.59583e+08	1.59583e+08	1.68707e+08	7.84687e+07	1.60287e+08	1.48348e+08	1.68765e+08	1.25975e+08	1.89972e+08	1.80147e+08	7.88332e+08	5.85694e+08	3.87523e+08	4.98404e+08	5.97878e+08	5.30594e+08	6.05921e+08	3.76393e+08	7.91472e+07	7.47022e+07	5.07816e+07	1.20418e+08	1.18144e+08	9.1484e+07	1.59827e+08
0.724_335.8323		C H3 Cl O10 P2 S2	335.832	0.724						level5					829043	905617	684366	927581	846976	880082	811935	865043	804837	868576	741712	924549	307188	343429	124781	59927.9	589557	406114	459177	531533	1.36474e+06	836654	526010	452449	79634.6	471301	946960	1.21426e+06	170519	852038	251209	577193	1.1315e+06	620347	785984
0.724_422.1109			422.111	0.724						level5					180983	206857	190350	193372	199403	216237	189803	198963	196873	194889	183216	206935	194176	200977	222060	282068	143775	157366	190851	179686	210536	149105	176415	154469	196228	142426	178292	174316	641630	217967	240092	255901	348706	235834	249543
0.725_184.0695		C4 H12 N2 O6	184.07	0.725						level5					6.34331e+06	7.09885e+06	7.16707e+06	6.87972e+06	6.82607e+06	7.05856e+06	6.72814e+06	6.90201e+06	6.67884e+06	7.49164e+06	6.67283e+06	6.61824e+06	1.12439e+07	1.78836e+07	1.16204e+07	8.21055e+06	9.81229e+06	5.85455e+06	1.32502e+07	1.24361e+07	5.43522e+06	3.4957e+06	5.19122e+06	3.65861e+06	4.91967e+06	3.0294e+06	4.86496e+06	4.20426e+06	4.9662e+06	6.51387e+06	4.56345e+06	4.72703e+06	7.16699e+06	4.9957e+06	6.63874e+06
0.725_277.8736	[similar to: mono(2-ethylhexyl) phthalate (mehp); δmass: -0.2782 da]		277.874	0.725						level5					3.73013e+06	4.72701e+06	4.01891e+06	4.00408e+06	5.32326e+06	4.19649e+06	4.56443e+06	4.51679e+06	3.72956e+06	4.08008e+06	5.29928e+06	3.96936e+06	4.42025e+06	2.47451e+06	5.15262e+06	2.15067e+06	2.54758e+06	4.61472e+06	3.30591e+06	2.79456e+06	3.45685e+06	2.61383e+06	2.50467e+06	2.69575e+06	2.35845e+06	2.45595e+06	2.53255e+06	2.34108e+06	741640	8.0462e+06	5.4445e+06	5.3491e+06	1.07759e+07	5.73802e+06	7.20032e+06
0.726_122.0151		C2 H6 N2 O2 S	122.015	0.726						level5					421391	436873	475761	603962	468010	435017	451695	510244	449691	445375	532056	445263	492096	456393	619502	879558	346425	1.00143e+06	523322	603182	2.24861e+07	1.27781e+07	6.54063e+06	2.26383e+07	2.32778e+07	1.57648e+07	2.99511e+07	1.29689e+07	861177	523708	685413	651340	851893	629457	685763
0.726_219.0017		C6 H5 N O8	219.002	0.726						level5					1.38791e+06	1.58349e+06	1.66043e+06	1.8623e+06	1.70323e+06	1.51463e+06	1.68134e+06	1.71301e+06	1.63545e+06	1.6801e+06	1.41521e+06	1.71795e+06	715093	592438	643639	392281	794122	600852	745944	1.02504e+06	2.00255e+06	1.57103e+06	5.21654e+06	1.63594e+06	1.86248e+06	518819	2.73551e+06	1.73324e+06	484868	1.90816e+06	1.58552e+06	3.06628e+06	5.12121e+06	2.57931e+06	3.22062e+06
0.726_276.9601		C5 H11 Cl N O4 P3	276.96	0.726						level5					419731	462517	308757	564602	475772	433519	446887	520823	384725	515470	485007	344048	132944	126560	57329.4	42828.7	144287	43393.3	74186.8	140792	654262	675656	2.41834e+06	240754	353016	76282.4	989777	601564	91930.9	517863	311786	997993	1.09238e+06	736727	733578
0.727_139.061			139.061	0.727						level5					5.3588e+07	4.30565e+07	5.27038e+07	4.1194e+07	5.29829e+07	4.97197e+07	4.8452e+07	4.75737e+07	4.82697e+07	5.73762e+07	4.24255e+07	4.77173e+07	4.21767e+07	4.23894e+07	4.2076e+07	4.32074e+07	4.6082e+07	3.74552e+07	6.83046e+07	4.44323e+07	3.32686e+07	2.46281e+07	5.48494e+07	3.62766e+07	5.87366e+07	1.75126e+07	5.64917e+07	3.42385e+07	1.2884e+08	8.47767e+07	8.00506e+07	1.41207e+08	1.84584e+08	1.2898e+08	1.30493e+08
0.727_313.0843		C11 H15 N5 O4 S	313.084	0.727						level5					1.6929e+06	945479	1.41784e+06	1.12252e+06	1.19298e+06	1.34176e+06	1.51993e+06	1.04279e+06	1.29023e+06	959184	2.17856e+06	1.00819e+06	760146	1.96807e+06	1.59325e+06	813692	678133	542977	1.79688e+06	759208	51807.3	30031	54627	30082.6	84131.7	27309.6	51092.9	52842	99460.4	1.35213e+06	1.6468e+06	1.41283e+06	4.43024e+06	4.15364e+06	1.28868e+06
0.727_319.8582		C2 H7 Cl O6 P2 S3	319.858	0.727						level5					2.25492e+06	1.89831e+06	2.5391e+06	1.64011e+06	2.95469e+06	2.15634e+06	2.12899e+06	2.28239e+06	2.14423e+06	2.21064e+06	2.12559e+06	2.26922e+06	979643	1.3003e+06	546549	409072	738919	1.65727e+06	1.11225e+06	2.08967e+06	5.82908e+06	6.36297e+06	1.90357e+07	901893	519754	222204	3.12393e+06	1.13398e+06	471418	850724	246382	408652	1.26306e+06	544278	918821
0.728_173.9946		C3 H3 N4 O3 P	173.995	0.728						level5					3.4805e+07	3.73707e+07	3.35285e+07	3.57325e+07	3.84499e+07	3.63416e+07	3.31362e+07	3.80197e+07	3.60209e+07	3.49548e+07	3.4849e+07	3.71965e+07	6.01545e+07	4.73312e+07	6.58578e+07	8.05327e+07	2.2798e+07	2.42381e+07	7.14394e+07	4.33533e+07	1.39061e+07	6.94186e+06	2.01669e+07	5.6311e+07	3.0103e+07	2.35066e+07	1.39525e+07	6.22218e+06	2.48498e+08	1.61509e+08	2.40978e+08	3.61887e+08	4.59991e+08	3.25e+08	2.13296e+08
0.728_234.9756		C5 H6 Cl N5 S2	234.976	0.728						level5					198530	219718	167521	284739	113474	232932	224752	178527	211544	186557	178832	206349	95735.6	105384	111275	57918.2	48865.6	97981.3	223223	76427.6	72611.3	55976	59158.3	51124.3	63857.8	56079.9	60642.5	57291	295416	964684	814771	1.15145e+06	1.71224e+06	1.23299e+06	1.47e+06
0.728_242.0587	Benzoyl peroxide	C14 H10 O4	242.059	0.728	C19346	S6919	HMDB0032040			level4	Benzenoids	Benzene and substituted derivatives	Benzoyl peroxides	NULL	175850	219497	182074	185778	196584	216759	192420	200435	194760	189117	177403	210708	206676	212014	193806	331107	150224	155360	234252	297797	2.95724e+06	1.02444e+06	957784	4.03478e+06	4.29386e+06	693272	4.70471e+06	1.19339e+06	295530	226685	257947	264904	362652	245717	266318
0.728_281.0017		C7 H7 N O11	281.002	0.728						level5					1.89481e+06	2.09214e+06	1.65513e+06	1.86113e+06	1.97884e+06	1.76975e+06	2.01375e+06	2.09889e+06	1.81653e+06	2.20423e+06	1.48524e+06	2.0088e+06	823600	882619	812220	666922	960877	861097	869655	1.11035e+06	2.03866e+06	2.01304e+06	5.71448e+06	1.56177e+06	1.38137e+06	801910	2.64054e+06	2.34686e+06	1.01662e+06	2.27015e+06	1.97638e+06	2.79072e+06	4.2998e+06	2.3827e+06	2.80559e+06
0.728_292.934		C5 H9 Cl N O5 P S2	292.934	0.728						level5					60388.4	70226.1	152182	110925	119443	82629.5	96798.5	93069.9	96853.3	66513	105999	115333	43723.5	57486.7	49324.6	35808.2	41710.3	49272.4	58613.8	45708.9	43578.1	37278.2	51117.8	40000.5	43403.3	27928.2	49788.6	54279.7	91483.5	395724	276231	669601	1.00476e+06	543912	512701
0.728_296.9755		C2 H7 N3 O12 S	296.976	0.728						level5					157729	231271	126158	318830	203292	192500	196552	188747	189848	253772	167552	183584	71454	130088	111004	61695.5	59894.9	90458.7	78031.5	103328	73877.6	57853.3	83803.7	66759.6	76997.2	56868.5	73474.8	70968.7	356669	1.00789e+06	548418	891581	1.61848e+06	891221	939751
0.731_294.0589		C11 H10 N4 O6	294.059	0.731						level5					6.42377e+06	6.62527e+06	5.59343e+06	6.91174e+06	7.2469e+06	6.36499e+06	7.13204e+06	6.76999e+06	5.65137e+06	6.70074e+06	6.80988e+06	6.5639e+06	1.50624e+07	1.02427e+07	1.68346e+07	2.15556e+07	7.0876e+06	4.92928e+06	1.63602e+07	1.64551e+07	7.34174e+06	2.41912e+06	1.67724e+07	7.53155e+07	2.86088e+07	1.52986e+07	8.66503e+06	3.1984e+06	2.46936e+07	7.68794e+06	2.2763e+07	9.59882e+06	3.71714e+07	2.15354e+07	1.42117e+07
0.732_105.0427	L-serine	C3 H7 N O3	105.043	0.732	C00065	BGI378	HMDB0000187	84.2	80.4	level1	Peptides	Amino acids	Common amino acids [Fig]	map00260 Glycine, serine and threonine metabolism; map00270 Cysteine and methionine metabolism; map00600 Sphingolipid metabolism; map00630 Glyoxylate and dicarboxylate metabolism; map00920 Sulfur metabolism; map00970 Aminoacyl-tRNA biosynthesis; map01100 Metabolic pathways; map01200 Carbon metabolism; map01230 Biosynthesis of amino acids; map02010 ABC transporters; map04071 Sphingolipid signaling…	1.26939e+07	1.28834e+07	1.05383e+07	1.61955e+07	8.02017e+06	1.28678e+07	1.33355e+07	1.53851e+07	5.75963e+06	1.60329e+07	1.28257e+07	1.24546e+07	1.11099e+07	5.89576e+07	1.26281e+07	1.15369e+06	2.23928e+07	2.30935e+07	3.09657e+07	1.31178e+07	4.16934e+06	2.35866e+06	1.80683e+07	2.15888e+06	3.62433e+06	1.15325e+06	9.02144e+06	6.24867e+06	1.62464e+08	7.73277e+07	4.94496e+07	9.8748e+07	1.65376e+08	1.87658e+08	6.08658e+07
0.732_225.0379	(e)-furazolidone	C8 H7 N3 O5	225.038	0.732	C07999	S4481255	HMDB0014752			level4	Organoheterocyclic compounds	Furans	Nitrofurans	NULL	4.50506e+06	4.8391e+06	5.12154e+06	5.33487e+06	3.90214e+06	4.92323e+06	5.11764e+06	4.92092e+06	4.90935e+06	5.38909e+06	3.73639e+06	5.08852e+06	3.60194e+06	3.20792e+06	3.62669e+06	127918	3.93568e+06	3.37476e+06	3.40882e+06	2.86096e+06	4.63296e+06	4.65401e+06	1.31185e+07	113338	277972	116417	6.10012e+06	5.13071e+06	3.18795e+06	6.6385e+06	7.70492e+06	9.94001e+06	1.35424e+07	8.81026e+06	1.06161e+07
0.732_310.9758		C3 H10 Cl N5 O6 S2	310.976	0.732						level5					5.29509e+06	5.05854e+06	5.00561e+06	4.71517e+06	5.30725e+06	5.30015e+06	4.84011e+06	6.67886e+06	4.61046e+06	5.40017e+06	4.72277e+06	5.06026e+06	1.05453e+07	6.77802e+06	8.24848e+06	7.67608e+06	6.60284e+06	8.7111e+06	7.85759e+06	9.01928e+06	5.35882e+06	4.14043e+06	3.10365e+06	4.25174e+06	4.19472e+06	4.11832e+06	4.75596e+06	3.74033e+06	2.12541e+06	1.85161e+06	1.94054e+06	3.32537e+06	2.39635e+06	2.99469e+06	2.30671e+06
0.732_97.977	Phosphoric acid	H3 O4 P	97.977	0.732	C00009	S979	HMDB0001429			level4	Homogeneous non-metal compounds	Non-metal oxoanionic compounds	Non-metal phosphates	map00190 Oxidative phosphorylation; map02010 ABC transporters; map04928 Parathyroid hormone synthesis, secretion and action; map04978 Mineral absorption; map05012 Parkinson disease;	1.61428e+09	1.61428e+09	1.61428e+09	1.61428e+09	1.61428e+09	1.61428e+09	1.61428e+09	1.61428e+09	1.61428e+09	1.61428e+09	1.61428e+09	1.61428e+09	1.59406e+09	1.69818e+09	2.03284e+09	1.32079e+09	1.84323e+09	2.01027e+09	2.04779e+09	2.66043e+09	3.87683e+09	3.6402e+09	2.2128e+09	4.08788e+09	4.44191e+09	3.6389e+09	6.21206e+09	5.56413e+09	6.46541e+08	9.11578e+08	5.78475e+08	7.29968e+08	8.38773e+08	5.20764e+08	1.02929e+09
0.733_208.9832		C6 H9 Cl N O P S	208.983	0.733						level5					519595	519595	519595	519595	519595	519595	519595	519595	519595	519595	519595	519595	748399	666216	482867	601445	559314	626213	582562	765966	190820	222363	308302	243515	188436	108699	426586	251472	973996	922157	1.24845e+06	1.79856e+06	3.61303e+06	1.90142e+06	1.07962e+06
0.734_161.043		C4 H7 N3 O4	161.043	0.734						level5					8.56651e+06	1.06553e+07	8.29505e+06	1.00929e+07	8.58747e+06	8.56075e+06	9.61326e+06	9.32331e+06	9.37646e+06	9.27173e+06	9.10741e+06	8.83916e+06	4.01268e+06	5.43738e+06	5.94027e+06	5.75149e+06	5.0165e+06	5.06271e+06	5.71257e+06	5.19051e+06	8.28501e+06	7.47089e+06	2.42129e+07	1.09676e+07	8.05852e+06	3.21085e+06	1.17984e+07	8.49868e+06	1.02628e+07	1.39274e+07	1.41111e+07	2.15797e+07	2.91781e+07	1.77207e+07	1.92387e+07
0.735_471.0069		C15 H16 N5 O5 P3 S	471.007	0.735						level5					3.55762e+06	4.11694e+06	3.67062e+06	3.6653e+06	2.74354e+06	4.10717e+06	2.89736e+06	4.76264e+06	3.20211e+06	4.03269e+06	2.70415e+06	4.1317e+06	4.78679e+06	4.85539e+06	4.90671e+06	2.16676e+06	3.45108e+06	3.16612e+06	5.35118e+06	4.40153e+06	318173	241253	312520	268419	319531	206335	296922	282249	7.16423e+06	4.70029e+06	6.51879e+06	5.7297e+06	9.97295e+06	6.17967e+06	6.08255e+06
0.737_228.043	Euxanthone	C13 H8 O4	228.043	0.737	C10061	S4444950	HMDB0030724			level4	Organoheterocyclic compounds	Benzopyrans	1-benzopyrans	NULL	448274	447972	728694	668116	465409	465497	400402	689100	348444	399665	827831	546139	1.09622e+06	387856	733892	7.65402e+06	838485	1.64305e+06	625657	2.43991e+06	1.11522e+07	6.66706e+06	4.74426e+06	3.45325e+07	2.3272e+07	5.33613e+06	1.17692e+07	5.04787e+06	601091	412141	574675	597217	645089	484646	575661
0.737_288.9941		C7 H9 N5 O2 P2 S	288.994	0.737						level5					1.75424e+06	2.12171e+06	1.39829e+06	1.47611e+06	1.64097e+06	2.03211e+06	1.77859e+06	1.69394e+06	1.65105e+06	1.5104e+06	1.63389e+06	1.9907e+06	1.96678e+06	2.75665e+06	3.34279e+06	203969	2.30532e+06	1.90965e+06	2.83236e+06	3.21761e+06	131800	820769	806412	85336.3	172325	87824.6	726811	89735	403671	1.36935e+06	1.40943e+06	1.3734e+06	1.84074e+06	1.43488e+06	1.35667e+06
0.737_370.0288		C5 H16 N4 O11 P2	370.029	0.737						level5					6.1893e+06	7.25517e+06	6.62319e+06	6.45084e+06	6.9567e+06	6.28282e+06	6.74442e+06	6.74342e+06	6.89083e+06	6.52789e+06	6.62758e+06	6.5755e+06	6.86244e+06	5.50127e+06	7.08301e+06	2.48615e+06	4.38951e+06	4.48717e+06	6.31246e+06	5.80824e+06	176394	417654	496625	150752	156284	130818	142243	134368	8.99444e+06	8.51941e+06	1.18014e+07	505965	1.94579e+07	1.00982e+07	1.17265e+07
0.739_189.0055		C3 H4 N5 O3 P	189.006	0.739						level5					6.02564e+06	6.18719e+06	5.72475e+06	6.35716e+06	6.78094e+06	6.16635e+06	5.87513e+06	6.4885e+06	6.15247e+06	6.41404e+06	6.1421e+06	5.96071e+06	1.75399e+07	8.78934e+06	1.45995e+07	2.60621e+06	3.1738e+06	3.82858e+06	1.3927e+07	7.78167e+06	1.8744e+06	1.43478e+06	1.77515e+06	963189	1.4401e+06	734410	1.56878e+06	903291	2.11922e+07	2.19654e+07	3.82551e+07	4.98406e+07	4.31854e+07	4.72114e+07	3.07976e+07
0.74_180.0025		C3 H4 N2 O7	180.002	0.74						level5					5.08812e+06	5.09614e+06	4.8294e+06	5.52012e+06	5.25186e+06	5.08319e+06	5.11125e+06	5.15583e+06	5.1886e+06	4.94421e+06	5.3836e+06	5.06266e+06	8.86219e+06	4.62122e+06	7.11598e+06	4.07157e+06	2.94525e+06	3.45091e+06	6.90973e+06	7.46538e+06	2.90971e+06	1.60053e+06	4.25382e+06	682305	4.98192e+06	1.44085e+06	3.28326e+06	2.25443e+06	5.10685e+06	1.81581e+06	5.49709e+06	8.21368e+06	1.26731e+07	4.76588e+06	6.02532e+06
0.742_219.0299			219.03	0.742						level5					2.45181e+06	2.75038e+06	2.62537e+06	2.72834e+06	2.90999e+06	2.73206e+06	2.49058e+06	2.67677e+06	2.52065e+06	2.93609e+06	2.60507e+06	2.65747e+06	2.71368e+06	3.00709e+06	2.56829e+06	155982	1.92097e+06	2.01444e+06	2.65851e+06	1.80532e+06	303859	495203	807637	169378	164609	123388	295822	273491	8.15249e+06	1.42416e+07	1.69758e+07	2.00656e+07	2.41354e+07	2.16646e+07	1.73344e+07
0.744_203.0561	Indole-3-pyruvic acid	C11 H9 N O3	203.056	0.744					31.1	level5					4.25009e+07	4.59028e+07	4.54504e+07	4.77333e+07	4.6295e+07	4.41497e+07	4.55791e+07	4.6624e+07	4.56579e+07	4.6073e+07	4.36881e+07	4.56991e+07	4.39748e+07	4.20836e+07	4.60614e+07	445029	4.42462e+07	3.93521e+07	4.31258e+07	4.27334e+07	3.47903e+07	3.34672e+07	8.33966e+07	486598	7.59488e+06	343879	4.47558e+07	3.87225e+07	6.19244e+07	7.6096e+07	8.77943e+07	1.00448e+08	1.19012e+08	8.62341e+07	9.96787e+07
0.745_101.0478	Acpc	C4 H7 N O2	101.048	0.745	C01234	S520	HMDB0036458	88.5		level4	Organic acids and derivatives	Carboxylic acids and derivatives	Amino acids, peptides, and analogues	map00270 Cysteine and methionine metabolism; map01100 Metabolic pathways;	2.37103e+07	2.68652e+07	2.34514e+07	2.22774e+07	2.62287e+07	2.70823e+07	2.29939e+07	2.2351e+07	2.6444e+07	2.45686e+07	2.77349e+07	2.17615e+07	7.29397e+07	5.71388e+07	5.62113e+07	1.21464e+07	4.43201e+07	4.71008e+07	4.67419e+07	4.81198e+07	1.17468e+07	8.61143e+06	1.06444e+07	7.21995e+06	6.51884e+06	9.52319e+06	1.77523e+07	1.16224e+07	6.76591e+07	2.6376e+07	8.80622e+07	7.54777e+07	9.13825e+07	5.16877e+07	2.899e+07
0.747_187.0071		C5 H7 N3 O P2	187.007	0.747						level5					1.24584e+06	1.2662e+06	1.19411e+06	1.25876e+06	1.24446e+06	1.24141e+06	1.24027e+06	1.25453e+06	1.22237e+06	1.30244e+06	1.1488e+06	1.28914e+06	1.31776e+06	3.47275e+06	1.52413e+06	650042	1.0037e+06	521602	1.49065e+06	632597	389673	282295	486874	298526	363429	295038	346142	428513	3.60135e+06	5.4889e+06	4.34134e+06	5.51079e+06	9.72739e+06	8.2218e+06	4.53614e+06
0.747_365.0633	[similar to: adenosine; δmass: 97.9665 da]		365.063	0.747						level5					382724	372688	427687	390739	409597	410352	414333	345085	440871	378499	391251	410728	179256	245751	195075	165576	222820	202270	301514	244015	185721	146710	202723	157365	236058	103516	268555	182018	439349	2.00259e+06	2.09378e+06	2.91922e+06	442021	4.53445e+06	3.10055e+06
0.75_111.9927	Monomethyl phosphate	C H5 O4 P	111.993	0.75		S12578	HMDB0061711			level4	Organic acids and derivatives	Organic phosphoric acids and derivatives	Phosphate esters		4.20154e+07	4.8022e+07	4.13892e+07	4.99512e+07	4.3981e+07	4.17218e+07	4.62552e+07	4.61174e+07	4.43442e+07	4.48236e+07	4.43709e+07	4.43715e+07	4.96145e+07	5.40475e+07	5.94653e+07	5.11919e+07	4.83803e+07	5.5474e+07	5.97792e+07	6.7822e+07	7.15986e+07	7.98375e+07	9.29056e+07	1.05771e+08	5.83009e+07	5.20485e+07	6.76462e+07	7.69591e+07	2.60341e+07	3.29363e+07	2.51513e+07	2.85055e+07	2.39531e+07	1.90759e+07	2.11014e+07
0.75_78.014	Dimethyl sulfoxide	C2 H6 O S	78.014	0.75	C11143	S659	HMDB0002151			level4	Organosulfur compounds	Sulfoxides	null	map00920 Sulfur metabolism; map01100 Metabolic pathways;	1.78285e+07	1.80841e+07	1.78831e+07	1.79448e+07	1.80199e+07	1.79037e+07	1.79606e+07	1.79544e+07	1.79656e+07	1.77823e+07	1.79355e+07	1.80951e+07	5.42745e+06	3.92814e+06	6.34586e+06	1.04995e+07	6.09048e+06	4.96912e+06	4.03493e+06	5.21123e+06	1.10323e+07	8.92521e+06	9.73381e+06	2.33979e+07	1.80249e+07	1.17724e+07	4.92977e+06	9.39331e+06	2.0891e+06	2.18983e+06	2.57671e+06	1.34081e+06	1.74627e+06	2.32613e+06	5.0686e+06
0.752_151.0246	[similar to: guanine; δmass: -0.0248 da]		151.025	0.752						level5					6.51417e+06	7.40291e+06	6.86472e+06	8.38397e+06	7.40939e+06	6.74128e+06	5.95192e+06	4.8624e+06	9.19372e+06	1.03281e+07	8.96485e+06	4.06709e+06	1.39149e+07	1.00967e+07	1.25346e+07	1.30265e+07	7.31862e+06	8.04795e+06	1.18474e+07	1.12474e+07	3.96758e+06	2.76783e+06	4.64516e+06	3.7598e+06	4.88656e+06	3.69149e+06	3.17864e+06	1.98264e+06	5.77331e+07	2.13632e+07	5.80936e+07	4.11278e+07	4.43548e+07	3.84773e+07	4.94534e+07
0.753_135.0686	Acetanilide	C8 H9 N O	135.069	0.753	C07565	S880	HMDB0001250	29.9		level4	Benzenoids	Benzene and substituted derivatives	null	NULL	1.30874e+07	1.29366e+07	1.23268e+07	1.3484e+07	1.33556e+07	1.33703e+07	1.32662e+07	1.27053e+07	1.36168e+07	1.33496e+07	1.26639e+07	1.29037e+07	1.4882e+07	1.75463e+07	1.52522e+07	149015	1.29144e+07	1.58469e+07	1.47154e+07	1.53603e+07	7.69925e+06	8.74129e+06	1.38752e+07	445941	376937	425917	1.04236e+07	9.30035e+06	728181	2.38045e+07	2.45786e+07	2.90813e+07	2.77242e+07	2.80158e+07	2.66348e+07
0.755_182.0771			182.077	0.755						level5					1.17691e+07	1.25285e+07	1.20165e+07	1.22632e+07	1.26183e+07	1.21162e+07	1.22926e+07	1.20588e+07	1.22778e+07	1.25199e+07	1.21251e+07	1.20276e+07	1.63465e+07	1.60585e+07	1.32563e+07	141215	1.28916e+07	1.30682e+07	1.46081e+07	1.37512e+07	6.32019e+06	6.25888e+06	1.27961e+07	153775	142004	93548.5	7.12136e+06	8.29138e+06	681482	2.28051e+07	2.22183e+07	2.78242e+07	2.61474e+07	2.70976e+07	2.57865e+07
0.755_83.0372		C4 H5 N O	83.0372	0.755						level5					1.95665e+07	2.24746e+07	1.9215e+07	1.81346e+07	2.0334e+07	2.21497e+07	1.98352e+07	1.86877e+07	2.3332e+07	1.94386e+07	2.05364e+07	1.88223e+07	5.25802e+07	5.23043e+07	4.89257e+07	2.50849e+06	3.29762e+07	3.4318e+07	4.05621e+07	4.26769e+07	7.24095e+06	4.5734e+06	6.7859e+06	5.61675e+06	5.14884e+06	4.35843e+06	5.61098e+06	8.95559e+06	4.845e+07	2.223e+07	4.1738e+07	2.73311e+07	5.61772e+07	2.52508e+07	2.33981e+07
0.756_165.0507	[similar to: l-methionine sulfoxide; δmass: 0.0047 da]		165.051	0.756						level5					1.26617e+07	1.36336e+07	1.31842e+07	1.35556e+07	1.38109e+07	1.32402e+07	1.35672e+07	1.32592e+07	1.31185e+07	1.4013e+07	1.30894e+07	1.31273e+07	2.28045e+07	1.75292e+07	1.52957e+07	283739	1.32522e+07	1.66331e+07	1.46983e+07	1.57711e+07	6.95002e+06	6.59105e+06	1.53808e+07	292345	300655	196487	8.89736e+06	7.97477e+06	1.58562e+06	2.50285e+07	2.52073e+07	2.98707e+07	2.90789e+07	2.88037e+07	2.82141e+07
0.757_195.9541	[similar to: glucose 1-phosphate; δmass: -64.0757 da]		195.954	0.757						level5					2.14138e+07	2.14138e+07	2.14138e+07	2.14138e+07	2.14138e+07	2.14138e+07	2.14138e+07	2.14138e+07	2.14138e+07	2.14138e+07	2.14138e+07	2.14138e+07	2.04389e+07	2.43165e+07	2.32117e+07	1.92475e+07	3.0344e+07	3.09335e+07	2.63919e+07	3.12317e+07	8.9065e+07	1.02965e+08	4.52887e+07	6.99894e+07	7.83406e+07	7.68125e+07	9.57545e+07	8.57535e+07	5.17491e+06	7.4781e+06	4.60819e+06	3.91954e+06	5.56289e+06	3.31888e+06	8.83903e+06
0.76_193.0152		C4 H7 N3 O4 S	193.015	0.76						level5					3.4303e+06	3.71372e+06	3.97898e+06	3.85187e+06	4.20895e+06	3.61931e+06	3.97672e+06	3.95347e+06	3.84177e+06	3.83993e+06	3.98052e+06	3.51186e+06	6.28068e+06	2.84248e+06	3.38303e+06	1.85959e+06	2.92445e+06	2.01702e+06	4.14853e+06	3.93703e+06	948715	1.36684e+06	4.52332e+06	220858	3.79394e+06	211894	1.43956e+06	949078	4.38387e+06	6.42633e+06	6.2214e+06	9.41787e+06	1.04241e+07	8.88036e+06	8.64723e+06
0.76_227.0195	Î³-glutamyl phosphate	C5 H10 N O7 P	227.019	0.76	C03287	S167893	HMDB0001228			level4	Organic acids and derivatives	Carboxylic acids and derivatives	Amino acids, peptides, and analogues	map00330 Arginine and proline metabolism; map01100 Metabolic pathways; map01230 Biosynthesis of amino acids;	794605	721801	913809	796843	880558	817836	801371	819503	789887	971020	721479	799565	2.26227e+06	1.45178e+06	1.56747e+06	250221	1.36259e+06	1.31043e+06	2.03464e+06	1.58816e+06	221491	211591	354880	131937	508048	93724.8	354438	438949	2.86351e+06	521834	1.01e+06	573787	1.46043e+06	487620	637685
0.762_137.0842	Tyramine	C8 H11 N O	137.084	0.762	C00483	BGI551	HMDB0000306	6.6		level3	Peptides	Amines	Biogenic amines [Fig]	map00350 Tyrosine metabolism; map01100 Metabolic pathways; map04080 Neuroactive ligand-receptor interaction; map04974 Protein digestion and absorption;	1.10888e+06	1.07598e+06	1.26216e+06	1.03372e+06	1.21773e+06	1.16324e+06	1.07717e+06	1.16791e+06	1.11951e+06	1.24402e+06	1.10944e+06	1.07309e+06	4.78851e+06	3.42701e+06	3.4799e+06	64136.7	2.22694e+06	3.56532e+06	4.41549e+06	3.72219e+06	150191	197003	143438	61517.6	139085	46741.1	185723	64644.1	119688	1.42507e+06	484705	2.03648e+06	1.72573e+06	1.30155e+06	1.57766e+06
0.763_179.0618	Cyclamic acid	C6 H13 N O3 S	179.062	0.763	C02824	S7252	HMDB0031340			level4	Organic acids and derivatives	Sulfamic acid derivatives	Cyclamates		9.84461e+06	1.31172e+07	1.403e+07	1.29367e+07	1.07443e+07	1.24264e+07	1.2121e+07	1.16955e+07	1.17833e+07	1.34874e+07	1.16772e+07	1.14441e+07	9.56569e+06	1.24804e+07	1.09508e+07	1.94189e+06	1.64793e+07	1.80673e+07	2.84354e+07	2.34924e+07	3.01704e+07	2.87629e+07	4.11532e+07	3.14902e+06	1.42573e+07	265555	3.21281e+07	4.14039e+07	1.06592e+06	5.31156e+06	1.87414e+06	1.85059e+06	3.34052e+06	1.51616e+06	3.50083e+06
0.764_172.0139	Sn-glycerol 3-phosphate	C3 H9 O6 P	172.014	0.764	C00093	BGI517		86.2		level1				map00561 Glycerolipid metabolism; map00564 Glycerophospholipid metabolism; map01100 Metabolic pathways; map02010 ABC transporters; map05231 Choline metabolism in cancer;	5.242e+06	6.37082e+06	5.68786e+06	3.92873e+06	6.18717e+06	4.42764e+06	5.81856e+06	4.24067e+06	5.53144e+06	5.60574e+06	5.43317e+06	5.22771e+06	7.24085e+06	8.56604e+06	6.78211e+06	3.92957e+06	834729	1.71864e+06	3.50989e+06	5.66227e+06	356782	288229	293065	413880	286460	264528	324376	278915	4.55723e+06	3.86068e+06	8.39413e+06	6.08353e+06	1.2662e+07	6.46538e+06	4.36294e+06
0.765_317.1121		C14 H15 N5 O4	317.112	0.765						level5					3.86616e+06	3.50075e+06	3.61194e+06	4.14736e+06	3.81339e+06	3.82369e+06	3.69576e+06	3.79255e+06	3.72283e+06	4.24336e+06	3.61975e+06	3.57179e+06	1.26345e+07	9.50995e+06	1.20376e+07	141012	6.31466e+06	7.93277e+06	1.44441e+07	8.58543e+06	1.20909e+06	784321	2.60633e+06	136425	152337	90032.7	1.50884e+06	1.91493e+06	4.35839e+06	7.23642e+06	1.45299e+07	1.20999e+07	1.17496e+07	1.14018e+07	9.61979e+06
0.766_246.1197			246.12	0.766						level5					147318	177115	134035	136255	167942	157132	146824	154111	152097	162295	126690	169865	127408	86558.2	90071.8	204457	72706.4	74490.7	227914	143514	25899.4	19217	35572	20173.4	31758.8	13818.3	38968.7	36463.7	63396	670112	287083	860953	847633	812121	604132
0.77_201.9064	1,2,4,5,7-pentathiocane	C3 H6 S5	201.906	0.77		S455997	HMDB0039431			level4	Organosulfur compounds	Organic disulfides	null		298401	314546	296641	294535	306854	307560	299627	302771	303185	290364	311521	305303	334616	368713	363377	253384	283610	315955	385728	355551	5.35992e+06	1.53148e+06	705168	5.43106e+06	4.10442e+06	6.09037e+06	2.6878e+07	3.03115e+06	533805	413916	462327	502963	648131	470209	473203
0.771_285.0894		C10 H15 N5 O3 S	285.089	0.771						level5					2.90919e+06	3.00456e+06	3.07278e+06	2.84539e+06	2.93579e+06	3.39392e+06	2.79652e+06	3.03437e+06	2.83094e+06	3.07779e+06	2.90167e+06	3.08395e+06	7.8314e+06	1.20325e+07	7.98115e+06	2.49382e+07	6.59819e+06	8.07466e+06	9.19009e+06	6.20711e+06	361490	327022	1.7735e+06	67372.8	68981.8	50663	799351	781821	9.48162e+06	5.8167e+06	8.25265e+06	8.21282e+06	6.4393e+06	8.59161e+06	6.28231e+06
0.772_403.1352		C14 H21 N5 O9	403.135	0.772						level5					3.75419e+06	4.65663e+06	3.36321e+06	3.44206e+06	4.3257e+06	4.50937e+06	4.54236e+06	2.81693e+06	3.91999e+06	4.22218e+06	4.30033e+06	3.75556e+06	845905	2.25167e+06	1.76069e+06	11516.9	2.15762e+06	1.6666e+06	2.29169e+06	2.44282e+06	580380	654771	336009	9930.51	10647.1	7824.76	438367	702891	22009	4.76949e+06	24359.1	942567	1.60975e+06	569148	3.30435e+06
0.78_147.0355	3-thiomorpholinecarboxylic acid	C5 H9 N O2 S	147.036	0.78	C03901	S389150	HMDB0059611			level4	Organic acids and derivatives	Carboxylic acids and derivatives	Amino acids, peptides, and analogues	NULL	3.11995e+08	3.57093e+08	3.61579e+08	3.63029e+08	3.29664e+08	3.74607e+08	3.39758e+08	3.34977e+08	3.90501e+08	3.43514e+08	3.25144e+08	3.45684e+08	3.80658e+08	3.12996e+08	3.89142e+08	1.75238e+08	4.47635e+08	4.17782e+08	4.0206e+08	4.53116e+08	9.39413e+08	9.31889e+08	8.53533e+08	2.77431e+08	7.03248e+08	267694	8.69284e+08	9.05414e+08	9.88087e+07	1.25613e+08	1.16866e+08	1.60445e+08	1.58967e+08	1.08074e+08	1.74182e+08
0.784_171.0331	L-(-)-methionine	C5 H11 N O2 S	171.033	0.784					35.5	level5					2.98329e+07	2.98329e+07	2.98329e+07	2.98329e+07	2.98329e+07	2.98329e+07	2.98329e+07	2.98329e+07	2.98329e+07	2.98329e+07	2.98329e+07	2.98329e+07	3.02683e+07	3.20862e+07	2.07889e+07	3.55953e+07	3.18508e+07	2.84675e+07	3.10951e+07	2.48553e+07	3.17787e+06	7.51468e+06	2.19144e+07	4.01327e+07	3.54043e+07	1.4729e+06	6.37407e+06	6.82041e+06	5.93431e+07	6.04066e+07	7.67749e+07	1.13589e+08	9.3066e+07	8.43299e+07	1.1539e+08
0.79_253.0622		C9 H11 N5 O2 S	253.062	0.79						level5					1.26407e+06	909606	860125	1.41277e+06	923246	1.25918e+06	770837	1.09728e+06	1.14114e+06	1.10479e+06	999829	1.05361e+06	1.45856e+06	943159	2.03417e+06	1.15834e+06	1.4596e+06	535677	2.22246e+06	1.01345e+06	64752.9	53962.4	52475.7	58446.5	48372.4	37210.4	56800.6	52446.9	96680.6	67534.8	88230.4	88095.9	183908	126897	89208
0.794_181.0966	6-methyltetrahydropterin	C7 H11 N5 O	181.097	0.794		S3012	HMDB0002249			level4	Organoheterocyclic compounds	Pteridines and derivatives	Pterins and derivatives		1.36964e+06	1.33048e+06	1.29907e+06	1.50232e+06	1.38516e+06	1.59168e+06	1.57245e+06	1.74017e+06	938644	1.82139e+06	1.33406e+06	1.35508e+06	1.78473e+06	1.17624e+06	814231	2.12582e+06	2.53071e+06	1.81878e+06	1.74804e+06	4.61232e+06	1.33665e+07	9.5405e+06	1.02256e+07	3.42428e+07	1.2355e+07	2.60934e+07	1.25525e+07	1.47546e+07	599772	587946	703922	719168	899890	637401	722329
0.797_249.0014			249.001	0.797						level5					1.57732e+06	1.57732e+06	1.57732e+06	1.57732e+06	1.57732e+06	1.57732e+06	1.57732e+06	1.57732e+06	1.57732e+06	1.57732e+06	1.57732e+06	1.57732e+06	3.2259e+06	2.29814e+06	2.24553e+06	1.7848e+06	1.80744e+06	2.0195e+06	2.76433e+06	2.6892e+06	457068	535616	679289	441005	1.45045e+06	116627	846209	662089	4.98203e+06	1.64244e+06	2.28803e+06	2.54711e+06	3.82095e+06	2.32792e+06	2.29818e+06
0.8_237.0308	2-[(2-amino-2-carboxyethyl)thio]butanedioic acid	C7 H11 N O6 S	237.031	0.8		S148313	HMDB0029418			level4	Organic acids and derivatives	Carboxylic acids and derivatives	Amino acids, peptides, and analogues		1.43369e+06	1.71183e+06	1.88429e+06	1.76385e+06	1.77791e+06	1.69536e+06	1.83033e+06	1.6138e+06	1.87575e+06	1.64905e+06	1.72344e+06	1.64501e+06	3.60892e+06	2.62209e+06	3.23168e+06	2.99666e+06	2.0668e+06	2.70337e+06	3.24716e+06	2.53371e+06	187080	147945	154201	134438	149146	94429.4	168184	144540	927289	324840	350636	267727	679798	363665	772489
0.801_173.0315			173.031	0.801						level5					8.18589e+06	8.43062e+06	2.88781e+06	8.67743e+06	8.60025e+06	7.59287e+06	7.23005e+06	7.61535e+06	9.61598e+06	3.14657e+06	9.9028e+06	7.80652e+06	6.84437e+06	3.16255e+06	5.64829e+06	5.81331e+06	1.78949e+06	2.07698e+06	5.28774e+06	3.86572e+06	2.06649e+06	1.53852e+06	3.54759e+06	4.39866e+06	2.82673e+06	4.4601e+06	2.10919e+06	1.49438e+06	1.28355e+07	4.14641e+06	6.3799e+06	7.53833e+06	9.60901e+06	5.05081e+06	5.44955e+06
0.801_333.0283		C8 H18 N O7 P3	333.028	0.801						level5					609115	663116	805682	650984	565040	736219	627355	684183	721283	755098	611907	587717	1.60931e+06	1.49284e+06	1.04122e+06	3.05297e+06	3.14325e+06	2.02274e+06	1.29914e+06	2.34259e+06	101670	80532.5	102796	73617.5	84634	51308.8	95792.7	89192.5	161269	134755	141922	149110	213317	142758	143276
0.806_187.0281			187.028	0.806						level5					1.03217e+07	1.08229e+07	1.0293e+07	1.09689e+07	1.00126e+07	1.0905e+07	1.04538e+07	1.0659e+07	1.0941e+07	1.20231e+07	8.79576e+06	1.06919e+07	1.07926e+07	7.29727e+06	9.70598e+06	4.79764e+06	9.54582e+06	8.64532e+06	9.78895e+06	1.08345e+07	3.95466e+07	3.96173e+07	4.84822e+07	2.03834e+07	4.08592e+07	1.26677e+07	4.44535e+07	3.66562e+07	4.13104e+06	5.86684e+06	6.72196e+06	8.15321e+06	8.35193e+06	5.5538e+06	8.31189e+06
0.81_309.0699		C11 H11 N5 O6	309.07	0.81						level5					935560	935560	935560	935560	935560	935560	935560	935560	935560	935560	935560	935560	2.60741e+06	845268	1.63853e+06	5.89562e+06	650936	772166	2.7049e+06	2.62402e+06	360945	350004	3.07786e+06	8.83929e+06	4.51669e+06	2.50512e+06	847138	542162	8.07305e+06	1.76941e+06	2.79189e+06	7.11768e+06	5.69189e+06	2.02374e+06	2.1037e+06
0.811_133.9957		C4 H7 O P S	133.996	0.811						level5					5.62354e+06	5.92298e+06	5.69918e+06	6.26359e+06	5.77214e+06	5.87422e+06	5.86049e+06	5.8109e+06	5.78606e+06	5.83799e+06	6.20521e+06	5.58519e+06	7.94814e+06	4.03339e+06	6.62631e+06	1.1052e+06	2.42342e+06	3.45452e+06	8.33302e+06	5.86627e+06	7.17303e+06	5.58266e+06	1.13419e+07	5.88954e+06	8.57865e+06	2.62502e+06	1.1267e+07	8.40932e+06	5.11727e+06	4.589e+06	7.90808e+06	1.19464e+07	2.25245e+07	1.02846e+07	6.5719e+06
0.818_116.0045		C3 H4 N2 O S	116.004	0.818						level5					4.89129e+06	6.77258e+06	6.34604e+06	6.83559e+06	6.8538e+06	6.70607e+06	6.44074e+06	7.13878e+06	5.57146e+06	6.78586e+06	4.99007e+06	7.62204e+06	5.28904e+06	3.73263e+06	3.0452e+06	6.81177e+06	4.29295e+06	4.8664e+06	7.12661e+06	5.27705e+06	1.14367e+07	7.37048e+06	942351	4.20791e+07	1.71151e+07	2.33472e+07	2.34825e+07	6.97194e+06	6.19156e+06	4.01003e+06	2.64666e+06	5.28824e+06	7.07402e+06	7.02987e+06	1.17399e+07
0.819_165.0461	Methionine sulfoxide	C5 H11 N O3 S	165.046	0.819	C02989	MReference-487	HMDB0002005		90.7	level2	Organic acids and derivatives	Carboxylic acids and derivatives	Amino acids, peptides, and analogues	map00270 Cysteine and methionine metabolism;	4.35715e+08	4.80167e+08	5.15104e+08	4.80624e+08	4.46614e+08	5.08961e+08	4.7112e+08	4.59932e+08	5.28487e+08	4.84296e+08	4.22874e+08	4.86201e+08	5.26469e+08	4.30572e+08	5.19896e+08	2.23739e+08	5.6162e+08	5.83333e+08	5.21182e+08	6.07286e+08	1.04543e+09	1.3225e+09	1.27964e+09	5.41091e+08	9.24425e+08	2.25556e+08	1.21099e+09	1.21508e+09	1.77833e+08	1.82961e+08	2.09317e+08	2.76957e+08	2.34422e+08	1.76306e+08	2.49271e+08
0.827_354.1475	Xanthohumol	C21 H22 O5	354.147	0.827	C16417	S555077	HMDB0037479			level4	Phenylpropanoids and polyketides	Linear 1,3-diarylpropanoids	Chalcones and dihydrochalcones		1.46969e+06	1.4993e+06	1.51944e+06	1.38589e+06	1.83396e+06	1.2916e+06	1.50652e+06	1.52023e+06	1.47347e+06	1.4967e+06	1.55387e+06	1.49588e+06	422935	208912	354895	857710	217555	241000	587086	321976	292745	490321	951632	299856	2.72396e+06	159525	1.02381e+06	334642	7.76752e+06	3.12718e+06	8.3882e+06	1.23943e+07	1.805e+07	1.0049e+07	5.98867e+06
0.837_281.0415		C7 H12 N3 O7 P	281.041	0.837						level5					448018	502601	520186	600432	533589	495097	518169	504767	524348	489093	542378	509637	1.09673e+06	380029	630769	865523	181176	292591	522087	244405	73710	42581.5	89697	314180	71217.3	42980.1	64309.2	42394.7	6.85539e+06	2.91113e+06	5.41356e+06	5.95731e+06	8.79197e+06	5.29315e+06	3.17819e+06
0.838_156.0036		C10 H4 S	156.004	0.838						level5					2.07835e+07	1.97576e+07	1.88552e+07	1.96699e+07	2.02025e+07	2.27886e+07	2.00738e+07	1.99203e+07	2.04166e+07	1.95485e+07	2.16169e+07	1.90217e+07	2.34079e+07	2.33237e+07	2.22672e+07	2.64429e+07	1.99897e+07	2.18043e+07	1.91669e+07	2.48375e+07	1.36981e+07	1.28915e+07	1.43133e+07	2.24779e+07	2.08002e+07	1.90625e+07	1.68423e+07	1.4874e+07	2.72303e+07	3.49865e+07	2.90917e+07	3.02325e+07	3.71571e+07	3.07809e+07	4.43492e+07
0.844_300.1004	Phellopterin	C17 H16 O5	300.1	0.844	C17047	S89052				level4				NULL	80128.9	71456.1	84256.2	111906	115610	93429.8	60979.7	131288	64566.6	88636.1	76693.6	119406	604533	272082	405939	1.06132e+06	78239.1	170382	482167	262691	79667.5	59126.6	56742.4	80428.4	69447.6	60599.9	75311.3	53335	1.1317e+06	376056	892379	772085	215467	727911	538488
0.845_394.1349		C12 H23 N6 O7 P	394.135	0.845						level5					1.06682e+06	971912	1.03245e+06	1.12002e+06	1.11788e+06	1.06312e+06	1.04154e+06	1.00811e+06	1.11041e+06	1.01092e+06	1.06606e+06	1.08134e+06	3.29734e+06	1.65082e+06	2.83897e+06	2.72869e+06	719207	903115	2.73816e+06	2.17531e+06	70004.1	54058.7	67226.3	135588	69772.8	53514.2	76040.4	58012.6	5.16016e+06	1.48644e+06	3.34523e+06	2.77178e+06	2.56541e+06	1.96511e+06	1.44891e+06
0.846_329.0656		C7 H15 N5 O8 S	329.066	0.846						level5					7.71019e+07	8.02478e+07	7.75534e+07	7.55851e+07	8.11894e+07	7.68484e+07	8.02095e+07	7.73241e+07	7.67025e+07	7.8469e+07	8.62395e+07	7.19292e+07	1.22501e+08	1.20243e+08	4.85841e+07	1.08484e+08	2.11603e+08	1.94373e+08	2.12151e+08	1.02558e+08	2.3253e+06	3.71573e+06	9.54398e+06	239209	5.86285e+06	1.39633e+06	1.78529e+06	2.30297e+06	4.23392e+08	2.15253e+08	8.17417e+07	7.95919e+07	1.38001e+08	1.81653e+08	6.48787e+07
0.851_189.0054		C3 H4 N5 O3 P	189.005	0.851						level5					2.0157e+06	2.1097e+06	1.99028e+06	2.14628e+06	1.8493e+06	2.23537e+06	1.95605e+06	2.06743e+06	2.23381e+06	1.95738e+06	2.01286e+06	2.01006e+06	6.42471e+06	2.32705e+06	4.05425e+06	4.65465e+06	1.08103e+06	1.66771e+06	4.58284e+06	2.17202e+06	1.34874e+06	907992	2.08023e+06	3.00198e+06	1.76314e+06	3.59877e+06	1.06615e+06	755957	2.59349e+07	8.00046e+06	1.76101e+07	1.93155e+07	1.84095e+07	1.5844e+07	1.12705e+07
0.851_207.9751		C9 H7 P3	207.975	0.851						level5					2.77686e+06	3.03141e+06	3.76669e+06	2.66589e+06	3.15906e+06	3.09835e+06	2.9559e+06	3.08419e+06	3.14359e+06	2.78342e+06	3.07181e+06	3.25433e+06	3.94163e+06	3.59752e+06	4.4595e+06	3.54795e+06	2.72966e+06	4.6185e+06	3.76656e+06	1.99582e+07	1.50348e+07	6.70577e+06	1.29654e+07	2.23555e+07	1.93621e+07	7.22229e+06	5.4342e+06	1.50303e+07	1.0271e+06	695503	712695	947227	1.22743e+06	766322	813476
0.852_265.0675		C8 H18 N3 O P3	265.067	0.852						level5					3.6712e+06	3.90424e+06	3.45322e+06	3.67674e+06	4.33292e+06	3.92194e+06	3.69453e+06	3.5903e+06	3.91013e+06	3.68135e+06	3.94781e+06	3.76815e+06	5.81358e+06	2.87073e+06	3.65552e+06	7.30377e+06	2.20241e+06	2.44969e+06	4.94387e+06	3.82156e+06	3.18895e+06	1.6692e+06	4.01624e+06	9.53504e+06	4.44315e+06	2.23329e+06	2.88361e+06	1.51251e+06	1.61642e+07	8.62535e+06	1.23324e+07	1.4437e+07	2.31705e+07	1.12405e+07	9.48067e+06
0.855_173.9947		C3 H3 N4 O3 P	173.995	0.855						level5					1.88523e+07	1.47243e+07	1.6449e+07	1.81398e+07	1.68742e+07	1.5302e+07	1.78224e+07	1.64921e+07	1.79274e+07	1.59972e+07	1.84459e+07	1.54924e+07	6.0427e+07	2.47915e+07	3.59438e+07	7.85012e+07	1.10295e+07	2.41356e+07	2.51147e+07	1.90522e+07	1.38543e+07	8.29198e+06	2.20826e+07	6.0154e+07	1.59593e+07	2.20171e+07	1.84689e+07	6.61634e+06	1.30227e+07	618004	6.55846e+07	9.81956e+06	1.51652e+07	4.66189e+07	7.78224e+06
0.857_379.124		C12 H22 N5 O7 P	379.124	0.857						level5					8.15835e+06	9.91987e+06	9.5159e+06	1.00887e+07	1.02564e+07	9.66734e+06	9.85526e+06	9.20668e+06	1.00749e+07	8.3821e+06	1.01002e+07	9.90608e+06	2.07858e+07	1.4269e+07	2.12123e+07	2.08772e+07	6.80862e+06	9.13554e+06	1.95699e+07	1.99546e+07	399026	252547	1.14156e+06	4.30384e+06	2.05361e+06	625089	453837	373103	5.06645e+07	1.28151e+07	2.53139e+07	2.4663e+07	4.09057e+07	1.59934e+07	1.43231e+07
0.859_158.0206			158.021	0.859						level5					4.42569e+07	5.36335e+07	8.3473e+07	5.38472e+07	8.10375e+07	4.40755e+07	5.94248e+07	5.58146e+07	5.13301e+07	7.28124e+07	4.88603e+07	6.5315e+07	1.52884e+08	2.14438e+06	5.11811e+06	2.353e+08	7.244e+07	9.26046e+07	5.0507e+06	1.0801e+07	5.71014e+07	3.23768e+07	1.12648e+08	2.85177e+08	1.52981e+08	1.48795e+08	2.23836e+08	4.68937e+07	2.74033e+07	1.90175e+06	9.49127e+07	1.0792e+07	1.16786e+08	7.1299e+06	9.65821e+06
0.862_258.0142	Ethoxzolamide	C9 H10 N2 O3 S2	258.014	0.862		S3179	HMDB0014456			level4	Organoheterocyclic compounds	Benzothiazoles	null		1.06798e+06	1.13861e+06	1.05588e+06	1.38404e+06	1.07829e+06	1.31038e+06	1.03795e+06	1.03724e+06	1.88565e+06	929577	1.03262e+06	1.16212e+06	1.61843e+06	8.77315e+06	529342	1.10961e+06	3.33367e+06	4.08564e+06	618712	2.87951e+06	1.23056e+06	919409	1.93575e+06	1.3404e+06	1.15412e+06	556826	1.66034e+06	1.37364e+06	1.32099e+06	800355	884075	981930	1.35868e+06	866720	866975
0.865_273.0073		C6 H12 N O7 P S	273.007	0.865						level5					2.20395e+06	2.62118e+06	2.52432e+06	3.06659e+06	2.75985e+06	2.58353e+06	2.86271e+06	2.40781e+06	2.70791e+06	2.43595e+06	2.45431e+06	2.93826e+06	2.5242e+06	1.30325e+07	9.30277e+06	5.8646e+06	6.47719e+06	5.23018e+06	4.51291e+06	1.56626e+07	763999	1.45186e+06	1.37712e+06	623894	470531	840764	898374	1.77711e+06	589195	409962	434389	503160	687857	441008	445822
0.868_145.0852	4-guanidinobutyric acid	C5 H11 N3 O2	145.085	0.868	C01035	MReference-233	HMDB0003464		90.6	level2	Organic acids and derivatives	Carboxylic acids and derivatives	Amino acids, peptides, and analogues	map00330 Arginine and proline metabolism; map01100 Metabolic pathways;	1.54119e+07	1.63702e+07	1.55564e+07	1.59839e+07	1.6106e+07	1.57757e+07	1.58532e+07	1.58328e+07	1.5862e+07	1.59132e+07	1.6582e+07	1.51685e+07	3.30741e+07	2.12841e+07	2.11065e+07	3.64918e+07	1.34943e+07	1.49805e+07	2.38081e+07	2.01708e+07	423649	237378	200409	732681	434470	374843	461786	87114.8	8.10569e+07	3.10645e+07	4.66416e+07	4.57365e+07	6.13605e+07	3.82288e+07	4.23148e+07
0.87_276.0958	Glu-glu	C10 H16 N2 O7	276.096	0.87	C01425	S388598	HMDB0028818			level4	Organic acids and derivatives	Carboxylic acids and derivatives	Amino acids, peptides, and analogues	NULL	2.62787e+06	1.46441e+06	1.81232e+06	1.73761e+06	1.77976e+06	1.75675e+06	1.94369e+06	1.93156e+06	1.85689e+06	1.32806e+06	1.83285e+06	2.50051e+06	1.36638e+07	7.08053e+06	1.1322e+07	9.70816e+06	2.45667e+06	4.05291e+06	1.16869e+07	6.37449e+06	506265	84335.2	212024	410864	98973.2	137204	163612	223075	2.05473e+06	1.22234e+06	2.17742e+06	1.74718e+06	2.44055e+06	1.57211e+06	1.77041e+06
0.872_134.0768	3-mercaptohexanol	C6 H14 O S	134.077	0.872		S454763	HMDB0040152			level4	Organosulfur compounds	Thiols	Alkylthiols		2.00569e+06	2.13287e+06	2.33566e+06	2.0885e+06	2.74016e+06	2.42815e+06	2.0634e+06	2.50205e+06	1.87947e+06	2.32304e+06	1.96198e+06	2.71652e+06	605066	2.91317e+06	1.8768e+06	3.15185e+06	6.38843e+06	4.46384e+06	658709	1.50978e+06	731200	7.66105e+06	4.29737e+06	808875	749190	9.46533e+06	1.12587e+06	8.39245e+06	1.35695e+06	2.64237e+06	854453	1.69794e+06	1.84845e+06	2.16321e+06	1.4784e+06
0.873_175.0304		C6 H9 N O3 S	175.03	0.873						level5					5.36028e+06	5.12031e+06	5.10537e+06	5.59965e+06	5.00165e+06	5.48989e+06	5.13136e+06	5.30803e+06	5.71352e+06	4.81241e+06	5.45512e+06	5.19229e+06	1.52303e+07	2.19708e+07	1.4789e+07	1.16288e+07	1.0185e+07	1.117e+07	9.16932e+06	1.95664e+07	1.16458e+06	2.35058e+06	2.25213e+06	978761	1.21736e+06	1.6354e+06	841983	2.81865e+06	2.04352e+06	2.65406e+06	2.01098e+06	1.67195e+06	1.38108e+06	2.83027e+06	2.81769e+06
0.883_190.0414		C6 H10 N2 O3 S	190.041	0.883						level5					2.58365e+06	2.58371e+06	2.37034e+06	2.66907e+06	2.64322e+06	2.55091e+06	2.55044e+06	2.58372e+06	2.55316e+06	2.61665e+06	2.46088e+06	2.62168e+06	4.45522e+06	2.83978e+06	2.86407e+06	5.13374e+06	6.92388e+06	5.39636e+06	1.11315e+06	3.93293e+06	100692	350465	129901	446116	139870	342332	147681	95642.7	1.31211e+06	569715	717670	771401	2.86127e+06	654800	897710
0.886_193.0411		C6 H11 N O4 S	193.041	0.886						level5					1.2792e+07	1.29496e+07	1.29225e+07	1.22246e+07	1.32438e+07	1.28158e+07	1.28041e+07	1.28348e+07	1.28109e+07	1.28645e+07	1.27521e+07	1.28469e+07	3.63477e+07	4.92067e+07	3.41108e+07	3.64796e+07	2.14538e+07	2.53327e+07	2.56209e+07	5.085e+07	3.03791e+06	5.49347e+06	4.82838e+06	4.0546e+06	2.48123e+06	3.82096e+06	2.40995e+06	7.05996e+06	9.60111e+06	8.08969e+06	9.69086e+06	1.08665e+07	8.8046e+06	1.10546e+07	1.13035e+07
0.887_200.0088	Erythrose, 4-phosphate	C4 H9 O7 P	200.009	0.887	C00279	S109096	HMDB0001321			level4	Organic oxygen compounds	Organooxygen compounds	Carbohydrates and carbohydrate conjugates	map00030 Pentose phosphate pathway; map00400 Phenylalanine, tyrosine and tryptophan biosynthesis; map00750 Vitamin B6 metabolism; map01100 Metabolic pathways; map01200 Carbon metabolism; map01230 Biosynthesis of amino acids;	4.54032e+06	5.01636e+06	4.2442e+06	4.80103e+06	4.70745e+06	4.6848e+06	4.63133e+06	4.6347e+06	4.70453e+06	4.53012e+06	4.72571e+06	4.68414e+06	7.90443e+06	7.21212e+06	1.13065e+07	5.78462e+06	5.61571e+06	5.86065e+06	8.80555e+06	1.11687e+07	1.16333e+06	704100	2.85431e+06	1.92934e+06	1.40491e+06	436283	1.76229e+06	1.41509e+06	1.14199e+06	1.81351e+06	1.87496e+06	1.90816e+06	2.31091e+06	2.02005e+06	1.76283e+06
0.892_185.9931	D-(-)-3-phosphoglyceric acid	C3 H7 O7 P	185.993	0.892	C00197	S388326	HMDB0060180			level4	Organic oxygen compounds	Organooxygen compounds	Carbohydrates and carbohydrate conjugates	map00010 Glycolysis / Gluconeogenesis; map00030 Pentose phosphate pathway; map00260 Glycine, serine and threonine metabolism; map00270 Cysteine and methionine metabolism; map00561 Glycerolipid metabolism; map00630 Glyoxylate and dicarboxylate metabolism; map01100 Metabolic pathways; map01200 Carbon metabolism; map01230 Biosynthesis of amino acids; map04922 Glucagon signaling pathway; map05230 Cen…	1.00249e+07	8.27346e+06	9.06773e+06	8.45029e+06	1.7279e+07	9.25334e+06	9.13772e+06	8.78551e+06	1.22467e+07	8.67862e+06	1.10798e+07	9.51953e+06	1.27551e+07	1.21532e+07	1.70776e+07	8.72703e+06	1.01156e+07	2.03784e+07	1.52698e+07	6.92532e+07	4.41736e+07	2.45292e+07	4.62007e+07	4.45013e+07	5.09034e+07	3.14097e+07	1.08781e+08	3.86898e+07	3.57319e+06	1.79636e+06	2.01682e+06	2.08527e+06	2.81847e+06	2.23803e+06	1.98467e+06
0.897_346.0178		C5 H12 N6 O8 P2	346.018	0.897						level5					5.61581e+06	5.37596e+06	5.88794e+06	5.59142e+06	5.75769e+06	5.60475e+06	5.61228e+06	5.61421e+06	5.72247e+06	5.43848e+06	5.80069e+06	5.61789e+06	1.74654e+06	747192	1.0945e+06	463722	966586	1.11096e+06	2.31106e+06	1.09967e+06	1.20181e+07	8.1994e+06	1.17203e+07	2.39054e+07	1.54223e+07	8.33443e+06	1.4896e+07	7.63316e+06	7.95471e+06	8.5204e+06	8.58417e+06	9.43391e+06	1.34455e+07	7.11695e+06	1.02915e+07
0.902_324.0358	Uridine 5'-monophosphate	C9 H13 N2 O9 P	324.036	0.902	C00105	BGI562	HMDB0000288	88.7		level1	Nucleic acids	Nucleotides [Fig]	Ribonucleotides	map00240 Pyrimidine metabolism; map01100 Metabolic pathways;	2.26575e+07	2.54411e+07	2.71169e+07	2.64643e+07	2.82692e+07	2.63049e+07	2.62289e+07	2.60053e+07	2.84479e+07	2.17787e+07	2.53473e+07	2.89867e+07	7.19332e+06	4.41602e+06	4.94398e+06	1.94892e+06	4.79435e+06	6.52069e+06	1.18931e+07	4.72742e+06	2.85012e+07	3.94692e+07	4.52498e+07	8.19308e+07	4.47797e+07	3.6944e+07	6.80061e+07	4.14606e+07	2.34989e+07	2.77484e+07	2.74789e+07	2.51746e+07	4.41402e+07	2.2981e+07	3.25146e+07
0.904_347.063	Deoxyguanosine monophosphate	C10 H14 N5 O7 P	347.063	0.904	C00362	BGI218	HMDB0001044	95.4	93.6	level1	Nucleic acids	Nucleotides [Fig]	Deoxyribonucleotides	map00230 Purine metabolism; map01100 Metabolic pathways;	3.04487e+07	3.05999e+07	2.57404e+07	3.36338e+07	2.97273e+07	3.02015e+07	3.03091e+07	3.04916e+07	2.78005e+07	3.11863e+07	3.08608e+07	2.91926e+07	7.07793e+06	6.2791e+06	6.99325e+06	4.52701e+06	4.14253e+06	4.40424e+06	1.01923e+07	4.00637e+06	2.48177e+07	9.86419e+06	2.21079e+07	4.24071e+07	3.75544e+07	1.37473e+07	3.14847e+07	1.71552e+07	2.0636e+08	7.34973e+07	1.30046e+08	1.09873e+08	2.23127e+08	6.747e+07	7.7133e+07
0.907_83.0372		C4 H5 N O	83.0372	0.907						level5					1.18928e+07	9.4579e+06	1.14749e+07	1.43005e+07	1.61223e+07	1.30184e+07	1.22474e+07	1.34826e+07	1.18921e+07	8.88627e+06	1.65526e+07	1.27598e+07	2.04333e+07	2.07753e+07	2.45491e+07	4.05739e+07	1.79417e+07	2.39338e+07	2.21433e+07	1.68443e+07	7.41267e+06	3.245e+06	5.30355e+06	1.15995e+07	5.48157e+06	5.44559e+06	8.42877e+06	6.15439e+06	3.72677e+06	9.86251e+06	3.71001e+06	1.8793e+06	1.3963e+07	3.78484e+06	1.19494e+07
0.91_114.0431	Glycine anhydride	C4 H6 N2 O2	114.043	0.91	C02777	MReference-3281		42.1	36	level3				NULL	1.01832e+07	1.08782e+07	9.22936e+06	1.04396e+07	1.06429e+07	1.27145e+07	8.30867e+06	9.71321e+06	8.92742e+06	1.03453e+07	9.35015e+06	1.33434e+07	1.77374e+07	1.8247e+07	1.38666e+07	1.17227e+07	8.50322e+06	7.57286e+06	1.04267e+07	1.14921e+07	1.74139e+06	1.34243e+06	1.53538e+06	619626	1.93304e+06	1.32427e+06	2.09112e+06	149963	1.88198e+07	9.51204e+06	1.17381e+07	1.06208e+07	1.47607e+07	1.16531e+07	1.34254e+07
0.91_654.1467		C18 H34 N6 O16 S2	654.147	0.91						level5					182901	209871	150123	205585	242725	196052	197944	180210	207917	169461	200168	213281	83551.8	106233	64230.2	95488.9	75148.5	76404.7	143606	82681.5	32322.9	26631.5	57671.8	76916.8	68649.3	33860	60047.5	43983.1	5.76947e+06	1.34257e+06	2.39526e+06	2.69496e+06	4.34888e+06	2.19744e+06	1.20712e+06
0.916_161.0689	.alpha.-aminoadipic acid	C6 H11 N O4	161.069	0.916		S456		42.2	68.3	level4					2.13812e+07	2.46412e+07	2.25493e+07	2.23595e+07	2.24924e+07	2.26499e+07	2.26578e+07	2.26626e+07	2.26305e+07	2.28679e+07	2.24908e+07	2.26439e+07	7.46289e+07	6.90518e+07	6.95282e+07	1.17356e+08	5.81284e+07	6.48396e+07	6.73753e+07	6.3617e+07	1.08039e+06	985776	1.79945e+06	3.58969e+06	1.53261e+06	1.04653e+06	305854	703482	3.59553e+06	1.1218e+06	1.56593e+06	1.74104e+06	835040	2.19736e+06	994705
0.92_112.0274	Uracil	C4 H4 N2 O2	112.027	0.92	C00106	MReference-2531	HMDB0000300		91.5	level2	Organoheterocyclic compounds	Diazines	Pyrimidines and pyrimidine derivatives	map00240 Pyrimidine metabolism; map00410 beta-Alanine metabolism; map00770 Pantothenate and CoA biosynthesis; map01100 Metabolic pathways;	1.70133e+08	1.29716e+08	1.51831e+08	1.61211e+08	1.34862e+08	1.48489e+08	1.38689e+08	1.41965e+08	1.54168e+08	1.42951e+08	1.58331e+08	1.45237e+08	2.28625e+08	2.00756e+08	2.79062e+08	2.57011e+08	1.5268e+08	1.68061e+08	2.01287e+08	2.36786e+08	7.06473e+07	2.93709e+07	7.1963e+07	1.70465e+08	1.19598e+08	3.19923e+08	9.88879e+07	6.30518e+07	2.0978e+08	1.12232e+08	1.96119e+08	4.93145e+07	3.17293e+08	1.56214e+08	1.84348e+08
0.922_117.0791	Valine	C5 H11 N O2	117.079	0.922	C00183	MReference-772	HMDB0000883		92.8	level2	Organic acids and derivatives	Carboxylic acids and derivatives	Amino acids, peptides, and analogues	map00280 Valine, leucine and isoleucine degradation; map00290 Valine, leucine and isoleucine biosynthesis; map00770 Pantothenate and CoA biosynthesis; map00970 Aminoacyl-tRNA biosynthesis; map01100 Metabolic pathways; map01210 2-Oxocarboxylic acid metabolism; map01230 Biosynthesis of amino acids; map02010 ABC transporters; map04974 Protein digestion and absorption; map04978 Mineral absorption; ma…	1.30727e+09	1.28462e+09	1.32894e+09	1.29447e+09	1.32899e+09	1.36728e+09	1.31315e+09	1.26754e+09	1.33994e+09	1.28496e+09	1.32998e+09	1.32143e+09	1.78566e+09	1.44934e+09	1.58939e+09	1.99248e+09	1.19294e+09	1.33302e+09	1.54232e+09	1.41211e+09	5.72115e+08	4.8468e+08	1.13848e+09	1.1041e+09	9.19513e+08	7.40098e+08	6.45436e+08	6.43489e+08	4.38488e+09	2.66199e+09	3.23129e+09	3.4473e+09	4.12034e+09	2.91808e+09	3.24624e+09
0.922_172.085	Mfcd03547962	C7 H12 N2 O3	172.085	0.922		S71432		47.5		level4					4.66362e+06	4.32881e+06	4.79352e+06	4.44787e+06	4.73619e+06	4.55573e+06	4.72977e+06	4.68127e+06	4.03537e+06	4.62341e+06	4.14757e+06	5.42431e+06	1.56096e+06	2.11899e+06	2.58987e+06	2.71596e+06	3.6572e+06	2.35281e+06	1.41222e+06	2.78999e+06	2.43146e+07	2.31581e+07	2.97746e+07	5.19869e+07	4.38958e+07	4.17863e+07	2.57871e+07	2.83061e+07	6.3964e+06	9.112e+06	8.59825e+06	8.44425e+06	4.79687e+06	7.47117e+06	9.25081e+06
0.922_440.2009		C18 H28 N6 O7	440.201	0.922						level5					346805	264019	321770	339651	438075	327483	315073	352008	407771	327056	334368	295651	201280	134888	142197	175250	100303	103662	147462	171003	65564.9	53082	76460.8	137583	83759.4	69465.4	72222.8	59178.7	378180	187330	231168	224523	304872	232208	223147
0.922_71.0736	Pyrrolidine	C4 H9 N	71.0736	0.922		S29008	HMDB0031641			level4	Organoheterocyclic compounds	Pyrrolidines	null		2.20065e+08	2.35618e+08	2.21018e+08	2.28982e+08	2.19852e+08	2.27325e+08	2.20562e+08	2.26837e+08	2.15374e+08	2.30386e+08	2.255e+08	2.2654e+08	3.1142e+08	2.57899e+08	2.7285e+08	3.51158e+08	2.05482e+08	2.35139e+08	2.57627e+08	2.38586e+08	9.09353e+07	8.4373e+07	2.01503e+08	1.91112e+08	1.57706e+08	1.38797e+08	1.01885e+08	1.13926e+08	7.93781e+08	4.73681e+08	5.58551e+08	5.96444e+08	7.29982e+08	5.30964e+08	5.86043e+08
0.923_112.0138	[similar to: uracil; δmass: -0.0135 da]		112.014	0.923						level5					3.14546e+07	3.14546e+07	3.14546e+07	3.14546e+07	3.14546e+07	3.14546e+07	3.14546e+07	3.14546e+07	3.14546e+07	3.14546e+07	3.14546e+07	3.14546e+07	4.33228e+07	8.99249e+07	2.24836e+07	2.39036e+07	3.68776e+07	1.20124e+08	1.51565e+08	4.16465e+07	2.03719e+07	1.341e+07	6.0006e+07	7.70002e+07	6.60157e+07	1.0621e+07	3.25365e+07	1.89877e+08	1.45123e+08	1.43663e+08	8.45235e+07	7.88053e+07	4.74683e+08	1.18903e+08	9.60289e+07
0.924_297.1073	Nelarabine	C11 H15 N5 O5	297.107	0.924		S2280207	HMDB0015401			level4	Nucleosides, nucleotides, and analogues	Purine nucleosides	null		770933	654502	620988	921126	729943	713129	780689	703743	713881	716005	735983	755349	2.9566e+06	3.09691e+06	3.29122e+06	4.15759e+06	2.02202e+06	2.58817e+06	2.82414e+06	2.46512e+06	55579.9	38878.9	55514.9	74381.9	63187.6	46888	43164.7	53041	290439	209614	172981	167113	258845	227030	184795
0.924_345.1035		C11 H26 N O5 P3	345.103	0.924					32.9	level5					769741	769741	769741	769741	769741	769741	769741	769741	769741	769741	769741	769741	242671	167398	171175	204820	103662	75722.3	215731	228223	92730.5	138010	68269.3	127146	92150.2	154971	61885.1	121010	381145	227510	269129	251359	288682	261231	277217
0.926_218.0904	Mfcd00037215	C8 H14 N2 O5	218.09	0.926		S389104	HMDB0006248			level4	Organic acids and derivatives	Carboxylic acids and derivatives	Amino acids, peptides, and analogues		4.02213e+06	4.56579e+06	4.40077e+06	4.99132e+06	3.39349e+06	5.19973e+06	3.60291e+06	4.86604e+06	3.93321e+06	4.19042e+06	4.85326e+06	4.06604e+06	1.86703e+07	1.3553e+07	1.63726e+07	1.53831e+07	6.88933e+06	8.32338e+06	1.66702e+07	9.42288e+06	1.26358e+06	2.32223e+06	2.79549e+06	1.88772e+06	2.04306e+06	1.97646e+06	836402	1.93426e+06	5.79961e+06	5.25116e+06	4.92068e+06	5.86163e+06	5.33806e+06	4.82233e+06	3.35879e+06
0.927_481.1424		C12 H28 N5 O13 P	481.142	0.927						level5					261916	270530	267975	274672	365098	310634	281263	311727	253241	315180	253022	310716	536424	505831	351553	509185	270327	231024	504780	429309	186788	142699	175847	280901	215676	159778	145575	168672	928832	669844	639803	612906	831932	722273	699349
0.928_631.1192		C17 H35 N3 O16 P2 S	631.119	0.928						level5					225985	248771	234255	243278	260660	233342	239760	236456	231290	231539	263076	237974	95002.3	39522.1	67954.9	47575.5	28633.8	23851.1	191321	46680.1	17684.4	13714.8	18096.9	30576.7	21507.5	16973.6	15629.2	13633.7	942234	694973	679628	780978	535630	693344	796288
0.929_668.2255		C30 H40 N2 O13 S	668.226	0.929						level5					137515	124968	128416	139886	167386	135832	138745	142890	125224	144181	136474	141536	255673	251993	184461	280175	136955	141618	251578	280067	106187	80663	114488	180294	132630	101425	96791.7	85860.2	621730	295907	345539	329856	427778	394074	338855
0.93_253.1175	Penciclovir	C10 H15 N5 O3	253.118	0.93	C07417	S4563	HMDB0014444			level4	Organoheterocyclic compounds	Imidazopyrimidines	Purines and purine derivatives	NULL	3.6103e+07	2.8057e+07	4.04364e+07	4.09628e+07	2.82487e+07	3.51257e+07	3.04521e+07	3.45132e+07	3.6929e+07	3.17018e+07	3.46333e+07	3.51244e+07	5.30771e+07	5.26661e+07	6.74401e+07	8.40287e+07	2.599e+07	4.08703e+07	7.59742e+07	4.3421e+07	1.0661e+07	6.87674e+06	2.66474e+07	4.21503e+07	2.75086e+07	1.04669e+07	1.19955e+07	1.04308e+07	2.27991e+08	6.55153e+07	1.52839e+08	1.46582e+08	1.46333e+08	1.03271e+08	1.12434e+08
0.93_291.0954	8722455	C11 H17 N O8	291.095	0.93	C04580	S58795		91.7		level4				NULL	1.77977e+06	1.97368e+06	1.8907e+06	1.73428e+06	1.66167e+06	1.87105e+06	1.84642e+06	1.79276e+06	1.82725e+06	1.72634e+06	1.63185e+06	2.10275e+06	359971	764000	305901	316552	575960	367136	624025	431326	637948	672485	865717	634192	642983	780775	594024	595871	845631	565153	408617	403304	694646	602930	432514
0.93_323.1216		C12 H21 N O9	323.122	0.93						level5					2.85261e+06	2.9498e+06	3.05791e+06	3.0376e+06	2.31581e+06	2.80619e+06	3.07122e+06	2.73777e+06	3.09964e+06	2.70566e+06	2.79006e+06	2.86643e+06	600103	383541	393152	486585	323179	239593	406421	468808	201615	522489	174887	1.8399e+06	238334	802023	193948	391304	1.78722e+06	455300	605433	589197	816441	762081	584057
0.932_441.115	Temelastine	C21 H24 Br N5 O	441.115	0.932		S50101	HMDB0240244			level4	Organoheterocyclic compounds	Diazines	Pyrimidines and pyrimidine derivatives		2.22708e+06	2.86931e+06	1.81758e+06	2.42809e+06	2.39496e+06	2.3331e+06	2.31123e+06	2.33547e+06	2.33492e+06	2.54712e+06	1.78844e+06	2.7338e+06	1.10102e+07	7.18528e+06	9.79686e+06	1.14415e+07	1.40451e+06	5.99483e+06	4.12384e+06	4.71773e+06	834732	401418	2.56992e+06	3.54011e+06	691696	743847	356290	1.04215e+06	4.29958e+06	2.36776e+07	1.13288e+07	5.97961e+06	1.79941e+07	9.71932e+06	8.85427e+06
0.934_294.0521		C9 H14 N2 O7 S	294.052	0.934						level5					1.96222e+06	1.90781e+06	2.08689e+06	2.21583e+06	1.95196e+06	1.98528e+06	2.03687e+06	1.80308e+06	2.93019e+06	2.01063e+06	1.73166e+06	1.89635e+06	4.97238e+06	3.6878e+06	4.62897e+06	5.26475e+06	2.45493e+06	4.14552e+06	2.00047e+06	3.99227e+06	421753	74817.4	504661	1.66807e+06	1.48244e+06	232747	174483	236521	1.5789e+06	1.17051e+06	1.62147e+06	1.62977e+06	1.91875e+06	1.31812e+06	1.75765e+06
0.935_227.1382		C9 H17 N5 O2	227.138	0.935						level5					2.83786e+06	2.80111e+06	2.09994e+06	2.91975e+06	2.90484e+06	2.32534e+06	3.05363e+06	2.77128e+06	2.95016e+06	2.64374e+06	2.58078e+06	2.5272e+06	4.58593e+06	3.39505e+06	4.62904e+06	7.50399e+06	2.82985e+06	3.18581e+06	4.25227e+06	3.94551e+06	286190	114909	149882	355681	603203	129571	81534.2	68954.5	1.38995e+07	5.36159e+06	9.58964e+06	1.008e+07	1.14095e+07	8.9948e+06	7.30969e+06
0.938_232.9748		C5 H5 N3 O4 P2	232.975	0.938						level5					3.4974e+06	3.73428e+06	3.7418e+06	3.7167e+06	3.5137e+06	3.63437e+06	3.62779e+06	3.66934e+06	3.65528e+06	3.67411e+06	3.12354e+06	4.15612e+06	7.44572e+06	8.00898e+06	5.37617e+06	1.09021e+06	2.22759e+06	7.04604e+06	7.68339e+06	4.42528e+06	155760	146814	419117	6.80808e+06	308043	1.50686e+06	154831	291759	2.73383e+06	4.24888e+06	3.11802e+06	1.57113e+06	5.14518e+06	2.40298e+06	2.08738e+06
0.938_385.0403		C5 H17 N5 O11 P2	385.04	0.938						level5					2.46616e+06	2.04015e+06	1.39622e+06	1.56178e+06	1.55569e+06	1.73572e+06	1.59073e+06	1.41004e+06	2.14512e+06	1.13719e+06	2.10389e+06	2.19121e+06	327615	249863	218886	303229	140131	112323	276017	320339	1.07395e+07	4.81167e+06	6.82881e+06	1.68901e+07	1.65261e+07	5.86302e+06	7.71468e+06	5.36329e+06	1.99378e+06	2.64613e+06	2.8644e+06	4.7687e+06	6.3323e+06	2.62483e+06	2.79432e+06
0.938_472.1731	C1'-c9-glycosylated uwm6	C25 H28 O9	472.173	0.938	C18681	S30791351				level4					239854	394487	321751	350347	340413	300381	384286	391509	277063	379870	316613	288129	638182	479395	458728	496250	363076	289122	490539	549542	176962	138269	195022	311069	209307	185652	141064	158599	980546	628688	621047	598377	955324	690460	682703
0.938_710.121		C20 H36 N6 O14 P2 S2	710.121	0.938						level5					69960.7	74687.7	59546.6	94200.8	74488	80059.8	74920.6	96687.5	47957.2	84389.2	64676.1	91311.5	45386.8	67524.6	52478.8	31301.7	33845.8	56598.4	40818.4	30088.4	27977	12979.6	43092.4	75197.4	57709.2	21835	15881.4	36664.8	995630	548313	504549	392742	3.00424e+06	629431	159646
0.939_422.0387		C10 H19 N2 O12 P S	422.039	0.939						level5					258425	276676	269336	293794	285971	257316	335679	348729	163143	350584	292722	266861	545717	434655	387422	428891	325707	263072	434619	481739	149720	118655	177765	269324	185776	157351	125427	144822	881186	575095	533899	525481	875438	621597	592134
0.941_191.0254		C6 H9 N O4 S	191.025	0.941						level5					9.36268e+07	1.09246e+08	1.08703e+08	1.07733e+08	1.01996e+08	1.02467e+08	1.03522e+08	1.03799e+08	1.04538e+08	9.77954e+07	1.13877e+08	9.9967e+07	3.00642e+08	2.49268e+08	1.97076e+08	1.62898e+08	9.3636e+07	1.44548e+08	3.66028e+08	2.25631e+08	2.19439e+07	5.14796e+07	1.4176e+08	4.50842e+07	2.40048e+07	2.00371e+07	2.84801e+07	5.60353e+07	1.37129e+08	1.55171e+08	8.79917e+07	1.91845e+08	1.80022e+08	8.81195e+07	6.07073e+07
0.941_225.0751		C11 H16 N P S	225.075	0.941						level5					147957	152356	160742	153740	145154	167649	171073	173924	112150	191761	154405	145182	290200	223617	194253	234205	154080	136987	208999	231269	92005.6	154725	124509	436257	137884	408593	101099	161763	532307	276828	291418	331034	500175	339398	281876
0.942_412.1154	Aklavinone	C22 H20 O8	412.115	0.942	C12424	S140482				level4				map01100 Metabolic pathways;	990549	973244	1.14074e+06	1.11246e+06	935416	1.18706e+06	1.02109e+06	1.02198e+06	1.08566e+06	900502	992307	1.21647e+06	3.43945e+06	1.34354e+06	1.4943e+06	2.27387e+06	1.3853e+06	1.18067e+06	2.49113e+06	3.15225e+06	184888	139037	187280	279872	220450	163877	137856	145986	882155	561278	640566	632900	824077	644711	685529
0.946_203.116	O-acetylcarnitine	C9 H17 N O4	203.116	0.946	C02571	BGI603		24.2		level3				map04931 Insulin resistance;	681418	588426	624844	913608	577317	634052	681779	670563	667659	658814	533511	819990	560609	280726	301761	344141	182484	181985	176908	221385	5.4777e+06	8.74415e+06	6.86337e+06	1.15994e+07	7.78585e+06	1.1029e+07	2.98489e+06	4.98826e+06	453833	416618	513662	237252	630184	335540	407584
0.949_202.0956	Coprine	C8 H14 N2 O4	202.096	0.949	C08271	S3677218	HMDB0034266			level4	Organic acids and derivatives	Carboxylic acids and derivatives	Amino acids, peptides, and analogues	NULL	749344	658609	843941	654519	779893	838200	974132	644831	846364	894785	960089	463391	451449	500734	365656	492118	879373	422551	459013	430461	4.81208e+06	4.11346e+06	2.90029e+06	7.96649e+06	8.14398e+06	9.0386e+06	4.51742e+06	6.10759e+06	748178	535585	548268	523133	722607	572622	1.5553e+06
0.951_289.9419		C16 H3 P S2	289.942	0.951						level5					2.02085e+06	1.07106e+06	1.23725e+06	1.2424e+06	2.25861e+06	1.80955e+06	1.297e+06	1.28788e+06	1.88652e+06	1.28018e+06	1.4024e+06	1.75247e+06	1.78473e+06	2.35844e+06	2.17936e+06	882594	1.84256e+06	2.6901e+06	2.08384e+06	3.01072e+06	1.01311e+06	2.22106e+06	4.84403e+06	1.19516e+06	553761	644457	1.52283e+06	1.84857e+06	748645	531550	668077	678902	811896	569709	690240
0.952_294.0883	Pongamol	C18 H14 O4	294.088	0.952		S600431				level4					1.3903e+06	1.59175e+06	2.44789e+06	1.46726e+06	2.4323e+06	1.4371e+06	1.76391e+06	1.73845e+06	1.53533e+06	1.20457e+06	2.19648e+06	2.22977e+06	1.57794e+06	2.74078e+06	1.16381e+06	1.50927e+06	2.10698e+06	1.3466e+06	982554	1.28407e+06	144639	116433	138102	349968	218359	147136	238225	128671	7.97759e+06	3.23782e+06	6.06354e+06	7.62503e+06	1.17412e+07	3.58831e+06	4.22896e+06
0.954_191.1524		C9 H21 N O3	191.152	0.954						level5					375201	594862	445760	390045	626331	448983	431501	525855	405498	631577	410590	435276	148172	142850	104707	116913	90022.9	73095.4	152828	132013	162951	67057.1	104777	244695	353613	176643	38214.8	120400	243714	180635	180336	173554	243886	191886	203075
0.955_663.1092	Nicotinamide adenine dinucleotide (nad+)	C21 H27 N7 O14 P2	663.109	0.955	C00003	MReference-873	HMDB0000902		91.7	level2	Nucleosides, nucleotides, and analogues	(5'-&gt;5')-dinucleotides	null	map00190 Oxidative phosphorylation; map00730 Thiamine metabolism; map00760 Nicotinate and nicotinamide metabolism; map00983 Drug metabolism - other enzymes; map01100 Metabolic pathways; map04152 AMPK signaling pathway; map04211 Longevity regulating pathway; map04925 Aldosterone synthesis and secretion; map04977 Vitamin digestion and absorption;	6.54797e+06	5.1275e+06	5.89936e+06	5.66793e+06	6.23314e+06	5.37693e+06	5.89235e+06	5.72554e+06	6.42119e+06	5.1376e+06	6.82421e+06	5.32065e+06	8.95167e+06	8.46161e+06	8.61339e+06	9.03502e+06	4.81334e+06	5.00145e+06	7.34779e+06	6.27168e+06	231045	166260	115208	400165	171176	137933	71702.7	87738.5	5.79686e+06	8.60981e+06	1.09224e+07	1.24371e+07	1.41789e+07	1.1865e+07	1.46559e+07
0.956_354.1652	Valganciclovir	C14 H22 N6 O5	354.165	0.956		S57721	HMDB0015548			level4	Organic acids and derivatives	Carboxylic acids and derivatives	Amino acids, peptides, and analogues		738928	416988	373175	677163	566179	492677	494836	634059	497913	599699	501979	496048	631859	449601	519447	1.0605e+06	2.14136e+06	989260	434567	452528	180687	789002	443608	364901	178957	977205	100280	416192	682187	617605	755936	646259	935891	528762	741523
0.956_363.0579	Guanosine 5'-monophosphate	C10 H14 N5 O8 P	363.058	0.956	C00144	BGI302	HMDB0001397	87.7		level1	Nucleic acids	Nucleotides [Fig]	Ribonucleotides	map00230 Purine metabolism; map01100 Metabolic pathways; map01523 Antifolate resistance; map04022 cGMP-PKG signaling pathway; map04740 Olfactory transduction; map04742 Taste transduction; map04744 Phototransduction;	8.54964e+07	7.62961e+07	8.26076e+07	8.12478e+07	8.37766e+07	8.21151e+07	8.15519e+07	8.10893e+07	8.31222e+07	8.45402e+07	7.61078e+07	8.45331e+07	6.20246e+06	2.89474e+06	4.96842e+06	1.35967e+06	1.56997e+06	2.67776e+06	1.26373e+07	2.66198e+06	1.62591e+08	7.14337e+07	9.93269e+07	2.54587e+08	1.80983e+08	6.15002e+07	1.89253e+08	8.03307e+07	5.96447e+07	9.79961e+07	9.08148e+07	1.04979e+08	1.54384e+08	5.60721e+07	9.5492e+07
0.962_116.0046		C3 H4 N2 O S	116.005	0.962						level5					3.85258e+06	2.98317e+06	4.67936e+06	2.69819e+06	3.73309e+06	3.00818e+06	3.32973e+06	2.83328e+06	4.31226e+06	2.58472e+06	4.99711e+06	3.0097e+06	2.22979e+06	2.04486e+06	2.65438e+06	3.59913e+06	2.90938e+06	3.53806e+06	1.8642e+06	3.82453e+06	1.08107e+07	1.4345e+07	5.22267e+06	3.46705e+07	1.76175e+07	2.33653e+07	4.05376e+07	6.73012e+06	2.94584e+06	929421	1.34289e+06	3.13238e+06	5.67923e+06	629663	1.12458e+06
0.963_670.1418		C18 H36 N6 O15 P2 S	670.142	0.963						level5					330302	329278	358906	312084	335252	329023	335886	332967	332041	318096	355457	325294	38253.1	13915.3	22065.6	15615.4	9542.88	10318.3	88298.8	12644.9	4651.86	13008.6	13447.5	48317.7	16891.1	5358.2	3170.62	3999.15	1.26385e+06	872421	1.30757e+06	1.24701e+06	1.88644e+06	776376	1.05105e+06
0.964_252.043	Morindaparvin a	C15 H8 O4	252.043	0.964	C10374	S65864				level4	Polyketides	Anthraquinones	Anthraquinone type	NULL	255463	267801	246871	273492	254289	260590	255906	266877	252147	286526	209158	294227	331541	668240	295743	334563	355586	462364	340763	320654	622256	182512	472841	2.25972e+06	1.67089e+06	635514	2.25625e+06	520627	862863	761085	412735	463639	1.03452e+06	716061	461658
0.964_310.0906		C14 H19 N2 O2 P S	310.091	0.964						level5					4.21003e+06	4.77713e+06	4.81075e+06	4.32304e+06	5.06448e+06	4.72308e+06	4.8325e+06	5.34191e+06	3.07594e+06	5.40815e+06	4.71965e+06	4.89454e+06	1.5378e+06	2.84545e+06	1.90451e+06	1.59983e+06	1.97382e+06	2.47628e+06	2.53371e+06	1.99844e+06	645379	445817	849180	945223	735318	264471	1.04522e+06	714249	6.8168e+06	4.77387e+06	3.85113e+06	4.66271e+06	8.36534e+06	4.39199e+06	4.0142e+06
0.966_243.122	Pro-gln	C10 H17 N3 O4	243.122	0.966		S16209778	HMDB0029015			level4	Organic acids and derivatives	Carboxylic acids and derivatives	Amino acids, peptides, and analogues		1.03022e+07	8.65156e+06	6.42879e+06	8.32841e+06	7.83978e+06	8.45688e+06	8.87176e+06	1.05118e+07	4.89166e+06	1.00327e+07	9.723e+06	7.72792e+06	2.82577e+06	1.41435e+07	3.28874e+06	5.5401e+06	2.77576e+07	2.51302e+07	5.59187e+06	5.06496e+06	8.26865e+06	4.87778e+06	1.14031e+07	1.25093e+07	1.73772e+07	1.83866e+07	1.77263e+06	1.22286e+07	7.33778e+06	1.56616e+07	3.39518e+06	4.65869e+06	4.64894e+06	1.26726e+07	6.44323e+06
0.966_348.047	2-o-(6-phosphono-alpha-d-mannosyl)-d-glyceric acid	C9 H17 O12 P	348.047	0.966	C16699	S26332075	HMDB0012152			level4	Organic oxygen compounds	Organooxygen compounds	Carbohydrates and carbohydrate conjugates		2.08441e+06	2.2659e+06	2.20981e+06	2.07025e+06	2.54195e+06	2.27462e+06	2.28503e+06	2.45437e+06	1.64077e+06	2.64851e+06	2.24617e+06	2.22636e+06	171699	479653	259029	98140.3	599303	825831	454034	605470	401107	244772	460356	511497	409724	131133	617695	380713	2.3207e+06	2.07277e+06	1.16136e+06	1.44716e+06	3.01731e+06	1.56076e+06	1.34372e+06
0.968_122.048	Nicotinamide	C6 H6 N2 O	122.048	0.968	C00153	MReference-517	HMDB0001406		91.9	level1	Organoheterocyclic compounds	Pyridines and derivatives	Pyridinecarboxylic acids and derivatives	map00760 Nicotinate and nicotinamide metabolism; map01100 Metabolic pathways; map04977 Vitamin digestion and absorption;	6.39978e+08	4.09544e+08	4.23272e+08	7.00177e+08	4.39911e+08	5.01355e+08	4.48456e+08	5.75202e+08	5.17341e+08	4.56892e+08	5.33059e+08	5.1253e+08	9.67748e+08	7.94202e+08	8.0454e+08	1.59562e+09	5.90618e+08	4.46495e+08	6.69039e+08	6.33349e+08	1.47233e+08	1.0927e+08	1.49508e+08	2.42233e+08	2.06419e+08	3.87422e+08	2.86048e+08	9.35113e+07	2.95245e+09	1.11952e+09	2.37174e+09	2.16943e+09	2.25128e+09	1.41221e+09	1.74449e+09
0.968_136.0385	Hypoxanthine	C5 H4 N4 O	136.038	0.968	C00262	MReference-441	HMDB0000157		92.8	level1	Organoheterocyclic compounds	Imidazopyrimidines	Purines and purine derivatives	map00230 Purine metabolism; map01100 Metabolic pathways;	1.8374e+09	1.8374e+09	1.8374e+09	1.8374e+09	1.8374e+09	1.8374e+09	1.8374e+09	1.8374e+09	1.8374e+09	1.8374e+09	1.8374e+09	1.8374e+09	4.23199e+09	1.14844e+10	4.04995e+09	4.96597e+09	2.92424e+09	9.93393e+09	4.42615e+09	3.71889e+09	6.35353e+08	4.46241e+08	6.11127e+09	2.57304e+09	1.27475e+09	4.77537e+08	1.13453e+09	3.75502e+09	1.11239e+10	1.4142e+10	4.17162e+09	4.66673e+09	2.65132e+10	8.27766e+09	3.57999e+09
0.968_143.5979	[similar to: spectinomycin; δmass: -188.5605 da]		143.598	0.968						level5					5.91217e+06	4.89841e+06	5.46123e+06	5.20938e+06	5.71447e+06	5.41096e+06	5.42662e+06	5.49453e+06	5.34204e+06	5.02668e+06	6.23969e+06	5.1231e+06	3.52907e+06	9.05049e+06	3.4855e+06	8.88196e+06	1.34237e+07	1.14253e+07	1.47546e+06	4.23843e+06	4.01217e+06	1.42326e+07	1.42237e+07	5.49096e+06	4.88961e+06	3.25528e+07	2.74539e+06	1.39307e+07	3.60681e+06	7.98002e+06	3.79651e+06	3.35374e+06	2.97471e+06	5.03109e+06	3.9007e+06
0.968_551.0206		C12 H18 N5 O16 P S	551.021	0.968						level5					469140	591939	589968	642539	575959	441238	559490	535542	705291	481623	535662	572484	1.63547e+06	1.6596e+06	1.54013e+06	931057	515752	862694	2.09114e+06	1.18359e+06	54627	60860.4	104161	130484	87179.2	68118.3	44078.5	60444.1	282208	598856	260951	623376	438175	236404	269675
0.969_655.1307		C18 H33 N5 O17 S2	655.131	0.969						level5					218444	218444	218444	218444	218444	218444	218444	218444	218444	218444	218444	218444	68940.9	1.30694e+06	51337.7	48203.9	109022	1.18263e+06	41259.1	35956.7	6535.64	8835.1	176236	22254.7	7783.54	8225.33	5234.58	90836.2	3.55605e+06	2.93891e+06	575022	330500	5.52268e+06	4.52634e+06	414072
0.97_245.1262		C11 H19 N O5	245.126	0.97						level5					743083	1.704e+06	1.239e+06	1.19842e+06	1.04431e+06	972203	1.32577e+06	1.11889e+06	575766	1.47974e+06	1.36404e+06	1.13441e+06	1.69422e+06	2.14689e+06	1.24931e+06	1.41924e+06	5.65091e+06	2.03865e+06	1.63004e+06	1.94103e+06	251273	2.33682e+06	537743	459707	163687	2.73957e+06	92885.5	888002	3.17286e+06	3.14819e+06	2.56689e+06	2.65752e+06	3.00956e+06	3.60961e+06	2.70102e+06
0.971_167.0583	Pyridoxal	C8 H9 N O3	167.058	0.971	C00250	S1021	HMDB0001545			level4	Organoheterocyclic compounds	Pyridines and derivatives	Pyridine carboxaldehydes	map00750 Vitamin B6 metabolism; map01100 Metabolic pathways; map04977 Vitamin digestion and absorption;	9.09149e+06	9.09149e+06	9.09149e+06	9.09149e+06	9.09149e+06	9.09149e+06	9.09149e+06	9.09149e+06	9.09149e+06	9.09149e+06	9.09149e+06	9.09149e+06	2.73045e+06	9.17288e+07	3.10394e+06	5.73743e+06	8.40501e+06	6.34906e+07	2.19554e+06	2.60307e+06	1.29402e+06	313705	1.41209e+07	3.62733e+06	1.31188e+06	1.32356e+06	218960	1.29846e+07	2.86322e+07	2.78081e+08	1.45516e+06	3.33899e+07	1.15094e+08	1.27902e+07	5.8242e+07
0.973_175.0482	N-acetyl-l-aspartic acid	C6 H9 N O5	175.048	0.973	C01042	S58576	HMDB0000812	16.4		level4	Organic acids and derivatives	Carboxylic acids and derivatives	Amino acids, peptides, and analogues	map00250 Alanine, aspartate and glutamate metabolism; map01100 Metabolic pathways;	2.23471e+06	2.23471e+06	2.23471e+06	2.23471e+06	2.23471e+06	2.23471e+06	2.23471e+06	2.23471e+06	2.23471e+06	2.23471e+06	2.23471e+06	2.23471e+06	6.21719e+06	7.79079e+06	3.51855e+06	4.52767e+06	4.20717e+06	7.16526e+06	4.12448e+06	6.69785e+06	691760	120990	515728	272648	1.25132e+06	488302	260461	604957	1.34394e+07	6.83192e+06	3.50357e+06	3.57977e+06	6.85655e+06	9.00724e+06	2.62614e+06
0.974_71.0372	6185892	C3 H5 N O	71.0372	0.974	C01659	S6331	HMDB0004296			level4	Organic acids and derivatives	Carboximidic acids and derivatives	Carboximidic acids		1.02237e+06	1.09657e+06	1.17566e+06	1.0561e+06	1.08349e+06	1.06096e+06	1.22525e+06	1.05339e+06	893504	1.66951e+06	816821	1.08716e+06	1.36258e+06	1.41459e+06	1.33167e+06	1.36245e+06	2.40669e+06	1.06201e+06	1.43113e+06	1.22797e+06	1.27338e+07	9.98748e+06	1.19678e+07	3.77831e+07	2.22909e+07	3.1393e+07	3.28914e+07	3.18907e+07	2.40718e+06	1.56242e+06	1.63734e+06	1.81386e+06	2.37624e+06	1.8404e+06	1.71113e+06
0.977_161.0147		C5 H7 N O3 S	161.015	0.977						level5					1.78843e+07	1.76461e+07	1.84388e+07	1.75479e+07	1.97503e+07	1.78073e+07	1.80438e+07	1.80231e+07	1.87712e+07	1.8089e+07	1.77406e+07	1.8335e+07	3.32657e+07	3.07086e+07	3.16726e+07	3.30951e+07	2.18654e+07	3.25658e+07	2.84552e+07	2.47936e+07	705489	1.15933e+06	1.22264e+06	1.44943e+06	868193	483248	192859	384752	3.55128e+07	2.04777e+07	3.4258e+07	3.46442e+07	5.06745e+07	2.2772e+07	3.06163e+07
0.977_404.2016	15beta-hydroxy-7alpha-mercapto-pregn-4-ene-3,20-dione 7-acetate	C23 H32 O4 S	404.202	0.977	C14922	S221132				level4				NULL	2.93459e+06	2.93459e+06	2.93459e+06	2.93459e+06	2.93459e+06	2.93459e+06	2.93459e+06	2.93459e+06	2.93459e+06	2.93459e+06	2.93459e+06	2.93459e+06	4.69688e+06	2.42621e+08	3.0732e+06	1.14924e+07	2.62898e+07	1.40149e+08	1.91959e+06	3.46846e+06	61479.3	142530	7.56748e+06	590419	67113.2	64812	41736.3	1.12909e+06	9.51341e+07	5.42056e+07	1.06861e+07	4.49041e+06	3.98725e+07	1.11998e+08	1.01437e+07
0.978_230.0904	Aspartyl-l-proline	C9 H14 N2 O5	230.09	0.978		S149163	HMDB0002335			level4	Organic acids and derivatives	Carboxylic acids and derivatives	Amino acids, peptides, and analogues		1.43794e+06	1.25319e+06	1.41753e+06	1.23235e+06	1.26646e+06	1.25088e+06	1.42352e+06	1.37332e+06	845854	2.30454e+06	1.31616e+06	1.02778e+06	898785	465175	546929	487369	691589	855804	470931	744939	6.75898e+06	9.38261e+06	1.74798e+07	2.03249e+07	1.18431e+07	1.56935e+07	892650	1.01059e+07	5.08493e+06	2.31519e+06	3.16935e+06	3.54513e+06	3.55692e+06	2.59868e+06	3.38334e+06
0.98_272.0769		C9 H12 N4 O6	272.077	0.98						level5					2.19414e+07	1.91758e+07	2.45413e+07	1.99887e+07	2.42265e+07	2.4358e+07	2.30293e+07	2.0343e+07	2.52582e+07	2.27022e+07	2.18528e+07	2.021e+07	1.03095e+08	4.68234e+07	7.60774e+07	8.45024e+07	1.97534e+07	2.13769e+07	7.97686e+07	6.3168e+07	4.9004e+06	2.39879e+06	7.85227e+06	2.2506e+07	9.49595e+06	4.01401e+06	7.24826e+06	3.91557e+06	4.42087e+07	2.67092e+07	7.60568e+07	6.85733e+07	1.03519e+08	5.76507e+07	3.36765e+07
0.98_281.1122	1-methyladenosine	C11 H15 N5 O4	281.112	0.98	C02494	BGI44	HMDB0003331	83.7	37.7	level1	Nucleosides, nucleotides, and analogues	Purine nucleosides	null	NULL	2.8681e+06	2.86337e+06	3.14894e+06	3.03921e+06	3.09281e+06	2.63837e+06	3.08665e+06	3.42939e+06	2.90868e+06	2.96387e+06	3.06742e+06	2.76171e+06	4.71562e+06	3.71078e+06	4.05367e+06	4.28527e+06	2.8534e+06	3.45069e+06	3.83931e+06	4.12846e+06	1.49529e+06	1.0206e+06	2.30443e+06	4.96753e+06	2.88661e+06	1.50884e+06	1.3267e+06	910529	1.24456e+07	5.81026e+06	7.76023e+06	9.25372e+06	9.63366e+06	9.42491e+06	6.56597e+06
0.98_359.9949		C6 H9 N4 O12 P	359.995	0.98						level5					661598	745152	689927	649340	431620	650020	676735	751713	422496	868671	684456	534767	521217	3.29572e+06	994937	370998	2.08218e+06	4.0656e+06	636554	694767	147405	148710	312460	377721	247337	141409	103006	214640	1.03486e+06	701661	357255	355756	859676	1.05429e+06	373026
0.98_614.167		C17 H41 N6 O8 P3 S2	614.167	0.98						level5					2.87831e+07	2.80177e+07	3.07401e+07	2.92659e+07	3.41797e+07	2.90411e+07	3.3624e+07	3.08834e+07	2.57163e+07	3.09467e+07	2.99226e+07	3.17975e+07	6.29936e+07	5.90717e+07	2.14816e+07	9.00963e+07	3.23322e+07	4.14006e+07	5.78012e+07	3.73529e+07	66758.1	82416.1	123763	145867	134305	89827.9	55362.2	82911.5	1.04645e+08	7.53882e+07	9.66929e+07	1.29629e+08	1.7334e+08	8.64576e+07	9.21489e+07
0.981_136.0671		C4 H12 N2 O S	136.067	0.981						level5					1.1302e+06	758836	1.41928e+06	737675	1.12952e+06	1.01479e+06	990682	1.02679e+06	978244	1.04276e+06	946780	1.036e+06	1.09859e+06	3.98397e+06	1.29702e+06	698426	2.18705e+06	2.70246e+06	2.29151e+06	1.20679e+06	484666	151857	1.99048e+06	718924	697378	250599	453785	1.37189e+06	7.89692e+06	3.96613e+06	1.48404e+06	1.13105e+06	6.40571e+06	3.30658e+06	657625
0.981_188.9488		C3 H N3 O3 P2	188.949	0.981						level5					1.64102e+07	1.43431e+07	1.72813e+07	1.52003e+07	1.3894e+07	1.20978e+07	1.65222e+07	1.30027e+07	2.06903e+07	1.50457e+07	1.46594e+07	1.32872e+07	1.47911e+07	6.20585e+06	1.76103e+07	7.61516e+06	1.06385e+07	7.15377e+06	1.91112e+07	1.24651e+07	2.59026e+07	2.38558e+07	1.70978e+07	2.62819e+07	1.97134e+07	1.93086e+07	2.36068e+07	2.1549e+07	920251	3.11326e+06	3.2316e+06	2.47253e+06	1.01526e+06	672703	4.73276e+06
0.981_294.0589		C11 H10 N4 O6	294.059	0.981						level5					4.13725e+06	3.78619e+06	4.00631e+06	4.50495e+06	3.77612e+06	4.03413e+06	4.03733e+06	4.03493e+06	4.0222e+06	4.08389e+06	4.01077e+06	4.01682e+06	2.79001e+07	1.51798e+07	1.56582e+07	1.63217e+07	1.11538e+07	5.28529e+06	1.16766e+07	1.01438e+07	1.26733e+08	3.26845e+07	1.61173e+08	1.59182e+08	1.54585e+08	6.67924e+07	9.97271e+07	5.05607e+07	2.4167e+07	3.03975e+06	1.20126e+07	7.53527e+06	1.0767e+07	1.24353e+07	2.86942e+06
0.981_443.1223		C14 H27 N3 O9 P2	443.122	0.981						level5					2.78301e+06	3.20005e+06	3.22733e+06	2.87449e+06	3.31044e+06	3.71566e+06	3.00965e+06	3.77284e+06	2.56882e+06	3.79474e+06	2.88711e+06	2.97165e+06	1.04381e+07	6.59348e+06	8.61727e+06	1.05294e+07	2.66162e+06	3.5671e+06	7.62197e+06	4.67652e+06	82849	82420.4	118533	173720	123501	111127	64401	89788.2	1.91155e+07	6.19647e+06	1.49164e+07	1.47775e+07	2.01132e+07	9.88204e+06	7.7308e+06
0.982_575.1646	1,5-anhydro-1-{2-(3,4-dihydroxytetrahydro-2-furanyl)-4,7-dihydroxy-5-[(2e)-3-(4-hydroxyphenyl)-2-propenoyl]-6-oxo-6,7-dihydro-1h-indol-7-yl}hexitol	C27 H29 N O13	575.165	0.982		S35013876	HMDB0035209			level4	Phenylpropanoids and polyketides	Cinnamic acids and derivatives	Hydroxycinnamic acids and derivatives		2.06194e+06	3.07025e+06	2.3596e+06	2.66068e+06	2.69044e+06	3.28548e+06	3.20918e+06	3.35161e+06	1.7216e+06	3.05946e+06	2.16759e+06	3.18023e+06	1.05258e+07	1.08913e+07	7.44738e+06	5.82762e+06	7.51813e+06	8.29246e+06	7.27527e+06	7.15577e+06	105410	107737	178644	230950	172140	142727	90068.1	132102	1.92497e+07	4.67743e+06	4.52075e+06	3.44335e+06	2.98108e+06	3.53887e+06	4.99085e+06
0.983_206.9594		C3 H N3 O6 S	206.959	0.983						level5					2.63369e+07	2.4534e+07	2.83534e+07	2.52181e+07	2.61847e+07	2.02061e+07	2.80331e+07	2.27818e+07	3.374e+07	2.47628e+07	2.45974e+07	2.35182e+07	2.6323e+07	1.05017e+07	3.2553e+07	1.06735e+07	1.77633e+07	1.47674e+07	3.21395e+07	3.06574e+07	4.98665e+07	4.35926e+07	2.85442e+07	4.22143e+07	3.20795e+07	3.41197e+07	5.12475e+07	3.73687e+07	2.07845e+06	4.41719e+06	4.73375e+06	3.65498e+06	3.95314e+06	1.64148e+06	7.41953e+06
0.983_307.0834	L-glutathione reduced	C10 H17 N3 O6 S	307.083	0.983	C00051	BGI358	HMDB0000125	95.4	92.7	level1	Vitamins and Cofactors	Cofactors	Coenzymes [Fig]	map00270 Cysteine and methionine metabolism; map00480 Glutathione metabolism; map01100 Metabolic pathways; map02010 ABC transporters; map04216 Ferroptosis; map04918 Thyroid hormone synthesis; map04976 Bile secretion;	2.63944e+09	2.21524e+09	2.40818e+09	2.44915e+09	2.31387e+09	2.23678e+09	2.18564e+09	2.18397e+09	2.88688e+09	2.10302e+09	2.61743e+09	2.24266e+09	3.07299e+09	3.5345e+09	4.22646e+09	3.57555e+09	2.24706e+09	2.96343e+09	3.6397e+09	2.63704e+09	1.1356e+08	1.85371e+08	1.64067e+08	2.65765e+08	1.60893e+08	1.02362e+08	3.25319e+07	5.65066e+07	4.85527e+09	3.82947e+09	4.97046e+09	6.02101e+09	7.69229e+09	3.45388e+09	4.44701e+09
0.984_174.9695		C3 H3 N3 O2 P2	174.97	0.984						level5					4.08003e+06	5.15422e+06	3.15738e+06	4.81669e+06	2.96055e+06	4.44453e+06	3.38236e+06	3.72918e+06	3.90318e+06	4.37377e+06	4.61197e+06	3.33546e+06	3.44222e+06	4.22053e+06	6.18731e+06	925400	3.85667e+06	4.48904e+06	6.34296e+06	6.31419e+06	9.47872e+06	7.51096e+06	6.39993e+06	7.56189e+06	6.43713e+06	6.06009e+06	1.09655e+07	8.23846e+06	1.15937e+06	741320	1.11091e+06	1.12757e+06	1.13956e+06	875313	1.15486e+06
0.986_103.0456	2-methylthiazolidine	C4 H9 N S	103.046	0.986		S29856	HMDB0031682			level4	Organoheterocyclic compounds	Azolidines	Thiazolidines		1.06186e+08	9.77e+07	1.02615e+08	1.03495e+08	8.37469e+07	1.16584e+08	9.34174e+07	1.18789e+08	8.27143e+07	1.08086e+08	1.1065e+08	9.07443e+07	1.63292e+08	1.54164e+08	1.0887e+08	1.16845e+08	1.40817e+08	1.24964e+08	1.09841e+08	1.36731e+08	5.77476e+07	6.68799e+07	1.55588e+08	1.42535e+08	1.07979e+08	8.70953e+07	6.65879e+07	7.92491e+07	3.74784e+08	1.98184e+08	1.46777e+08	1.67534e+08	2.88436e+08	8.73778e+07	4.01139e+07
0.986_285.0894		C10 H15 N5 O3 S	285.089	0.986						level5					6.14569e+07	5.17398e+07	6.0172e+07	5.08731e+07	6.19661e+07	6.40444e+07	5.25674e+07	5.62508e+07	7.3822e+07	5.24219e+07	6.44238e+07	4.81745e+07	1.03661e+08	8.54232e+07	1.06745e+08	1.6447e+08	7.42544e+07	6.77986e+07	1.07081e+08	9.01099e+07	2.16408e+07	1.9076e+07	6.39878e+07	8.08103e+07	5.7933e+07	2.97137e+07	2.49343e+07	2.74181e+07	2.28884e+08	6.53857e+07	1.69334e+08	1.54163e+08	1.35099e+08	9.94109e+07	8.12045e+07
0.987_130.0091	4-hydroxy-5-methyl-3(2h)-thiophenone	C5 H6 O2 S	130.009	0.987		S15354200	HMDB0033548			level4	Organic acids and derivatives	Vinylogous thioesters	null		7.03432e+07	5.06255e+07	6.52412e+07	4.95499e+07	4.55474e+07	6.91677e+07	5.60229e+07	6.98255e+07	1.83714e+07	7.79143e+07	6.60177e+07	7.27168e+07	8.97291e+07	8.28248e+07	6.67966e+07	8.46487e+07	3.25344e+07	5.22071e+07	8.17162e+07	1.22739e+08	7.5596e+07	2.59465e+07	1.28507e+08	1.11841e+08	1.62641e+07	1.05144e+08	5.06549e+07	5.57006e+07	7.25226e+07	7.10368e+07	5.6885e+07	4.45859e+07	9.21652e+07	5.47918e+07	5.09935e+07
0.987_232.0517	4,5-pyrenedione	C16 H8 O2	232.052	0.987	C18251	S141297				level4					6.71034e+06	8.26854e+06	4.94556e+06	5.1565e+06	4.29418e+06	6.89603e+06	5.5173e+06	4.87902e+06	5.44274e+06	6.61501e+06	5.77709e+06	5.93777e+06	1.07502e+07	1.0183e+07	1.01318e+07	1.01407e+07	7.37804e+06	8.83015e+06	8.38467e+06	1.22375e+07	164111	479488	262242	350064	225245	209785	133908	159799	1.39709e+07	5.32629e+06	1.14545e+07	1.30769e+07	1.02075e+07	7.33399e+06	1.05968e+07
0.988_145.0198	3,4-dehydrothiomorpholine-3-carboxylic acid	C5 H7 N O2 S	145.02	0.988	C04445	S163623		74.3		level4				NULL	8.82062e+07	1.07523e+08	6.34846e+07	1.11212e+08	1.06936e+08	9.64825e+07	7.46245e+07	1.30011e+08	8.98236e+07	1.18423e+08	7.11876e+07	8.96907e+07	4.20393e+08	3.91867e+08	5.39726e+08	2.10027e+08	1.45636e+08	1.61937e+08	2.44538e+08	3.30083e+08	2.00227e+07	1.69776e+07	6.49682e+07	4.57259e+07	4.01855e+07	1.49164e+07	1.10748e+07	1.99492e+07	6.00393e+07	8.6554e+07	8.38546e+07	9.29413e+07	6.30558e+07	7.89612e+07	9.12001e+07
0.988_191.9571		C3 H N2 O6 P	191.957	0.988						level5					6.90347e+06	4.31655e+06	5.4994e+06	7.37398e+06	6.50113e+06	6.92112e+06	5.15578e+06	6.03622e+06	9.12402e+06	4.50317e+06	6.17179e+06	6.01424e+06	7.05502e+06	4.4392e+06	9.99998e+06	2.31906e+06	5.09007e+06	7.45951e+06	4.99659e+06	9.39558e+06	9.30936e+06	6.82095e+06	7.27352e+06	8.02554e+06	6.27983e+06	6.0818e+06	9.11838e+06	8.4063e+06	1.08438e+06	662258	866685	1.10531e+06	1.02718e+06	725808	2.30303e+06
0.988_249.1211		C10 H19 N O6	249.121	0.988						level5					5.82994e+06	4.73711e+06	4.7904e+06	4.27628e+06	6.51355e+06	5.89986e+06	4.6936e+06	5.24376e+06	4.04523e+06	5.65545e+06	5.26779e+06	5.68534e+06	5.8015e+06	5.24219e+06	3.82316e+06	1.06644e+07	4.63273e+06	5.18205e+06	5.07986e+06	5.41933e+06	3.68317e+06	965493	9.02177e+06	1.32247e+07	6.14186e+06	1.46195e+06	3.71109e+06	1.81773e+06	2.2359e+07	1.14717e+07	1.63959e+07	1.84646e+07	1.86628e+07	1.15458e+07	1.23579e+07
0.988_277.565			277.565	0.988						level5					1.51102e+06	1.51102e+06	1.51102e+06	1.51102e+06	1.51102e+06	1.51102e+06	1.51102e+06	1.51102e+06	1.51102e+06	1.51102e+06	1.51102e+06	1.51102e+06	8.34675e+06	9.15093e+07	5.13532e+06	8.13787e+06	7.23512e+06	6.22399e+07	3.15093e+06	4.1679e+06	231843	266809	4.90546e+06	798157	238345	479582	150366	2.33936e+06	1.91276e+06	1.86341e+06	498043	214465	2.28633e+06	2.18417e+06	470446
0.988_403.1351		C14 H21 N5 O9	403.135	0.988						level5					1.03412e+07	1.1134e+07	1.12566e+07	1.32846e+07	1.20738e+07	1.27372e+07	1.20115e+07	1.56509e+07	5.53408e+06	1.28422e+07	1.37205e+07	1.33921e+07	1.17477e+07	1.51742e+07	9.73361e+06	153612	7.97136e+06	1.46279e+07	1.25029e+07	8.61133e+06	1.96144e+06	1.709e+06	1.46365e+06	94537.1	432865	59043.6	1.48502e+06	2.35534e+06	388349	5.00071e+07	1.41607e+07	4.4424e+07	7.75898e+07	5.11049e+07	3.49069e+07
0.989_250.0623	Υ-glutamylcysteine	C8 H14 N2 O5 S	250.062	0.989	C00669	MReference-427	HMDB0001049		93.9	level2	Organic acids and derivatives	Carboxylic acids and derivatives	Amino acids, peptides, and analogues	map00480 Glutathione metabolism; map01100 Metabolic pathways; map04216 Ferroptosis;	2.36922e+07	2.28815e+07	2.29299e+07	2.11736e+07	2.3536e+07	2.30072e+07	2.20779e+07	2.1636e+07	2.38285e+07	2.25491e+07	2.38384e+07	2.20179e+07	1.17515e+08	6.98744e+07	8.39376e+07	6.85061e+07	3.76897e+07	5.8723e+07	9.34929e+07	6.622e+07	1.12895e+06	1.97441e+06	1.65365e+06	2.28194e+06	1.48228e+06	1.44687e+06	457272	1.43122e+06	1.40591e+07	6.5915e+06	1.06474e+07	1.13466e+07	1.79942e+07	9.55071e+06	9.77977e+06
0.99_337.175	Kyotorphin	C15 H23 N5 O4	337.175	0.99		S2829	HMDB0029099			level4	Organic acids and derivatives	Carboxylic acids and derivatives	Amino acids, peptides, and analogues		1.29119e+06	1.29119e+06	1.29119e+06	1.29119e+06	1.29119e+06	1.29119e+06	1.29119e+06	1.29119e+06	1.29119e+06	1.29119e+06	1.29119e+06	1.29119e+06	1.4958e+06	3.56741e+07	1.04916e+06	3.43944e+06	8.41469e+06	2.44792e+07	556481	1.51148e+06	3.36177e+06	5.56809e+06	4.56707e+07	5.34694e+06	2.50258e+06	9.63326e+06	1.04286e+06	3.45423e+07	8.36169e+06	7.7455e+06	1.04335e+06	1.14073e+06	1.30971e+06	9.5537e+06	1.36991e+06
0.99_426.1015		C12 H24 N6 O5 P2 S	426.101	0.99						level5					289930	343726	308504	330880	339430	341635	336375	385283	200456	366884	339693	352606	436415	573788	417884	454195	409598	437665	513743	708000	447753	220198	2.19574e+06	415754	7.3553e+06	177366	334991	987935	925750	653290	533957	638420	995854	715830	579087
[truncated: 3,667 more rows]
[truncated: 9 more columns]

## Sheet: data preprocessing Negative
Compound ID	Name	Formula	Molecular.Weight	Actual.RT	KEGG.ID	ID	HMDB.ID	mzVault.Best.Match	mzCloud.Best.Match	level	Super.class	Class	Sub.class	Pathway	QC_06	QC_07	QC_08	QC_09	QC_10	QC_11	QC_12	QC_13	QC_14	QC_15	QC_16	QC_17	XF06-1	XF06-2	XF06-3	XF06-4	XF06-5	XF06-6	XF06-7	XF06-9	M60-1	M60-2	M60-3	M60-4	M60-5	M60-6	M60-7	M60-8	XF04-1	XF04-2	XF04-3	XF04-4	XF04-5	XF04-6	XF04-7
[truncated: 1,638 more rows]
[truncated: 9 more columns]

[truncated: 4 more sheets: CL23_vs_M60 Positive, CL23_vs_M60 Negative, XF06_vs_XF04 Positive, XF06_vs_XF04 Negative]
