# Supplementary material for: Metabolomics profiling reveals differences in proliferation between tumorigenic and non-tumorigenic Madin-Darby canine kidney (MDCK) cells
Source: PeerJ. 2023 Sep 20;11:e16077. doi: 10.7717/peerj.16077 (PMC10517658; doi:10.7717/peerj.16077)
Supplement: Supplemental Information 9 [file peerj-11-16077-s009.xlsx]

## Sheet: CL23_vs_M60
Name	Mass	RT	column	KEGG	HMDB	CellularLocations	SuperClass	Class	SubClass	DirectParent	CL23-1	CL23-2	CL23-3	CL23-4	CL23-5	CL23-6	M60-1	M60-2	M60-3	M60-4	M60-5	M60-6	XF04-1	XF04-2	XF04-3	XF04-4	XF04-5	XF04-6	XF06-1	XF06-2	XF06-3	XF06-4	XF06-5	XF06-6	QC-1	QC-2	QC-3	QC-4	QC.RSD	Foldchange	pvalue	MEAN	VIP	diff	unit
10Z-Heptadecenoic acid	267.2 / 267.2	11.4439	C18		HMDB0060038	Membrane	Lipids and lipid-like molecules	Fatty Acyls	Fatty acids and conjugates	Long-chain fatty acids	3328.63	1816.79	3286.64	3506.71	4262.68	4340.7	4468.85	5545.07	5369.43	4367.08	3772.59	4482.19	525.917	667.545	538.242			844.172		1068.31					2055.74	1754.61	2109.31	1955.09	0.0687932	0.733512	0.0224967	4045.61	0.00707538	diff	pg
11Z,14Z,17Z-Eicosatrienoic Acid	305.2 / 305.2	11.5055	C18		HMDB0244373	na	Lipids and lipid-like molecules	Fatty Acyls	Fatty acids and conjugates	Long-chain fatty acids	1.17783e+06	977450	1.1742e+06	1.14022e+06	2.26337e+06	1.6379e+06	1.05918e+06	1.05679e+06	1.01705e+06	624505	778269	568562	244577	252756	296079	466208	225103	227102	306478	385956	685816	562696	373905	1.23397e+06	599363	629450	747009	580036	0.101441	1.63997	0.0302743	1.12294e+06	0.729604	diff	pg
11Z-Eicosenoic Acid	309.2 / 309.2	12.1446	C18	C16526	HMDB0002231	Extracellular	Lipids and lipid-like molecules	Fatty Acyls	Fatty acids and conjugates	Long-chain fatty acids	4.55667e+07	3.07055e+07	5.99748e+07	5.62062e+07	6.15148e+07	6.68182e+07	3.4836e+07	5.89112e+07	4.29003e+07	2.53993e+07	2.30325e+07	2.76011e+07	7.62174e+06	1.52573e+07	4.56543e+06	9.63631e+06	7.9523e+06	9.09959e+06	2.15845e+07	1.98854e+07	4.45019e+07	4.57922e+07	3.854e+07	6.51056e+07	3.54898e+07	3.64495e+07	3.75124e+07	3.6479e+07	0.0196095	1.5083	0.0421698	4.44555e+07	4.41097	diff	pg
13Z,16Z-Docosadienoic Acid	335.3 / 335.3	12.2749	C18	C16533	HMDB0061714	na	Lipids and lipid-like molecules	Fatty Acyls	Fatty acids and conjugates	Very long-chain fatty acids	42161.2	36339.6	47598.2	66256.3	44310.5	53949.3	87183.6	84947.2	91215.1	71355.9	66139.8	60661.3	12271	10429.4	9280.74	18356	12319.2	10840.2	41771.2	27619.7	107508	65547.6	49465.4	91585.4	51540.8	50292	54704.5	50939.5	0.0326877	0.629715	0.0016466	62676.5	0.0602439	diff	pg
1,4-Dihydronicotinamide adenine dinucleotide (NADH)	664.1 / 397.0	8.07183	Amide	C00004	HMDB0001478	na	Mixed metal/non-metal compounds	Miscellaneous mixed metal/non-metals	na	Miscellaneous mixed metal/non-metals	656716	610530	1.34328e+06	1.68327e+06	2.44268e+06	1.89376e+06	624507	321459	811122	1.04115e+06	760439	855887		129865		226862	149341		785108	423387	1.83301e+06	1.30514e+06	882381	1.30087e+06	846978	856853	980780	746462	0.0969072	1.95494	0.0467353	1.08707e+06	0.74585	diff	pg
1-Methyladenosine	282 / 150	1.59	Amide	C02494	HMDB0003331	Cytoplasm	Nucleosides, nucleotides, and analogues	Purine nucleosides	na	Purine nucleosides	11869.4	10611.5	16172.7	16782.9	9535.06	8924.05	62509.2	108455	47253.1	61622.7	52892.4	56153.5	40434.5	28624.7		36128	32862.9	27358.8	103645	128188	100832	94986.8	91870.4	80416.6	63785.1	61565.9	56579	63161.2	0.0461574	0.190018	0.000185737	38565.2	0.146492	diff	pg
1-Methylhistidine	170.1 / 123.9	6.25	Amide	C01152	HMDB0000001	Cytoplasm	Organic acids and derivatives	Carboxylic acids and derivatives	Amino acids, peptides, and analogues	Histidine and derivatives	34102.4	40351.7	48848.6	30750	47869.9	37942.1	41726.4	21499.8	12108.9	30138.2	29004	29485.8														15814.6	14097.8	18382.9	0.109379	1.46292	0.0301444	33652.3	0.117927	diff	pg
2-Methylcitric Acid	205 / 125	9.09	Amide	C02225	HMDB0000379	Extracellular	Organic acids and derivatives	Carboxylic acids and derivatives	Tricarboxylic acids and derivatives	Tricarboxylic acids and derivatives	52070.3	59368.7	189186	152607	156511	162251	129626	187611	232845	319825	375450	353189	32083.9	33460.2	31076.8	56147.7	26213.1	18552.4	38248.5	27053.3	44510.1	54849.7	49097.7	73978.9	136565	124562	108665	125541	0.0803123	0.482935	0.0143707	197545	0.192771	diff	pg
2'-O-methyladenosine	282.1 / 136.0	1.3	Amide	C00882	HMDB0001373	Cytoplasm	Nucleosides, nucleotides, and analogues	Purine nucleotides	Purine ribonucleotides	Purine ribonucleoside diphosphates	29373.9	32937.5	39614.1	38552.3	33175.5	36523.1	47896.8	117284	90260.7	63665.6	94128.5	84039.1		253906	293950		47522.1					95923.3			137104	138605	133334	123032	0.0456869	0.422656	0.000771187	58954.3	0.108593	diff	pg
2-Phenylglycine	152.1 / 135.2	3.77742	Amide		HMDB0002210	Cytoplasm	Organic acids and derivatives	Carboxylic acids and derivatives	Amino acids, peptides, and analogues	Alpha amino acids	114156	99582.7	112759	112422	161245	354607	240320	234478	249159	278672	253827	257352	41890.8	34871.3	38636.8	42036.2	35270.8	31565.5	164708	168648	209951	166084	169041	190190	131915	136136	133692	128926	0.0198167	0.630709	0.0443936	205715	0.133224	diff	pg
3-Hydroxybutyric acid	103.0 / 59.0	3.53761	Amide	C01089	HMDB0000011	Cytoplasm、Extracellular、Mitochondria	Organic acids and derivatives	Hydroxy acids and derivatives	Beta hydroxy acids and derivatives	Beta hydroxy acids and derivatives	26681.6		45678.9	36389.9	18328.8	22609.4	58270.3	39458.2	58697.7	71653.2	74577	74835.5	39582.8	38821.6	36395.5	40624.2	46128.8	37488.5	35277.8		29722	23819.2	30313.3	30094.7	42200.9	41733.9	43984.4	43013.1	0.0200131	0.475841	0.00194249	47925.5	0.0787307	diff	pg
3-Hydroxyisovaleric acid	117.1 / 59.0	2.26844	Amide	C20827	HMDB0000754	Cytoplasm	Lipids and lipid-like molecules	Fatty Acyls	Fatty acids and conjugates	Hydroxy fatty acids	46783.8		38111.1	41556.3		27315.3	65068.6	73645.7	66511.9			88494.2	18527.8	17363.7	15910.7	18584.2	20093.1	16798	98126.2	104786	94873.5	89877.6	99455.3	111147	56936.6	62770.3	58623.7	54926.1	0.0495003	0.523513	0.00205871	55935.9	0.0262194	diff	pg
3-Hydroxymethylglutaric acid	161 / 99	7.25	Amide	C03761	HMDB0000355	Cytoplasm	Lipids and lipid-like molecules	Fatty Acyls	Fatty acids and conjugates	Hydroxy fatty acids	4685.82	5590.49	9511.77	9834.28	7609.42	8232.25	10076.6	7894.55	11462.2	12121	10447.9	11072	23999.4	27224.1	34361.3	30674.3	30215.5	19581.1	54422.7	59467.4	64614.8	58956.6	56045.9	58631.5	35679.2	31168.1	32638	30321.7	0.0628422	0.720802	0.018062	9044.85	0.0234023	diff	pg
4,5-Dihydroorotic acid	157 / 113	3.59	Amide	C00337	HMDB0003349	Cytoplasm	Organic acids and derivatives	Carboxylic acids and derivatives	Amino acids, peptides, and analogues	Alpha amino acids and derivatives	19469.3	15681	27059.2	23273.7	22863.8	25118.1	15170.4	12474.9	21055.6	19904.3	18467.1	14412.4	13106.3	16688.5	22370.2	17292.6	14679.2	15543.5		17557					16024	15238.9	14718.7	14189.9	0.0450081	1.31513	0.0338462	19579.2	0.0841929	diff	pg
4Z,7Z,10Z,13Z,16Z,19Z-Docosahexaenoic Acid (DHA)	327.2 / 327.2	11.214	C18	C06429	HMDB0002183	Cytoplasm	Lipids and lipid-like molecules	Fatty Acyls	Fatty acids and conjugates	Very long-chain fatty acids	9121.05	8662.28	7797.33	9983.4	12173.3	8914.59	6629.41	5974.75	6114.69	4149.22	4245.32	3980.56	525.737	492.415	327.038	469.875	470.313	393.661	422.841	394.937		347.313	351.915	407.393	2461.84	2858.65	3088.17	2543.29	0.0915538	1.82196	0.000286873	7312.16	0.0643173	diff	pg
4Z,7Z,10Z,13Z,16Z-Docosapentaenoic Acid	329.2 / 329.2	11.4773	C18		HMDB0001976	Extracellular	Lipids and lipid-like molecules	Fatty Acyls	Fatty acids and conjugates	Very long-chain fatty acids	244411	188555	174922	210908	429674	297451	120400	127182	122873	102274	97976.6	89032.4									5470.48		6493.02		65895.9	58662.6	71574.5	65250.6	0.0700333	2.34324	0.00374135	183805	0.349537	diff	pg
5-Hydroxylysine	163.1 / 100.0	9.68523	Amide	C16741	HMDB0000450	Cytoplasm	Organic acids and derivatives	Carboxylic acids and derivatives	Amino acids, peptides, and analogues	L-alpha-amino acids	3280.18	2679.67	5912.57	7529.73	3969.91	4395.73	10404	6496.18	8996.02	7659.37	5184.68	5602.4	2490.81	2643.16	2760.06	3225.27	1824.79	2216.42	2292.25	2025.69	1318.64	1136.81	1656.17	2053.02	4569.27	2753.63	3319.71	2802.02	0.217766	0.62621	0.0316927	6009.2	0.0219436	diff	pg
5'-Methylthioadenosine	298 / 136.2	3.36	C18	C00170	HMDB0001173	Cytoplasm	Nucleosides, nucleotides, and analogues	5'-deoxyribonucleosides	5'-deoxy-5'-thionucleosides	5'-deoxy-5'-thionucleosides	1170.41	1088.86	1883.92	1812.19	1297.24	1396.89	6568.71	2314.87	7034.14	6516.24	5523.99	5347.18	10903.1	11649.9	12498.1	14328.8	11888.3	8496.36	4485.41	4717.78	5178.8	4664.53	4783.47	4649.91	6596.2	7316.09	7079.28	6982.9	0.0371067	0.259705	0.000181101	3496.22	0.0405407	diff	pg
5Z,8Z,11Z,14Z,17Z-Eicosapentaenoic Acid	301.2 / 301.2	10.9348	C18	C06428	HMDB0001999	Extracellular	Lipids and lipid-like molecules	Fatty Acyls	Fatty acids and conjugates	Long-chain fatty acids	439010	339470	323073	356116	483125	601067	193439	176494	178369	208669	132757	119784	6499.9	6940.88		7030		8061.79			11572.6	12770.9			96690.8	93030	90764.7	93842.9	0.0226518	2.51791	0.000237242	295948	0.456658	diff	pg
6-Phosphogluconic acid	275 / 79	9.77	Amide	C00345	HMDB0001316	Endoplasmic reticulum	Organic oxygen compounds	Organooxygen compounds	Carbohydrates and carbohydrate conjugates	Monosaccharide phosphates	425232	471868	1.90572e+06	1.7661e+06	1.43341e+06	1.43866e+06	676412	413397	386429	283573	225183	200745	15018.9	9391.2		27195.5	12659.8	23635.2	33165.7	20085	36679.2	28405.7	17364.9	58550.9	243854	202571	184557	227421	0.10594	3.40434	0.0089949	802227	0.789901	diff	pg
7Z,10Z,13Z,16Z-Docosatetraenoic acid	331.3 / 331.3	11.6908	C18	C16527	HMDB0002226	Cytoplasm	Lipids and lipid-like molecules	Fatty Acyls	Fatty acids and conjugates	Very long-chain fatty acids	673129	586816	712762	689717	1.34139e+06	1.38635e+06	576940	699687	456748	403404	407740	398390	393071	455894	395315	427850	468820	507611	386524	433867	525044	565611	396701	481666	382075	378295	391624	403585	0.0251323	1.83158	0.0262654	694423	0.612675	diff	pg
Acetylcholine	146.1 / 87.0	2.53502	Amide	C01996	HMDB0000895	Cytoplasm	Organic nitrogen compounds	Organonitrogen compounds	Quaternary ammonium salts	Acyl cholines	194.523	191.996	401.792	378.76	294.828	301.311	158.065	236.887	195.183	220.884	195.931	197.444	1180.07	1373.41	667.195	1548.96	1183.15	1115.8	401.145	330.868	479.609	331.181	365.644	700.349	503.707	482.937	549.303	544.174	0.0533786	1.46398	0.033273	247.3	0.010299	diff	pg
Adenosine 2',3'-cyclic phosphate	330 / 136	3.53	Amide	C02353	HMDB0011616	na	Nucleosides, nucleotides, and analogues	Purine nucleotides	Cyclic purine nucleotides	2',3'-cyclic purine nucleotides	1171.62	990.947	1695.86	1612.33	2160.53	1818.25	4028.67	3033.12	4110.48	4159.58	3383.08	3565.2	1169.63	903.527	2876.94	1501.55	821.46	784.341	1473.75	873.243	1528.44	1594.85	1854.03	1963.02	2161.65	1671.65	1698.01	2074.5	0.115174	0.424124	8.15399e-06	2644.14	0.0255503	diff	pg
Adenosine-3′,5′-cyclic monophosphate(cAMP)	328.0 / 134.0	4.17961	Amide	C00575	HMDB0000058	Cytoplasm、Extracellular、Golgi apparatus	Nucleosides, nucleotides, and analogues	Purine nucleotides	Cyclic purine nucleotides	3',5'-cyclic purine nucleotides	483.118	298.28	720.608	588.981	604.896	692.551	1276.17	1116.14	1645.93	1651.9	1430.38	1363.6	312.688	450.538	698.344	500.184	335.688	226.952	421.219	353.224	605.489	820.909	623.054	929.074	850.458	706.06	750.437	692.753	0.0824697	0.399385	1.22886e-05	989.379	0.0172472	diff	pg
Adenosine 3',5'-diphosphate	426 / 134	9.78	Amide	C00054	HMDB0000061	Golgi apparatus	Nucleosides, nucleotides, and analogues	Purine nucleotides	Purine ribonucleotides	Purine ribonucleoside 3',5'-bisphosphates	703904	854897	559228	546346	553379	446410	1.69414e+06	3.58142e+06	6.76572e+06	1.34835e+06	2.8289e+06	4.61856e+06	2.37373e+06	2.80059e+06	2.64755e+06	4.3307e+06	2.85591e+06	1.93142e+06	1.00741e+06	597040	655843	1.568e+06	1.72699e+06	1.95728e+06	3.30512e+06	3.58805e+06	2.54009e+06	2.8197e+06	0.133299	0.175848	0.00598219	2.04177e+06	0.99399	diff	pg
Adenosine-5′-diphosphate	426.0 / 159.0	9.01948	Amide	C00008	HMDB0001341	Cytoplasm	Nucleosides, nucleotides, and analogues	Purine nucleotides	Purine ribonucleotides	Purine ribonucleoside diphosphates	31459.7	35138.5	19527.1	22182.3	17654.8	17554.4	66664.6	145661	302847	50811.9	133743	191764	94709.7	122526	120065	167772	113592	78363.6	37206.9	21753.3	27536.7	70395.4	67731.8	92890	142220	129105	119763	99303.8	0.127544	0.160985	0.00782339	86250.7	0.208148	diff	pg
Adenosine-5′-triphosphate	506.0 / 79.0	9.36923	Amide	C00002	HMDB0000538	Cytoplasm	Nucleosides, nucleotides, and analogues	Purine nucleotides	Purine ribonucleotides	Purine ribonucleoside triphosphates	25551.3	26957.3	54349.9	68353.4	37450.4	40837.8	160177	122273	129371	187159	163859	140206	11876.7	15833.3	8065.52	17860.7	17894.9	9806.47	20981.1	21653.2	24873.7	16986.7	15564.6	22480.7	43531.8	34111.5	32367	40643.1	0.121661	0.280717	4.09579e-06	96378.7	0.208677	diff	pg
Adenosine monophosphate （AMP）	346.1 / 97.0	8.58915	Amide	C00020	HMDB0000045	Cytoplasm	Nucleosides, nucleotides, and analogues	Purine nucleotides	Purine ribonucleotides	Purine ribonucleoside monophosphates	77706.5	72361.8	149142	97735.3	38684.3	38341.4	380163	346451	515911	491639	406054	523839	681830	780983	515191	1.00864e+06	651910	511887	114403	31909.1	73436.8	193361	176437	240075	421498	373345	414486	511774	0.117415	0.177913	1.17704e-06	261502	0.408744	diff	pg
AICAR	337 / 79	8.73	Amide	C04677	HMDB0001517	Cytoplasm	Nucleosides, nucleotides, and analogues	Imidazole ribonucleosides and ribonucleotides	1-ribosyl-imidazolecarboxamides	1-ribosyl-imidazolecarboxamides	585130	488492	715804	452739	308810	367061	807366	743552	613448			841160	338090	284290	265935	310856	484861	393464	612152	601804	828091	700996	841115	545620	498010	521212	711947	807435	0.204485	0.64726	0.014476	592356	0.120142	diff	pg
Allantoin	157.0 / 42.0	2.57451	Amide	C01551	HMDB0000462	Cytoplasm	Organoheterocyclic compounds	Azoles	Imidazoles	Imidazoles	179208	212950	264713	266969	187076	177223	81655.3	62777	98249.9	88018.8	80179.1	100446	15955.5	15137.6	14881.2	21087.2	17386.2	16548.6	15684.3	13546.9	17042.5	17332.7	14116.3	17646.9	67736.8	72121.6	60941.8	67310.2	0.0594754	2.51921	2.81801e-05	149955	0.334111	diff	pg
Alloisoleucine	132.1 / 86.1	3.97584	Amide		HMDB0000557	Cytoplasm	Organic acids and derivatives	Carboxylic acids and derivatives	Amino acids, peptides, and analogues	Isoleucine and derivatives	961700	887622	1.43709e+06	1.37016e+06	855482	989379	2.09138e+06	1.87984e+06	1.72483e+06	1.68904e+06	1.52166e+06	1.49376e+06	1.36903e+06	1.08186e+06	891402	1.16909e+06	1.21174e+06	1.15333e+06	1.37573e+06	1.31183e+06	1.76564e+06	1.45557e+06	1.5464e+06	1.77078e+06	1.47044e+06	1.47608e+06	1.47286e+06	1.2095e+06	0.0811328	0.625107	0.000850161	1.4085e+06	0.303845	diff	pg
Alpha-aminobutyric acid	104.1 / 77.2	3.56369	Amide	C05145	HMDB0003911	Cytoplasm	Organic acids and derivatives	Carboxylic acids and derivatives	Amino acids, peptides, and analogues	Beta amino acids and derivatives	308929	275931	449552	436272	298275	370181	636025	551386	500664	513672	440257	456614	566767	457742		540052	487012	436361	449835	473893	537228	407666	458531	503034	472390	463967	511244	447191	0.0496068	0.690353	0.00336203	436480	0.147799	diff	pg
Anserine	241.1 / 109.1	8.06184	Amide	C01262	HMDB0000194	Cytoplasm	Organic acids and derivatives	Peptidomimetics	Hybrid peptides	Hybrid peptides	379.494	346.651	870.539	836.245	459.434	615.292	252.266	112.7	290.311	195.034	162.477	216.801				225.679		164.115							282.878	407.424	307.146	289.358	0.156304	2.85271	0.00283488	394.77	0.0172769	diff	pg
Arachidic Acid	311.3 / 311.3	12.5837	C18	C06425	HMDB0002212	Cytoplasm	Lipids and lipid-like molecules	Fatty Acyls	Fatty acids and conjugates	Long-chain fatty acids	2.02405e+06	1.78949e+06	1.80014e+06	1.97486e+06	2.81316e+06	2.01877e+06	1.49834e+06	1.67549e+06	1.7513e+06	1.14235e+06	1.0759e+06	1.20149e+06	638729	691318	671180	772341	637667	731329	1.01291e+06	962231	1.80129e+06	1.11336e+06	1.21088e+06	1.77089e+06	1.29369e+06	1.12986e+06	1.50021e+06	1.28528e+06	0.101052	1.4884	0.00582948	1.73045e+06	0.865577	diff	pg
Arachidonic acid	303.2 / 303.2	11.2615	C18	C00219	HMDB0001043	Cytoplasm	Lipids and lipid-like molecules	Fatty Acyls	Fatty acids and conjugates	Long-chain fatty acids	200195	167078	127767	149978	231512	207590	121624	98650.3	132937	123312	91830.7	81017.4	1219.45	665.864	582.867	1242.36	788.891	936.837	926.678	827.76	1554.71	1170.41	628.115	1203.91	64518.5	62430.7	55320.1	64337.2	0.0607588	1.66949	0.00242906	144458	0.258584	diff	pg
Arginine	175.1 / 70.0	9.49801	Amide	C00062	HMDB0000517	Cytoplasm	Organic acids and derivatives	Carboxylic acids and derivatives	Amino acids, peptides, and analogues	L-alpha-amino acids	113111	103262	226470	181266	85118.1	75428.9	1.1646e+06	929728	1.0569e+06	984781	907834	842502	114097	76734.8	88420.3	114877	89781.4	88494.8	303537	237223	352749	324869	324521	402022	372169	351405	389315	387477	0.0405488	0.133301	1.86133e-08	555916	0.639391	diff	pg
Asparagine	133.1 / 74.2	7.32022	Amide	C00152	HMDB0000168	Cytoplasm	Organic acids and derivatives	Carboxylic acids and derivatives	Amino acids, peptides, and analogues	Asparagine and derivatives	233773	245329	580068	578010	390545	348058	997911	763382	1.1262e+06	783949	768290	729252	7.36941e+06	8.35215e+06	7.01243e+06	8.86152e+06	7.74576e+06	6.18039e+06	5.94551e+06	6.46225e+06	6.75682e+06	6.61781e+06	6.61983e+06	6.6373e+06	4.32787e+06	4.02277e+06	4.11429e+06	4.10121e+06	0.0273164	0.459623	0.000456346	628731	0.346742	diff	pg
Asymmetric dimethylarginine	203 / 70	8.26	Amide	C03626	HMDB0001539	Cytoplasm	Organic acids and derivatives	Carboxylic acids and derivatives	Amino acids, peptides, and analogues	Arginine and derivatives	353257	402749	859394	854612	630613	549492	1.643e+06	1.24991e+06	1.32898e+06	1.37871e+06	1.59197e+06	1.23304e+06	1.77346e+06	1.31139e+06	2.49369e+06	2.18539e+06	1.57244e+06	1.27341e+06	921654	1.12369e+06	1.54137e+06	1.15884e+06	953282	1.08233e+06	1.66025e+06	1.24076e+06	1.57712e+06	1.09978e+06	0.166051	0.433217	3.66796e-05	1.00631e+06	0.479174	diff	pg
Betaine	118.1 / 58.1	4.14404	Amide	C00719	HMDB0000043	Cytoplasm	Organic acids and derivatives	Carboxylic acids and derivatives	Amino acids, peptides, and analogues	Alpha amino acids	207324	201140	439042	406693	274428	274310	230172	122261	258599	213150	127963	106374	20556.3	16884.5	38061.4	21675.4	15096.2	13728.4	107931	123231	125789	119876	132446	137510	144180	145572	139516	155125	0.0388343	1.70326	0.0293555	238455	0.350392	diff	pg
Beta-Ursodeoxycholic acid (β-UDCA)	391.4 / 391.4	8.53842	C18	C17662	HMDB0000686	Extracellular	Lipids and lipid-like molecules	Steroids and steroid derivatives	Bile acids, alcohols and derivatives	Dihydroxy bile acids, alcohols and derivatives	1090.17	1269.91	1109.47	1309.07	1210.77	1206.34	1163.13	1134.15	1100.72	871.514	982.909	1060.72	1152.76	944.5	893.938	1045.75	1040.04	990.91	1071.24	1050.96	1264.68	1354.35	1062.83	1354.55	1062.2	1102.95	1147.57	1115.4	0.0276199	1.1398	0.0265324	1125.74	0.0170393	diff	pg
Carnosine	225.1 / 154.1	8.24185	Amide	C00386	HMDB0000033	Cytoplasm	Organic acids and derivatives	Peptidomimetics	Hybrid peptides	Hybrid peptides	1202.6	1211.78	4624.79	5175.95	2330.59	2076.11	858.324		999.992	1142.78	637.075	640.845													1604.13	611.816	1166.33	600.515	0.420989	3.23708	0.0367428	1900.08	0.0362098	diff	pg
CDP	402 / 79	9.56	Amide	C00112	HMDB0001546	Mitochondria	Nucleosides, nucleotides, and analogues	Pyrimidine nucleotides	Pyrimidine ribonucleotides	Pyrimidine ribonucleoside diphosphates	21546.8	32584	24496.1	28311.6	35371.4	28963.7	32086.8	78428.7	47290	47256.3	163469	143980	54870.5	59233	51062.8	56517.4	59126.8	35310	31784.7	48325.2	32058.5	34779.8	26120.6	32329.1	59330.4	48194.6	52001.6	48273.9	0.0872022	0.334185	0.0311324	56982	0.122013	diff	pg
Choline	104.0 / 60.1	4.37604	Amide	C00114	HMDB0000097	Cytoplasm	Organic nitrogen compounds	Organonitrogen compounds	Quaternary ammonium salts	Cholines	192363	172791	217230	190886	132180	171687	397837	395195	347263	351219	295432	335984	395611	373657	371265	402288	389082	375624	243295	221711	231452	212702	238797	220181	297984	322596	324933	287905	0.0513643	0.507382	4.54656e-06	266672	0.187479	diff	pg
Citicoline	489 / 184	8.8	Amide	C00307	HMDB0001413	Cytoplasm	Nucleosides, nucleotides, and analogues	Pyrimidine nucleotides	Pyrimidine ribonucleotides	Pyrimidine ribonucleoside diphosphates	183379	172282	644946	456223	258451	258935	1.45653e+06	833167	1.74113e+06	1.58847e+06	1.53379e+06	1.48184e+06	646217	486836	465580	826488	606029	436755	793694	738503	953695	1.05953e+06	1.07868e+06	1.36495e+06	916211	782165	913482	938072	0.0693508	0.228631	2.14768e-05	884096	0.695367	diff	pg
Citramalic acid	147.0 / 85.0	7.73374	Amide	C00815	HMDB0000426	Cytoplasm	Lipids and lipid-like molecules	Fatty Acyls	Fatty acids and conjugates	Hydroxy fatty acids	2521.23	2464.86	3554.63	3885.21	2908.05	2268.99	820.461	976.793	1438.47	1474.89	1173.32	1138.06	1925.5	2003.63	1620.59	1964.65	1689.31	1384.7		1470.18	1806.2	1893.41	1557.06	1657.18		1970.36	1813.24	1747.8	0.0506523	2.50683	0.000105201	2052.08	0.0395027	diff	pg
Citrulline	176.1 / 159.2	7.62074	Amide	C00327	HMDB0000904	Mitochondria	Organic acids and derivatives	Carboxylic acids and derivatives	Amino acids, peptides, and analogues	L-alpha-amino acids	370735	356649	736111	752945	784746	763434	165637	110091	161870	200669	231709	197428	7031.56	5581.42	5391.39	6495.63	8029.98			5996.07					198760	182957	190927	194197	0.0300919	3.52689	0.000366208	402669	0.602683	diff	pg
Cystathionine	221 / 134	8.64	Amide	C02291	HMDB0000099	Cytoplasm	Organic acids and derivatives	Carboxylic acids and derivatives	Amino acids, peptides, and analogues	L-cysteine-S-conjugates	498455	562554	1.65891e+06	1.16278e+06	433161	424081	2.37365e+06	1.75885e+06	4.31332e+06	3.38737e+06	2.94689e+06	3.266e+06	9.96769e+06	8.39081e+06	7.06643e+06	9.6215e+06	6.68578e+06	6.36203e+06	2.51018e+06	2.1067e+06	3.32978e+06	2.67481e+06	2.44921e+06	3.17959e+06	4.01883e+06	3.86984e+06	4.08117e+06	5.16239e+06	0.119881	0.262658	0.000327916	1.89884e+06	0.941253	diff	pg
Cysteinylglycine	177 / 143	8.17	Amide	C01419	HMDB0000078	Cytoplasm	Organic acids and derivatives	Carboxylic acids and derivatives	Amino acids, peptides, and analogues	Dipeptides			1.15082e+06	1.27114e+06	1.10621e+06	864865	1.23985e+06		3.17597e+06	3.62595e+06	2.68179e+06	2.6479e+06	2.15719e+06	2.15001e+06	2.63465e+06	4.54876e+06	1.98456e+06	1.21073e+06	1.39492e+07	1.3038e+07	1.59766e+07	1.43867e+07	1.58659e+07	1.83051e+07	4.81923e+06	4.14934e+06	5.56555e+06	3.56325e+06	0.165231	0.410673	0.0111314	1.97383e+06	0.153378	diff	pg
Cystine	241.1 / 151.9	8.47736	Amide	C00491	HMDB0000192	Cytoplasm	Organic acids and derivatives	Carboxylic acids and derivatives	Amino acids, peptides, and analogues	L-cysteine-S-conjugates	71038.9	65436.1	155290	134363	105960	92659.1	75206.3	19034	57367.8	64825.2	47380.6	41958.9	7733.47	7418.54	9481.54	6873.82	8200.23	12149.5				9834.7	11353.8	10694.3	9381.74	8756.4	9116.64	9019.38	0.0246732	2.04317	0.00922229	77543.3	0.220541	diff	pg
Cytidine	244.1 / 112	3.2	Amide	C00475	HMDB0000089	Extracellular	Nucleosides, nucleotides, and analogues	Pyrimidine nucleosides	na	Pyrimidine nucleosides	968800	845287	2.22254e+06	1.92682e+06	1.54125e+06	1.75265e+06	1.72481e+07	1.79154e+07	1.18477e+07	1.47274e+07	1.00202e+07	1.42047e+07	3.91518e+07	3.27396e+07	3.53647e+07	3.67816e+07	3.25161e+07	2.79576e+07	2.22323e+07	2.80274e+07	2.96419e+07	2.2491e+07	2.49738e+07	2.34623e+07	2.34682e+07	2.11595e+07	1.99691e+07	2.16397e+07	0.0583915	0.107689	1.40766e-06	7.93507e+06	2.46722	diff	pg
Cytidine monophosphate	324 / 112	9.14	Amide	C00055	HMDB0000095	Extracellular	Nucleosides, nucleotides, and analogues	Pyrimidine nucleotides	Pyrimidine ribonucleotides	Pyrimidine ribonucleoside monophosphates	147829	152308	375865	351625	262571		1.25839e+06	945130	957426	781632	1.12982e+06	741319	649629	603316	430487	815560	502266	403547		261825				332903	495217	559613	427329	443913	0.107095	0.266308	5.41708e-05	645810	0.497396	diff	pg
Cytidine triphosphate	482 / 159	9.96	Amide	C00063	HMDB0000082	Cytoplasm	Organic oxygen compounds	Organooxygen compounds	Carbohydrates and carbohydrate conjugates	Pentose phosphates			88142.8	88932	102780	104489	555289	802549	555267	600831	542956	438061								235646	84842.9				195548	169557	153822	182520	0.0881754	0.164957	4.80612e-05	387930	0.423401	diff	pg
Deoxyadenosine	252 / 136	1.63	Amide	C00559	HMDB0000101	Cytoplasm	Nucleosides, nucleotides, and analogues	Purine nucleosides	Purine 2'-deoxyribonucleosides	Purine 2'-deoxyribonucleosides	123672	136679	94731.9	119161	69416.4	59450.9	69054.2	76947.4	67508.9	63365.1		62272.3	359268	238909		264519	267270	263935	158771			71725	114599	193443	156780	141574	135911	138454	0.0566036	1.48193	0.0480006	85659.9	0.170151	diff	pg
Deoxyguanosine	266 / 150	2.9	Amide	C00330	HMDB0000085	Cytoplasm	Nucleosides, nucleotides, and analogues	Purine nucleosides	Purine 2'-deoxyribonucleosides	Purine 2'-deoxyribonucleosides	169465	187971	227951	213059	170414	230999	428099	568753	333990	558663	429966	440793						37786.9	391371	315613	384998	345640	347649	470186	287863	286396	264209	242044	0.0693297	0.43469	4.61228e-05	330010	0.265994	diff	pg
dGDP	426 / 79	9.45	Amide	C00361	HMDB0000960	Cytoplasm	Phenylpropanoids and polyketides	Cinnamic acids and derivatives	Hydroxycinnamic acids and derivatives	Hydroxycinnamic acids	198372	194964	155089	141946	130970	146618	470103	931909	1.71665e+06	265268	944561	1.43444e+06	739287	725458	688118	1.12966e+06	766765	455289	292531	155634	165433	459421	450443	541007	821983	863537	630236	794132	0.113859	0.167963	0.00531992	560908	0.538444	diff	pg
dGTP	506 / 159	9.82	Amide	C00286	HMDB0001440	Mitochondria	Nucleosides, nucleotides, and analogues	Purine nucleotides	Purine deoxyribonucleotides	Purine 2'-deoxyribonucleoside triphosphates	884111	983920	2.06089e+06	2.12151e+06	1.51749e+06	1.53733e+06	5.95733e+06	4.38553e+06	5.30236e+06	7.53366e+06	5.94897e+06	4.97714e+06	525112	542408	251938	756675	600775	386975	805919	779870	956756	681287	624586	961867	1.46739e+06	1.29058e+06	1.28009e+06	1.37362e+06	0.0557092	0.266977	7.0483e-06	3.60085e+06	1.30532	diff	pg
Dihomo-gamma-linolenic acid	305.2 / 261.1	11.5013	C18	C03242	HMDB0002925	Cytoplasm	Lipids and lipid-like molecules	Fatty Acyls	Fatty acids and conjugates	Long-chain fatty acids	409227	339983	363218	471055	829647	517575	335057	389687	395353	217947	292206	193430	87470.1	105138	95392.1	208984	91549.6	88491.1	124817	144605	285466	187389	155783	467081	225621	211036	261896	225968	0.081154	1.60703	0.0464798	396199	0.422744	diff	pg
Dihydrobiopterin	240 / 196	3.87	Amide	C02953	HMDB0000038	Cytoplasm	Organoheterocyclic compounds	Pteridines and derivatives	Pterins and derivatives	Biopterins and derivatives	80669.8	61674.7	110190	91362.3			156905	109007	168206	167153	167507	143617			74759.7	54154.4		36748.8						55174.8	92257	79142.1	89232.7	82270.6	0.0612385	0.565375	0.00168434	125629	0.0754648	diff	pg
Dihydroxyacetone phosphate	169.1 / 97.0	8.58632	Amide	C00111	HMDB0001473	Peroxisome	Organic oxygen compounds	Organooxygen compounds	Carbohydrates and carbohydrate conjugates	Monosaccharide phosphates	68550.7	71066.9			83284.1	78979.7	245161	437965	225712	262422	303650	246002		42751.1	30672.8				152013	101544	266369	167373	117669	174040	145791	117032	129435	151287	0.0995806	0.263129	0.000764681	202279	0.246358	diff	pg
Dimethylglycine	104.1 / 58.1	4.92632	Amide	C01026	HMDB0000092	Cytoplasm	Organic acids and derivatives	Carboxylic acids and derivatives	Amino acids, peptides, and analogues	Alpha amino acids	391940	330629	512702	445592	427222	469584	921952	755997	878372	796728	755192	826043	1.02033e+06	1.09037e+06	1.38078e+06	1.24728e+06	1.00153e+06	901413	622088	625397	631639	630280	658976	622382	743550	771730	781082	821366	0.035763	0.5224	1.08847e-06	625996	0.299235	diff	pg
D-Ribose 5-phosphate	229 / 79	8.97	Amide	C00117	HMDB0001548	Cytoplasm	Organic oxygen compounds	Organooxygen compounds	Carbohydrates and carbohydrate conjugates	Pentose phosphates	5.70697e+06	4.73075e+06	1.31164e+07	8.94414e+06	8.47998e+06	7.71403e+06	1.08041e+07	1.13213e+07	1.68133e+07	1.59816e+07	1.47112e+07	1.46317e+07	1.0145e+06	646612	885855	1.14305e+06	848069	722249	4.57234e+06	2.58522e+06	4.31794e+06	4.35101e+06	4.19043e+06	5.4433e+06	6.2661e+06	6.31796e+06	6.39929e+06	7.2785e+06	0.0631184	0.577859	0.00353814	1.10796e+07	1.02928	diff	pg
D-Sedoheptulose 7-phosphate	289 / 97	9.7	Amide	C05382	HMDB0001068	Cytoplasm	Organic oxygen compounds	Organooxygen compounds	Carbohydrates and carbohydrate conjugates	Hexose phosphates	958027	1.118e+06	1.27381e+06	1.3282e+06	1.542e+06	1.48618e+06	3.19054e+06	2.38894e+06	4.91465e+06	3.47255e+06	4.62888e+06	4.65883e+06	1.57507e+06	1.25713e+06	700788	2.03827e+06	1.13983e+06	1.56205e+06	1.74217e+06	1.28482e+06	1.65005e+06	1.44357e+06	1.18735e+06	2.08693e+06	2.44934e+06	2.16974e+06	1.92704e+06	2.39092e+06	0.0920925	0.331387	0.000109926	2.58005e+06	0.98257	diff	pg
Erucic Acid	337.3 / 337.3	12.6391	C18	C08316	HMDB0002068	Extracellular	Lipids and lipid-like molecules	Fatty Acyls	Fatty acids and conjugates	Very long-chain fatty acids	409842	361140	460576	526109	553922	507099	852317	945637	866934	618350	594312	601637	137959	110966	109886	163738	128118	121051	291928	239525	760383	449513	414446	736332	438352	416225	507764	451730	0.0745025	0.629286	0.00308587	608156	0.156834	diff	pg
Ethylmalonic acid	131 / 87	6.15	Amide		HMDB0000622	Extracellular	Lipids and lipid-like molecules	Fatty Acyls	Fatty acids and conjugates	Branched fatty acids	5406.04	6276.82	6182.71	3947.08	7478.26	6615.08	13563.2	7691.11	7951.93	8740.66	11753	10139.9	2265.82	2057.76	1595.72		2525.28	2045.69	2659.37	2313.1	2458.76		2242.52	2537.66	5253.84	4374.92	4168.84	4730.02	0.0888123	0.600036	0.00384946	7978.81	0.0129731	diff	pg
FAD	784 / 346	8.08	Amide	C00016	HMDB0001248	Cytoplasm	Nucleosides, nucleotides, and analogues	Flavin nucleotides	na	Flavin nucleotides	162494	229406	457647	375022	296467	260754	742117	521181	836482	899296	720557	815545	299271	284065	284245	375930	309385	129690	430964	428048	881493	628911	530887	739124	663629	501430	499389	503035	0.129753	0.392882	5.7352e-05	526414	0.391032	diff	pg
Fructose 1,6-bisphosphate （F1,6BP）	339.1 / 97.0	9.99269	Amide	C05378	HMDB0001058	Cytoplasm	Organic oxygen compounds	Organooxygen compounds	Carbohydrates and carbohydrate conjugates	Hexose phosphates	13013.4	13813.7	16278.7	14585.8	14266.6	14774.8	55453.2	87223.8	48100	44441.2	55734.6	47825.7	2462.39	1802.8	1380.78	3155.54	3151.79	2116.98	17494.4	11263.3	25676.3	17024.8	8568.07	18741.5	24105.9	23692.2	18378.4	22686.2	0.102397	0.256017	6.66727e-05	35459.3	0.12843	diff	pg
Fructose 6-phosphate	259 / 97	9.08	Amide	C00085	HMDB0000124	Cytoplasm	Organic oxygen compounds	Organooxygen compounds	Carbohydrates and carbohydrate conjugates	Hexose phosphates	421582	373405	468105	362352	442633	441295	3.12462e+06	3.01248e+06	3.70469e+06	3.31177e+06	3.40192e+06	3.5763e+06	181266	148743	117172	227797	117211	167130	830355	291816	1.13956e+06	649375	359827	640250	1.26153e+06	932519	1.2716e+06	1.36171e+06	0.135155	0.124647	1.11486e-10	1.88676e+06	1.20129	diff	pg
Galactaric acid	209 / 85	8.88	Amide	C00879	HMDB0000639	Cytoplasm	Organic oxygen compounds	Organooxygen compounds	Carbohydrates and carbohydrate conjugates	Glucuronic acid derivatives	2509.54	2518.31		2945.12		2734.52	8001.81			6348.14	7981.59	7762.03									8931.56	7351.85	6419.21		5729.8		3998.84	5699.84	0.157309	0.355807	2.17828e-05	5100.13	0.0248724	diff	pg
Galactose 1-phosphate	259 / 97	9.42	Amide	C00446	HMDB0000645	Cytoplasm	Organic oxygen compounds	Organooxygen compounds	Carbohydrates and carbohydrate conjugates	Monosaccharide phosphates	297133	271121	238426	266256	385219	463462	2.30177e+06	2.29436e+06	2.15539e+06	1.78102e+06	2.26012e+06	1.70742e+06	110784	85452.2	59540	146295	62610.1	89290.9	336973	171760	713720	272773	171209	430862	766999	622923	662915	692759	0.0768067	0.153728	2.90117e-08	1.20181e+06	0.915688	diff	pg
Galacturonic acid	193 / 73	8.14	Amide	C08348	HMDB0002545	Cytoplasm	Organic oxygen compounds	Organooxygen compounds	Carbohydrates and carbohydrate conjugates	Glucuronic acid derivatives	443645	642491	2.61581e+06	1.71103e+06	936938	855735	5.29042e+06	4.42235e+06	6.37408e+06	6.18573e+06	4.87542e+06	5.29796e+06	238590	257863	408749	332036	294907	220382	1.22016e+06	1.10618e+06	1.06597e+06	947902	994048	1.66911e+06	2.41396e+06	2.70665e+06	2.134e+06	2.80167e+06	0.104157	0.222082	3.11801e-06	3.3043e+06	1.35224	diff	pg
Gama-glutamylalanine	219.1 / 84.0	8.18059	Amide	C03740	HMDB0006248	Extracellular	Organic acids and derivatives	Carboxylic acids and derivatives	Amino acids, peptides, and analogues	Dipeptides	4808.82	3736.23	14708.4	12405.3	7394.17	7564.17	15438.4	10898.2	16315.6	18520.8	15275.2	11479.8	3892.06	4614.7	4944.71	5010.18	4162.69	2895.56	20426.9	20016.7	33575.5	28927.6	23382.9	33465.9	11094.5	8731.3	9639.78	9916.75	0.0857174	0.575666	0.0150276	11545.4	0.0333823	diff	pg
Gamma-Aminobutyric acid	104.0 / 87.1	7.27279	Amide	C00334	HMDB0000112	Extracellular	Organic acids and derivatives	Carboxylic acids and derivatives	Amino acids, peptides, and analogues	Gamma amino acids and derivatives	5525.82	5508.45	10619.7	10943.7	5320.58	4439.19	14581.9	9945.84	21761.4	17660.6	12656.5	12138.6	58132	54382.9	52688.7	64151.5	60750.6	48098.7	216573	193801	237508	228118	220732	236539	103690	98488.4	101864	99476.9	0.0201635	0.477294	0.00443682	10925.2	0.0430071	diff	pg
Gluconic acid	195 / 129	7.44	Amide	C00257	HMDB0000625	Cytoplasm	Organic oxygen compounds	Organooxygen compounds	Carbohydrates and carbohydrate conjugates	Sugar acids and derivatives	84851.8	103907	423364	333335	136417	162338	1.07924e+06	585749	1.56346e+06	1.42834e+06	1.00875e+06	919579	131990	147369	124615	199011	159323	74573.3	506931	534659	551551	510010	525675	583492	603543	544907	603658	493002	0.082188	0.188943	0.000189922	652444	0.615734	diff	pg
Glucosamine 6-phosphate	258 / 79	9.27	Amide	C00352	HMDB0001254	Cytoplasm	Organic oxygen compounds	Organooxygen compounds	Carbohydrates and carbohydrate conjugates	Hexose phosphates	33010.9	34242.7	76832.6	62753.7	51505.4	41118.2	89212.7	81939.8	132438	78284.2	82562.2	85894.6	61877.1	60167	56956.9	65292.3	58575.6	36388.2	103591	106778	154468	114818	119338	150884	86256.5	94232.5	72093.1	91298.7	0.0989249	0.544151	0.00327143	70816.3	0.0860135	diff	pg
Glucose 1-phosphate	259 / 79	9.1	Amide	C00103	HMDB0001586	Cytoplasm	Organic oxygen compounds	Organooxygen compounds	Carbohydrates and carbohydrate conjugates	Monosaccharide phosphates	412721	358332	366095	467475	464097	463441	2.39103e+06	1.98484e+06	2.56885e+06	2.0597e+06	2.14535e+06	1.81048e+06	130850	98265.6	72806.5	149702	88546.7	115107	487706	254101	726569	486191	246273	620378	767835	924731	770032	744297	0.0894708	0.195379	3.24188e-08	1.29103e+06	0.889053	diff	pg
Glucose 6-phosphate （G6P）	259.0 / 97.0	9.37193	Amide	C00092	HMDB0001401	Endoplasmic reticulum	Organic oxygen compounds	Organooxygen compounds	Carbohydrates and carbohydrate conjugates	Hexose phosphates	80395.7	77414.7	59326.6	72595.6	113350	115284	634633	556886	785410	480605	518759	448395	25129.8	22330.9	12596.1	36048.3	18509.5	21882.7	104950	47079.6	189606	85202.6	44606.8	106307	208045	211687	181778	177475	0.0783095	0.151362	2.6526e-06	328588	0.46952	diff	pg
Glucuronic acid	193 / 113	7.84	Amide	C00191	HMDB0000127	Cytoplasm	Organic oxygen compounds	Organooxygen compounds	Carbohydrates and carbohydrate conjugates	Glucuronic acid derivatives	68156.3	70734.5	220729	216721	104335	142393	634203	775551	701301	681206	587481	627712	32069.2	38999	44930.7	52839.8	61539.1	34684	123858	141370	167353	168822	124772	151116	353041	339541	340914	304124	0.0545888	0.205384	8.93478e-08	402544	0.490664	diff	pg
Glutaric acid	131.0 / 87.1	7.42082	Amide	C00489	HMDB0000661	Cytoplasm	Organic acids and derivatives	Carboxylic acids and derivatives	Dicarboxylic acids and derivatives	Dicarboxylic acids and derivatives	1336.7	1652.6	1919.23	2196.59	1838.52	1605.01	5632.8	5154.53	6250.73	4744.93	4896.74	4529.36	4059.16	5401.13	4984.66	5758.48	4749.68	4023.53							4283.17	4045.72	4034.32	3618.68	0.0598562	0.337999	2.971e-07	3479.81	0.0355632	diff	pg
Glutathione Reduced	306 / 272	8.26	Amide	C00051	HMDB0000125	Cytoplasm	Organic acids and derivatives	Carboxylic acids and derivatives	Amino acids, peptides, and analogues	Peptides	1.26821e+06	1.31606e+06	2.90237e+06	3.54953e+06	2.05969e+06	2.09663e+06	3.8602e+06	2.28706e+07	9.95008e+06	1.86119e+06	1.68746e+07	1.85328e+07	1.33531e+08	1.23852e+08	1.21882e+08	1.9522e+08	1.29773e+08	3.42597e+07	1.3145e+09	1.53825e+09	1.75272e+09	1.54836e+09	1.37538e+09	2.29063e+09	6.42213e+08	5.27777e+08	4.49978e+08	4.41461e+08	0.156386	0.178399	0.0153473	7.26183e+06	1.79171	diff	pg
Glyceric acid	105.0 / 75.0	5.39249	Amide	C00258	HMDB0000139	Cytoplasm	Organic oxygen compounds	Organooxygen compounds	Carbohydrates and carbohydrate conjugates	Sugar acids and derivatives	32049.5	24156.3	86528	52682.7	59436.8	16307.1	153975	161441	132334	125866	102799	118874	12205.1	9568.45		9479.5	12555	10485.7	18135.9	34038.3	27506.4	16931.6	16352.7	21405.5	63924	53669.8	64681	63774.2	0.0738205	0.340958	9.29194e-05	88870.8	0.166777	diff	pg
Glycerol 3-phosphate	171 / 79	8.67	Amide	C00093	HMDB0000126	Cytoplasm	Lipids and lipid-like molecules	Glycerophospholipids	Glycerophosphates	Glycerophosphates	156961	131154	323010	272875	298393	284855	462160	615585	1.23152e+06	1.14454e+06	750172	682990	604792	681776	540042	1.34958e+06	597799	673244	5.93228e+06	4.86854e+06	1.20736e+07	8.3177e+06	6.05652e+06	9.57572e+06	2.36096e+06	1.86981e+06	2.02197e+06	2.32639e+06	0.0962342	0.300237	0.00130441	529517	0.446723	diff	pg
Glycerol-myristate	303 / 285	10.5	C18		HMDB0011561	Extracellular、Membrane	Lipids and lipid-like molecules	Glycerolipids	Monoradylglycerols	1-monoacylglycerols	40047.6	33472.6	29796.3	28386	46307	39836.3	61760.6	62429.8	36372.9	57996.4	46324.9	37242.6	41834.4	45462	17640.6	33379.8	48765.5	61371.1	32057.4	61866.6	34179.2	28103.9	20742.3	28643.4	34236.2	39875.6	43361.1	40959.2	0.0845312	0.72104	0.0321928	43331.1	0.0290283	diff	pg
Glycerophosphocholine	258.1 / 104.2	12.1	Amide		HMDB0004824	na	Nucleosides, nucleotides, and analogues	Purine nucleosides	na	Purine nucleosides	13051.7	14201.7	121635	120743	50016.1	125666	17593.1	19932.3	8506.76	8247.04	43186.5	8406.75	1754.83	2492.85	325.415	1083.72	7492.33	710.929	109108	26997.4	42298.1	110161	68995.1	19524.2	27771.6	42769.2	3006.31	89130.1	0.771481	4.20613	0.0338431	45932.2	0.17087	diff	pg
Guanosine	282 / 150	3.67	Amide	C00387	HMDB0000133	Extracellular	Nucleosides, nucleotides, and analogues	Purine nucleosides	na	Purine nucleosides	1.575e+07	1.55336e+07	4.62768e+07	4.42175e+07	1.97928e+07	1.88417e+07	1.14046e+08	8.05508e+07	1.29056e+08	1.26198e+08	1.25643e+08	1.11629e+08	3.86168e+06	3.58944e+06	4.31295e+06	5.83765e+06	4.09228e+06	2.39604e+06	8.52429e+07	8.19891e+07	7.73503e+07	8.96842e+07	8.68772e+07	1.03825e+08	6.89426e+07	5.82583e+07	6.05177e+07	5.99577e+07	0.0668534	0.233455	3.10489e-06	7.0628e+07	6.18596	diff	pg
Guanosine-5'-tridiphosphate	522.0 / 79.1	9.87641	Amide	C00044	HMDB0001273	Cytoplasm	Nucleosides, nucleotides, and analogues	Purine nucleotides	Purine ribonucleotides	Purine ribonucleoside triphosphates	14717.5	13199.2	38626.4	39712.9	30074.2	26904	96171.3	95930.7	100909	82723.8	66225.5	56149.4	3748.84	2731.05	2960.9	4700.2	4657.64		7852.18	7463.65	5683	4527.43	4036.99	4689.02	28302.8	25443.4	23353.8	27182.7	0.0717445	0.327708	8.25717e-05	55112	0.140658	diff	pg
Guanosine diphosphate mannose	604 / 424	9.47	Amide	C00096	HMDB0001163	Cytoplasm	Nucleosides, nucleotides, and analogues	Purine nucleotides	Purine nucleotide sugars	Purine nucleotide sugars	84488.9	79282.6	158761	225863	155957	103634	50996.7	42220	99894.6	75409	77972.9	101310							53437.5		47919.8	58411.1	67948.5	94923.3	59198.1	49198.9	66837.4	74921.9	0.151891	1.80433	0.0377264	104649	0.235608	diff	pg
Guanosine monophosphate （GMP）	362.1 / 79.1	9.19333	Amide	C00144	HMDB0001397	Extracellular	Nucleosides, nucleotides, and analogues	Purine nucleotides	Purine ribonucleotides	Purine ribonucleoside monophosphates	86759.3	93181.6	214813	203915	85336	80815.9	484933	343358	481780	461802	376739	471976	490349	388389	358492	580534	426887	359628	43275.5	20575.3	26098	78635.4	64706.4	97434.4	311805	290672	305381	305107	0.0255116	0.291851	6.2124e-06	282117	0.350613	diff	pg
Heneicosanoic acid	325.3 / 325.3	12.8486	C18		HMDB0002345	Extracellular	Lipids and lipid-like molecules	Fatty Acyls	Fatty acids and conjugates	Long-chain fatty acids	879115	970832	904940		1.15656e+06	1.0097e+06	1.21496e+06	1.32762e+06	1.38869e+06	1.21754e+06	1.13445e+06	1.23565e+06		1.06495e+06	728249	1.15935e+06	1.10867e+06	1.04249e+06	1.40125e+06	1.6885e+06	1.53682e+06	1.03951e+06	1.14755e+06	1.61162e+06	1.04245e+06	1.24884e+06	1.26405e+06	1.08257e+06	0.0846481	0.785403	0.00155791	1.13091e+06	0.252538	diff	pg
Histidine	156.1 / 110.1	7.26089	Amide	C00135	HMDB0000177	Cytoplasm	Organic acids and derivatives	Carboxylic acids and derivatives	Amino acids, peptides, and analogues	Histidine and derivatives	276253	263237	501579	517723	415898	419771	645694	505605	689575	557259	596927	525764	904503	850543	851021	953837	888393	720403	947121	926690	1.0503e+06	959412	920561	1.03146e+06	744860	779074	750833	739696	0.0201927	0.680085	0.00531775	492940	0.155558	diff	pg
Hordenine	166.1 / 121.0	1.59	Amide	C00438	HMDB0000828	Cytoplasm	Organic acids and derivatives	Carboxylic acids and derivatives	Amino acids, peptides, and analogues	Aspartic acid and derivatives			6907.87	9005.18	6259.46	7381.89	18823.2	14736.9	15950	18012.8	16449.8	16619.7	8611.68	8623.78	7161.23	9311.47	8689.46	9782.29	7733.5	7464.44	8376.97	6158.52	7427.83	7775.51	11052.7	10605.1	10295.7	10109.4	0.0339501	0.440706	5.19705e-06	13014.7	0.0380359	diff	pg
Hydroxyproline	130.1 / 84.2	6.50284	Amide	C01157	HMDB0000725	Endoplasmic reticulum	Organic acids and derivatives	Carboxylic acids and derivatives	Amino acids, peptides, and analogues	Proline and derivatives	23261.5	22492.9	37015.1	19261.1	21970.6	18223.3	9876.54	8985.18	10582.6	8254.89	10225.4	7983.11	65955.8	57732.1	47410.5	70029.6	67042.8	61931.5	43835.2	42815.9	44601.7	37854.6	40603.5	44845.3	51610.1	45652.9	46124.4	45208.3	0.055058	2.54392	0.000454542	16511	0.108453	diff	pg
Hypoxanthine	137 / 110	1.94	Amide	C00262	HMDB0000157	Cytoplasm	Organoheterocyclic compounds	Imidazopyrimidines	Purines and purine derivatives	Hypoxanthines	9.95778e+07	9.63597e+07	1.57163e+08	1.63363e+08	1.52052e+08	1.58832e+08	2.24051e+08	1.58114e+08	2.35819e+08	2.28698e+08	2.30028e+08	2.20267e+08	1.41361e+08	1.17285e+08	1.06073e+08	1.31363e+08	1.27981e+08	1.1874e+08	2.38503e+08	2.86418e+08	3.27551e+08	2.49049e+08	2.49416e+08	2.37151e+08	1.9966e+08	1.98087e+08	1.96584e+08	1.96419e+08	0.00663441	0.637904	0.00112579	1.77027e+08	3.22025	diff	pg
IDP	427 / 159	9.46	Amide	C00104	HMDB0003335	Extracellular	Nucleosides, nucleotides, and analogues	Purine nucleotides	Purine ribonucleotides	Purine ribonucleoside diphosphates	54406.7	49237.5	36131.9	36379.8	26817.8	37990.4	123368	228676	469777	79046.4	231772	335531	150198	176415	171869	237543	202078	129385	73263.1	34512.1	33741	140817	109369	145567	231057	211871	137361	169876	0.194381	0.164125	0.00565216	142428	0.272253	diff	pg
Inosine	267 / 135.1	2.78	Amide	C00294	HMDB0000195	Cytoplasm	Nucleosides, nucleotides, and analogues	Purine nucleosides	na	Purine nucleosides	1.99191e+07	2.05954e+07	5.09743e+07	5.29882e+07	1.34942e+07	1.72461e+07	7.81472e+07	4.83951e+07	7.28563e+07	1.03358e+08	7.14197e+07	7.17946e+07	1.21363e+07	9.65321e+06		1.28871e+07	9.67597e+06	8.92222e+06	5.69774e+07	6.12628e+07	6.84994e+07	5.74287e+07	5.98912e+07	8.17185e+07	4.6692e+07	4.95143e+07	4.80391e+07	4.32511e+07	0.0494455	0.39289	0.0013079	5.17656e+07	3.70511	diff	pg
Inosine-monophosphate	347 / 79	8.99	Amide	C00130	HMDB0000175	Cytoplasm	Nucleosides, nucleotides, and analogues	Purine nucleotides	Purine ribonucleotides	Purine ribonucleoside monophosphates	2.49489e+06	2.40681e+06	4.41164e+06	3.22715e+06	3.3148e+06	3.04748e+06	1.37429e+07	1.10165e+07	2.55541e+07	2.39583e+07	2.29879e+07	3.05736e+07	2.42245e+07	3.48771e+07	2.80583e+07	5.28528e+07	3.25169e+07	2.30361e+07	5.08594e+06	1.59476e+06	2.81685e+06	5.85262e+06	6.63475e+06	1.08717e+07	1.76132e+07	1.61333e+07	1.76516e+07	1.91246e+07	0.0599902	0.14787	0.000141603	1.2228e+07	2.8971	diff	pg
Isoleucine	132.1 / 86.2	3.98678	Amide	C00407	HMDB0000172	Cytoplasm	Organic acids and derivatives	Carboxylic acids and derivatives	Amino acids, peptides, and analogues	Isoleucine and derivatives	1.11627e+06	971152	1.60796e+06	1.60887e+06	966018	1.08415e+06	2.32102e+06	2.03666e+06	1.9337e+06	1.89575e+06	1.68921e+06	1.63256e+06	1.50638e+06	1.22024e+06		1.33649e+06	1.37204e+06	1.26743e+06	1.55389e+06	1.47201e+06	1.90899e+06	1.56611e+06	1.71811e+06	1.86917e+06	1.58777e+06	1.61008e+06	1.68087e+06	1.42272e+06	0.0600432	0.639021	0.00149684	1.57194e+06	0.320364	diff	pg
ITP	509 / 137	9.86	Amide	C00081	HMDB0000189	Cytoplasm	Nucleosides, nucleotides, and analogues	Purine nucleotides	Purine ribonucleotides	Purine ribonucleoside triphosphates	56328.2	63533	103481	124708	89196.1	82916.7	353722	279383	277929	344227	361037	270764	33907.3	34550.8	12825.1	41391.6	44427.6	27507	54244.7	60628.5	58692.7	46666	34600	54990.8	77661.4	80289	71964.5	89111.3	0.0775191	0.275647	5.29634e-07	200602	0.305131	diff	pg
Kynurenine	209.2 / 192.0	3.57211	Amide	C00328	HMDB0000684	Cytoplasm	Organic oxygen compounds	Organooxygen compounds	Carbonyl compounds	Alkyl-phenylketones	42366.1	38751.1	56442.6	54041.7	26049.9	29523.6	14648.6	8750.89	15249.8	17099.4	9166.04	9246.57	3128.52	2632.39		3201.45	3089.7	2822.99	20244.3	20172.3	22582	20290.5	20967.9	24140.2	14922.6	15586.8	15825.9	15505.8	0.0214725	3.33294	0.000280365	26778	0.150441	diff	pg
Lactate	89.2 / 43.0	3.48362	Amide	C00186	HMDB0000190	Cytoplasm	Organic acids and derivatives	Hydroxy acids and derivatives	Alpha hydroxy acids and derivatives	Alpha hydroxy acids and derivatives	1.00397e+07	9.35361e+06	1.54002e+07	1.32352e+07	7.65724e+06	8.55931e+06	2.22937e+07	1.54403e+07	2.07207e+07	2.16807e+07	1.64392e+07	1.5901e+07	6.94865e+06	6.78997e+06	7.42421e+06	7.03823e+06	7.65602e+06	6.20538e+06	8.93942e+06	9.18884e+06	1.09274e+07	9.5082e+06	1.04449e+07	9.15797e+06	1.11519e+07	1.15387e+07	1.11714e+07	1.08889e+07	0.0206779	0.571194	0.00107478	1.47267e+07	1.14221	diff	pg
Lactulose	367.1 / 205.0	7.53245	Amide	C07064	HMDB0000740	Cytoplasm	Organic oxygen compounds	Organooxygen compounds	Carbohydrates and carbohydrate conjugates	O-glycosyl compounds	262.464	296.544	621.606	314.131	605.674	478.944	976.811	683.86	1740.84	1504.88	1387.76	1831.78	510.624	372.093	587.764	483.52		442.32	601.631	606.173	609.498	914.233	600.815	893.152	697.775	806.636	685.572	591.975	0.109437	0.317424	0.000746703	892.108	0.0186174	diff	pg
Leucine	132.1 / 86.2	3.68552	Amide	C00123	HMDB0000687	Extracellular	Organic acids and derivatives	Carboxylic acids and derivatives	Amino acids, peptides, and analogues	Leucine and derivatives	1.47487e+06	1.30283e+06	2.07551e+06	2.13882e+06	1.30275e+06	1.4986e+06	3.13055e+06	2.69796e+06	2.62262e+06	2.51376e+06	2.28859e+06	2.22989e+06	2.01584e+06	1.62896e+06		1.77847e+06	1.8107e+06	1.68677e+06	2.08514e+06	1.94194e+06	2.52502e+06	2.13596e+06	2.32381e+06	2.55307e+06	2.15868e+06	2.19525e+06	2.17799e+06	1.91077e+06	0.0550233	0.632509	0.000897135	2.10639e+06	0.370428	diff	pg
Leucyl-Glycine	187.1 / 74.0	3.33218	Amide		HMDB0028929	na	Organic acids and derivatives	Carboxylic acids and derivatives	Amino acids, peptides, and analogues	Dipeptides	17078.3	14591.2	29368.7	26304	10726.9	13525.3	40583	32690.5	30929.5	34129.9	26376.3	19262.3	848.437	811.169		1150.87	917.721	792.713	2841.19	3748.68	3222.48	2481.42	2905.89	6211.09	12741.5	11445.5	11387.5	11068.8	0.0548994	0.606586	0.0177993	24630.5	0.046074	diff	pg
Lignoceric Acid	367.4 / 367.4	13.7195	C18	C08320	HMDB0002003	Cytoplasm	Lipids and lipid-like molecules	Fatty Acyls	Fatty acids and conjugates	Very long-chain fatty acids	62294.9	51840.6	39955	52258	57882.3	55841.7	41596.4	51956.7	45884	40299.3	32695.9	43618.3	39559	33283.6	32693.5	53834.2	42792	42601.2	42980	44133.3	79025.8	51362.3	66373.4	101778	49147.5	49357.4	49266.8	50255.2	0.00885717	1.25004	0.0251128	48010.3	0.117079	diff	pg
Lumichrome	243 / 198	5.46	C18	C01727	HMDB0254199	na	Organoheterocyclic compounds	Pteridines and derivatives	Alloxazines and isoalloxazines	Flavins	30.0159	31.5884	43.7064	41.2637	39.8571	34.0769	85.3913	62.7213	64.2924	60.6895	64.0186	55.7462	11.8946	9.7043	10.6244	13.4378	10.422	9.65709	20.5056	18.8134	27.936	29.5408	22.4921	34.9998	32.6107	34.3463	30.3358	27.8654	0.0778325	0.561291	0.000128496	51.114	0.00201945	diff	pg
Lysine	147.1 / 84.0	9.8124	Amide	C00047	HMDB0000182	Cytoplasm	Organic acids and derivatives	Carboxylic acids and derivatives	Amino acids, peptides, and analogues	L-alpha-amino acids	1.16522e+06	1.28331e+06	2.16942e+06	2.24933e+06	1.94253e+06	1.757e+06	4.0732e+06	3.00057e+06	3.5765e+06	3.31369e+06	3.07974e+06	2.89189e+06	1.17372e+06	888699	968050	1.11896e+06	876346	771964	1.76989e+06	1.99718e+06	2.23166e+06	1.7898e+06	1.64752e+06	2.00027e+06	1.88387e+06	2.00966e+06	1.90343e+06	2.05617e+06	0.0366126	0.530048	0.000123399	2.54187e+06	0.559258	diff	pg
Maltotriose	522.2 / 325.0	8.7447	Amide	C01835	HMDB0001262	Cytoplasm	Organic oxygen compounds	Organooxygen compounds	Carbohydrates and carbohydrate conjugates	Oligosaccharides	237676	351809	143804	253789	1.03745e+06	859623	161291	72977.1	100028	85045.5	68253.5			100489	101805				80195.8	88013.2	123296	66449.5	90486.6	135916	68065	59438.5	65405.2	61280.2	0.0532973	4.9292	0.0494321	306522	0.486579	diff	pg
m-Aminobenzoic acid	138.1 / 65.0	1.79024	C18		HMDB0001891	na	Benzenoids	Benzene and substituted derivatives	Benzoic acids and derivatives	Aminobenzoic acids	718.277	747.844	958.395	1071.82	790.926	1007.87	1212.23	962.975	1192.6	1092.82	1107.63	1013.51	651.858	560.379	516.345	565.399	510.855	592.097	760.065	1159.11	1052.64	953.462	897.194	986.971	849.804	871.771	884.494	846.738	0.0181083	0.804516	0.0144816	989.741	0.00854011	diff	pg
Mannose 6-phosphate	259 / 97	9.08	Amide	C00275	HMDB0001078	Cytoplasm	Organic oxygen compounds	Organooxygen compounds	Carbohydrates and carbohydrate conjugates	Hexose phosphates	322675	261550	348478	293040	374043	329500	3.05459e+06	2.84074e+06	2.60232e+06	2.35196e+06	2.90867e+06	2.97019e+06	147626	116479	94753.6	199602	108687	114224	588279	242208	1.24237e+06	466753	263268	583875	865257	960922	1.05856e+06	1.07103e+06	0.0841	0.115329	6.20057e-10	1.55481e+06	1.0988	diff	pg
Methylsuccinic acid	131.0 / 87.1	7.41975	Amide	C08645	HMDB0001844	Cytoplasm	Lipids and lipid-like molecules	Fatty Acyls	Fatty acids and conjugates	Methyl-branched fatty acids	1174.44	1219.44	1614.76	1939.04	1704.43	1349.72	4999.03	4505.32	5187	4406.81	4539.08	3996.27	4101.74	4777.83	3951.78	5193.89	4574.94	3880.86	4212.84	4117.6		4628.17	4323.67	4128.5	3725.29	3206.97	3207	3093.05	0.0741594	0.325758	4.79369e-08	3052.94	0.0344356	diff	pg
Mevalonic acid	147 / 59	2.97	Amide	C00418	HMDB0000227	Endoplasmic reticulum	Lipids and lipid-like molecules	Fatty Acyls	Fatty acids and conjugates	Hydroxy fatty acids	29161.3	37310.9	40779.7	44317.5	28662.1		109344	132656	82861.4	104452	87554.1	61074.7	68732.8	56407.1	70153.7	82451.4	66397.8	70812	140529	132674	168776	102213	102254	168004	70899.2	99858.9	84352.4	73441.9	0.138928	0.374221	0.000536252	68924.9	0.123565	diff	pg
N6-Acetyllysine	189.1 / 84.1	10.86	Amide		HMDB0011172	na	Organic acids and derivatives	Carboxylic acids and derivatives	Amino acids, peptides, and analogues	Dipeptides	20485.5	22074.1	50378.6	42919.3	21915.2	27352.4	72689.6	40491.4	63456.7	68608.3	49805.9	58067.2	27149.3	25680	29525.1	33633.5	24539	18444.4	77085.7	76471.8	113296	106704	104159	114662	50078.4	66693.4	52895.7	62728.8	0.117591	0.524257	0.00286909	44853.7	0.0780251	diff	pg
N6-methyladenosine	282.1 / 150.0	1.78	Amide		HMDB0000783	Cytoplasm	Organic acids and derivatives	Carboxylic acids and derivatives	Amino acids, peptides, and analogues	N-acyl-alpha amino acids	4721.6	7973.13	8151.88	7666.18	5360.94	5511.41	30641.3	59052.6	23139.3	29376	26307.2	26472.2	18564.9	14551.8	18535.5	16197.2	17214.9	14700.4	50352.4	69258.8	55035.9	47444	52692.3	41443.2	31655.4	31869.6	29419.8	28963.3	0.0425827	0.201987	0.000773868	19531.1	0.099665	diff	pg
N-Acetylalanine	130.1 / 88.0	3.80329	Amide		HMDB0000766	Cytoplasm	Organic acids and derivatives	Carboxylic acids and derivatives	Amino acids, peptides, and analogues	N-acyl-L-alpha-amino acids	19563	17816.9	40434.8	33441.1	19572.9	23654.3	90249	66000.6	55970.5	67229	57831	68282	23799.2	17113.9	21429.6	20540.3	18394	18106.2	19396.8	29626.6	35582	25996.8	23416.6	26911.2	31563.6	39359.1	36633	31276.9	0.0987596	0.380911	5.2715e-05	46670.4	0.11829	diff	pg
N-Acetylcadaverine	145.1 / 86.0	8.23	Amide	C00835	HMDB0000238	Cytoplasm	Organoheterocyclic compounds	Pteridines and derivatives	Pterins and derivatives	Pterins and derivatives		2331.9	2065.31		2669.63	1513.99	2714.94	2414.34	3699.26	3261.24	2765.89	3273.99	16709.8	14480.5	25063.6	19325.8	14392.9	12060.9	18578.9	20475.7	25649.7	15688.7	19314.4	22491.9	11664.3	13279.6	11222.1	10914.7	0.077423	0.709954	0.0216774	2671.05	0.0348234	diff	pg
N-Acetyl-D-glucosamine	222.1 / 138.1	4.02265	Amide	C00140	HMDB0000215	Cytoplasm	Organic oxygen compounds	Organooxygen compounds	Carbohydrates and carbohydrate conjugates	Acylaminosugars	381270	353970		508797	384370	469390	863895	864105	701454	704085	674535	526362	249751		263641	353876			348583	417822	541884	367813	362407	501532	442010	455455	448737	404836	0.0447596	0.580781	0.00101909	584748	0.199028	diff	pg
N-Acetylglutamic acid	190 / 130	7.95	Amide	C00624	HMDB0001138	Mitochondria	Organic acids and derivatives	Carboxylic acids and derivatives	Amino acids, peptides, and analogues	Glutamic acid and derivatives	6100.48	4911.52	2701.34	4276.62	4479.08	5637.52	9865.12	30415.5	8381.5	9183.92	13577.5	13347.3	7528.72	8310.31	6692.91	11362.4	8300.79	5622.04	12622.5	11059.5	11160.7	9126.24	9619.28	11062.1	14868.3	11583.7	11372.2	12835.9	0.109722	0.331559	0.0198167	9406.45	0.0491104	diff	pg
N-Acetylneuraminic acid	310.1 / 121.0	7.3771	Amide	C19910	HMDB0000230	Cytoplasm	Organic oxygen compounds	Organooxygen compounds	Carbohydrates and carbohydrate conjugates	N-acylneuraminic acids	503704	471301	1.0491e+06	1.09231e+06	874694	618246	1.5623e+06	1.10756e+06	1.25361e+06	1.31572e+06	946730	1.04891e+06	515780	555988	348303	555700	547873	343552	725946	934561	889588	913105	816522	901213	1.05852e+06	799506	848118	943180	0.108473	0.637105	0.0123152	987016	0.245899	diff	pg
N-Acetylserine	146.0 / 98.0	4.19768	Amide		HMDB0002931	Cytoplasm	Organic acids and derivatives	Carboxylic acids and derivatives	Amino acids, peptides, and analogues	N-acyl-L-alpha-amino acids	1975.6	1884.17	5930.57	2800.37	6687.15	7380.32	12756.7	6353.73	12362.8	13237.2	9981.68	11212.8	9529.16	16957.5	28672.7	22103.2	5799.37	6745.49	4852.29	6757.95	7215.12	5499.93	5303.52	7611.82	6395.48	6113.96	6029.42	8429.71	0.145903	0.404495	0.00117094	7713.59	0.0453757	diff	pg
N-Alpha-acetyllysine	189 / 84	7.34	Amide	C12989	HMDB0000446	Cytoplasm	Organic acids and derivatives	Carboxylic acids and derivatives	Amino acids, peptides, and analogues	N-acyl-alpha amino acids	4187.26	4062.44	7699.24	8511.3	4674.45	4305.58	19530.5	15115.1	18712.7	16312.2	17389.5	18369.2	22065.9	18836.6	16790.5	21963.8	20096.6	15375.3	14402.8	19501.6	20135	21070.3	21002.5	19535.6	17810.8	14947.3	14285.8	12038.9	0.139452	0.317182	4.70441e-07	11572.5	0.0685449	diff	pg
Nicotinamide	123.0 / 53.0	1.15725	Amide	C00153	HMDB0001406	Extracellular	Organoheterocyclic compounds	Pyridines and derivatives	Pyridinecarboxylic acids and derivatives	Nicotinamides	67062.1	59101	149209	137595	125689	138359	818439	602903	837185	876827	862479	822115	488998	482125	608108	524329	492965	436794	433595	515713	431833	388585	440124	417491	478249	516150	522358	461793	0.0513299	0.140461	2.35023e-08	458080	0.579717	diff	pg
Nicotinamide hypoxanthine dinucleotide	665 / 543	9	Amide	C04423							224770	233206	613646	442113	314883	242609	67222.9	101968	137593	172665	77864.1	91398.2	224348	158576	175220	306609	148173	149151	283573	145316	287705	343849	364850	514153	271956	180255	206097	227342	0.151795	3.19283	0.00460307	226661	0.435217	diff	pg
Nicotinamide ribotide	335 / 123	9.06	Amide	C00455	HMDB0000229	Cytoplasm	Nucleosides, nucleotides, and analogues	Pyridine nucleotides	Nicotinamide nucleotides	Nicotinamide nucleotides	20956.4	20389.4	38656.8	40408	27184	28853.5	51627.6	35507.4	60205.6	65605.5	43838.5	38041.4	112453	79102.6	112726	142325	71243.3	49089.3	91427.3	86703.8	191091	141397	105956	130555	88251.8	70524.8	90360.2	91662.5	0.100465	0.598482	0.00863072	39272.8	0.0560085	diff	pg
N-Methylalanine	104 / 58	5.22	Amide	C02721	HMDB0094692	na	Organic acids and derivatives	Carboxylic acids and derivatives	Amino acids, peptides, and analogues	Alanine and derivatives	217063	189841	281150	248790	241610	276036	508805	414785	500864	466563	419850	459199	554022	627101	804152	696178	550586	518272	357648	354669	355837	353758	357080	346773	439631	431465	425174	446772	0.0187406	0.525074	1.30395e-06	352046	0.224042	diff	pg
Norleucine	132.1 / 86.1	3.69476	Amide	C01933	HMDB0001645	na	Organic acids and derivatives	Carboxylic acids and derivatives	Amino acids, peptides, and analogues	L-alpha-amino acids	2.11504e+06	2.05524e+06	3.21077e+06	3.32196e+06	2.00575e+06	2.18014e+06	4.98725e+06	4.15246e+06	3.80023e+06	3.91711e+06	3.52721e+06	3.45145e+06	3.20443e+06	2.51173e+06		2.66845e+06	2.90055e+06	2.68752e+06	3.49365e+06	3.03209e+06	3.98807e+06	3.41704e+06	3.61961e+06	4.15506e+06	3.26818e+06	3.30859e+06	3.61826e+06	2.78774e+06	0.0915264	0.624647	0.00132247	3.22705e+06	0.466714	diff	pg
Norvaline	118.1 / 72.2	4.6167	Amide	C01799	HMDB0013716	na	Organic acids and derivatives	Carboxylic acids and derivatives	Amino acids, peptides, and analogues	D-alpha-amino acids	835032	858727	1.54298e+06	1.48831e+06	1.21703e+06	1.27048e+06	2.16755e+06	1.61116e+06	2.00553e+06	1.78096e+06	1.81636e+06	1.69523e+06	2.0331e+06	1.99731e+06	1.99572e+06	2.11879e+06	1.98468e+06	1.63564e+06	2.01669e+06	2.24213e+06	2.41441e+06	2.15811e+06	2.00991e+06	2.25312e+06	1.84984e+06	1.82082e+06	1.84462e+06	1.90967e+06	0.0176324	0.651141	0.00151868	1.52411e+06	0.278784	diff	pg
Oleoyl-glycerol	357 / 247	10.03	C18		HMDB0011567	Extracellular	Lipids and lipid-like molecules	Glycerolipids	Monoradylglycerols	1-monoacylglycerols	46267.4	41552.9	47416.1	59392	59803.1	55112.8	80964.6	78552.7	54738.4	73879.7	63948.2	45597	50567.8	44140.8	35755.8	48561.4	54561	75146.9	47785.9	74108.5	51475.6	33811.6	27756.6	31785	52888.6	52824	52782.6	54830	0.0162395	0.778374	0.0481066	58935.4	0.0587553	diff	pg
Ornithine	133.1 / 70.1	9.40046	Amide	C00077	HMDB0000214	Extracellular	Organic acids and derivatives	Carboxylic acids and derivatives	Amino acids, peptides, and analogues	L-alpha-amino acids	181126	169892	469078	422493	231441	235616	591549	457665	643575	419335	519143	385211	432752	394604	453867	482105	355883	319128	938458	1.05693e+06	1.23717e+06	864991	887803	839735	538767	411285	510704	602202	0.13343	0.566769	0.00840102	393844	0.198503	diff	pg
Oxidized glutathione	611.1 / 306.1	10.5	Amide	C00127	HMDB0003337	Extracellular	Organic acids and derivatives	Carboxylic acids and derivatives	Amino acids, peptides, and analogues	Peptides	4.55303e+06	4.49832e+06	9.20648e+06	1.0177e+07	5.82668e+06	6.6326e+06	1.25629e+07	9.77973e+06	1.88783e+07	1.54238e+07	1.49829e+07	1.81165e+07	3.42744e+06	3.56354e+06	3.29566e+06	4.69205e+06	3.84927e+06	3.39663e+06	1.07567e+07	9.67591e+06	1.27775e+07	1.28844e+07	1.10989e+07	1.50481e+07	1.06145e+07	8.82019e+06	9.58972e+06	9.03029e+06	0.0730556	0.455675	0.000733316	1.08865e+07	1.54601	diff	pg
Palmitoylcarnitine	400 / 85	10.71	C18	C02990	HMDB0000222	Cytoplasm	Lipids and lipid-like molecules	Fatty Acyls	Fatty acid esters	Acyl carnitines	5748.74	5819.79	16179.8	17302.9	6289.55	6756.63	3312.2	1774.47	4389.07	3859.9	1274.53	1383.88	58.6695	37.9606	27.4642	54.8209	159.824	41.0687	61.3027	40.0908		33.2385	41.9969	60.4899	2312.66	1853.29	2138.36	1902.34	0.0902988	3.63244	0.0124815	6174.29	0.0722077	diff	pg
Palmitoylethanolamide	300.3 / 121.1	11.0256	C18	C16512	HMDB0002100	Extracellular	Organic acids and derivatives	Carboximidic acids and derivatives	Carboximidic acids	Carboximidic acids	4.13572e+06	3.70874e+06	4.27936e+06	4.7728e+06	3.47929e+06	3.67312e+06	2.60802e+06	2.27571e+06	2.68046e+06	3.06152e+06	2.35948e+06	2.6111e+06	2.13653e+06	1.03411e+06	557265	1.32136e+06	747430	1.29295e+06	5.25997e+06	2.99164e+06	5.78268e+06	4.56699e+06	6.83913e+06	7.98601e+06	2.90952e+06	2.92238e+06	2.98079e+06	2.97427e+06	0.0105902	1.54197	9.87865e-05	3.30378e+06	1.21781	diff	pg
p-Aminobenzoic acid	136 / 92	2.21	Amide	C00568	HMDB0001392	na	Benzenoids	Benzene and substituted derivatives	Benzoic acids and derivatives	Aminobenzoic acids	3.06889e+06	2.94181e+06	4.5257e+06	4.27356e+06	4.29294e+06	4.45478e+06	6.2602e+06	4.50668e+06	6.18427e+06	6.10708e+06	5.64477e+06	5.96809e+06	3.95484e+06	3.41693e+06	3.60203e+06	3.791e+06	3.57091e+06	3.27489e+06	6.39858e+06	7.71676e+06	8.90988e+06	6.68787e+06	6.7302e+06	6.23678e+06	5.50496e+06	5.53474e+06	5.03454e+06	5.10261e+06	0.0429072	0.679462	0.000917514	4.8524e+06	0.42394	diff	pg
Phenylalanine	166.1 / 120.1	3.41983	Amide	C00079	HMDB0000159	Cytoplasm	Organic acids and derivatives	Carboxylic acids and derivatives	Amino acids, peptides, and analogues	Phenylalanine and derivatives	1.3504e+08	1.25625e+08	1.95655e+08	2.00951e+08	1.24879e+08	1.49458e+08	2.82186e+08	2.56691e+08	2.31352e+08	2.32026e+08	1.92228e+08	1.9709e+08	2.37642e+08	2.02182e+08		2.24417e+08	2.21197e+08	2.04829e+08	2.02953e+08	2.10833e+08	2.2981e+08	1.92402e+08	1.98744e+08	2.23695e+08	2.15706e+08	2.15584e+08	2.21479e+08	2.06639e+08	0.0246985	0.669464	0.00321036	1.93598e+08	3.37542	diff	pg
Phosphorylcholine	184 / 86	9.18	Amide	C00588	HMDB0001565	Cytoplasm	Organic nitrogen compounds	Organonitrogen compounds	Quaternary ammonium salts	Phosphocholines	2.66495e+06	2.85477e+06	4.51219e+06	4.87788e+06	3.22394e+06	3.18781e+06	8.90047e+06	9.19323e+06	9.95025e+06	6.87069e+06	1.18403e+07	1.16826e+07	5.71736e+06	5.4512e+06	5.42674e+06	7.88963e+06	5.40766e+06	4.01467e+06	1.32419e+07	1.30804e+07	1.58786e+07	1.60746e+07	1.35426e+07	1.81951e+07	1.03838e+07	1.00878e+07	9.49603e+06	1.0264e+07	0.033909	0.36486	2.66194e-05	6.64659e+06	1.44336	diff	pg
Pterin	164 / 119	2.49	Amide	C00715	HMDB0000802	Cytoplasm	Organoheterocyclic compounds	Pteridines and derivatives	Pterins and derivatives	Pterins and derivatives	4.58793e+07	4.16837e+07	1.00799e+08	9.45537e+07	6.03132e+07	6.9079e+07	6.03126e+07	3.10426e+07	3.71991e+07	3.83485e+07	2.71631e+07	2.23783e+07	7.57644e+06	7.03849e+06	1.11281e+07	9.53888e+06	7.02309e+06	6.25379e+06	5.19856e+06	5.93841e+06	6.21223e+06	5.24776e+06	5.74187e+06	6.83102e+06	1.00508e+07	1.00265e+07	9.58242e+06	9.73555e+06	0.020062	1.90492	0.0169334	5.2396e+07	5.47486	diff	pg
Quinoline	130 / 77	2.98	C18	C06413	HMDB0033731	Cytoplasm	Organoheterocyclic compounds	Quinolines and derivatives	na	Quinolines and derivatives	208.361	187.578	452.164	352.185	244.568	302.331	460.104	377.301	455.764	377.255	374.228	347.425	684.045	722.957	716.756	727.975	666.873	619.566	613.413	636.015	721.213	597.346	682.224	641.184	593.616	518.074	594.627	577.967	0.0548135	0.730406	0.0379922	344.939	0.00422412	diff	pg
Ribonic acid	165.0 / 75.0	6.59734	Amide	C01685	HMDB0000867	na	Organic oxygen compounds	Organooxygen compounds	Carbohydrates and carbohydrate conjugates	Sugar acids and derivatives	815.323	708.211	910.187	621.12	744.01	467.621	408.844	260.337	464.213	445.448	394.648	426.807	1870.92	1498.32	1431.32	1849.32	1434	1530.68	5171.04	4190.95	4257.27	4140.84	4189	4902.59	3670.61	3025.9	2654.75	3416.28	0.120892	1.77748	0.00120429	555.564	0.016911	diff	pg
S-Adenosylhomocysteine	383.1 / 134.0	7.38086	Amide	C00021	HMDB0000939	Endoplasmic reticulum	Nucleosides, nucleotides, and analogues	5'-deoxyribonucleosides	5'-deoxy-5'-thionucleosides	5'-deoxy-5'-thionucleosides	1471.17	1589.07	4755.31	3637.03	3811.3	3691.92	14676.4	8952.45	10617.2	9103.22	9855.11	9191.17	26550.1	23459	24427.2	36336.3	23163.6	12252.8	10322.5	15334.8	13607.9	11916.2	12625.1	14417.3	13084.7	17647.1	12406.4	15463.2	0.141245	0.303801	4.00584e-05	6779.28	0.0525421	diff	pg
Sebacic acid	201.1 / 139.1	6.00096	C18	C08277	HMDB0000792	Membrane	Lipids and lipid-like molecules	Fatty Acyls	Fatty acids and conjugates	Medium-chain fatty acids	4961	4999.51	5332.47	4454.43	4927.9	4214.13	4300.83	4701.84	4502.73	4603.86	3778.07	3787.51	3663.95	3515.42	3635.46	5139.3	4406.38	4244.6	5184.77	6232.88	6751.66	6455.49	4952.37	6301.09	7652.85	7245.64	7167.01	6767.14	0.0436149	1.1252	0.0456638	4547.02	0.0336546	diff	pg
Sphingomyelin	731 / 184	13.31	C18	C00550	HMDB0001348	Extracellular	Lipids and lipid-like molecules	Sphingolipids	Phosphosphingolipids	Phosphosphingolipids	99462.4	80167.6	106285	126050	111856	110497	819397	644668	907444	994499	1.01088e+06	1.10601e+06	79083.6	60879.3	59208	107037	72721.7	65193.6	339454	138422	590115	448903	407736	617836	395319	449010	428086	401456	0.0514002	0.11569	2.85988e-07	509768	0.628961	diff	pg
Stearic acid	283.3 / 283.3	12.0781	C18	C01530	HMDB0000827	Cytoplasm	Lipids and lipid-like molecules	Fatty Acyls	Fatty acids and conjugates	Long-chain fatty acids	2.73913e+06	2.44256e+06	3.00635e+06	2.69664e+06	3.4032e+06	3.01175e+06	1.78368e+06	2.3581e+06	1.77776e+06	1.61405e+06	1.31979e+06	1.55276e+06	665449	890725	823876	1.08043e+06	838241	1.04015e+06	1.42363e+06	1.43832e+06	2.24331e+06	1.24836e+06	1.36497e+06	1.81757e+06	2.03226e+06	2.4775e+06	2.37152e+06	2.05682e+06	0.0867484	1.66244	0.000165718	2.30881e+06	1.09574	diff	pg
Thiamine monophosphate	345 / 122	9.44	Amide	C01081	HMDB0002666	Cytoplasm	Organoheterocyclic compounds	Diazines	Pyrimidines and pyrimidine derivatives	Thiamine phosphates	16342.2	15990.6	14562.5	15044.6	18231.5	18624.5	4613.37	8449.24	7731.17	5038.18	5347.61	5058.58	3209.69	5483.8	4316.81	11789.5	3529.14	2059.67	2393.59					2109.37	7219.09	5266.62	5091.37	6645.66	0.148944	2.72629	6.4294e-07	11252.8	0.0927153	diff	pg
Thymideine-monophosphate	321 / 195	8.29	Amide	C00364	HMDB0001227	Lysosome	Nucleosides, nucleotides, and analogues	Pyrimidine nucleotides	Pyrimidine deoxyribonucleotides	Pyrimidine 2'-deoxyribonucleoside monophosphates	49745.2	41991.9	76076.7	59854.3	62405.5	52203.2	23771.8	47411.3	38116.8	32565.7	33701.7	51292.4	62366.5	109009	137441	127300	129338	54154.3	61482.8	50962.7	47648.5	108558	77743.5	126639	88583.6	56067.9	67082.2	72276.8	0.165019	1.50876	0.0129095	47428.1	0.144999	diff	pg
Thymidine	241 / 42	1.39	Amide	C00214	HMDB0000273	Extracellular	Nucleosides, nucleotides, and analogues	Pyrimidine nucleosides	Pyrimidine 2'-deoxyribonucleosides	Pyrimidine 2'-deoxyribonucleosides			17879	19171.3	10284.8	13267.2	41213.3	41065.1	28844.8	33180.1	21009.1	27175.7	13399.4			13433			14815.8		18718.9	12288.4	14145.7	15962.2		13943.3	13041.6	13558.5	0.0273369	0.472255	0.00494825	25309.1	0.0576839	diff	pg
Thymine	125 / 42	1.3	Amide	C00178	HMDB0000262	Extracellular	Organoheterocyclic compounds	Diazines	Pyrimidines and pyrimidine derivatives	Hydroxypyrimidines			144706	134026	89497.9	92467.9	317398	234263	419599	410228	457411	453962	879489	767219	900542	892567	785626	753964	287311	262615	312406	246029	299398	296668	420286	423980	410739	392077	0.0300026	0.30139	0.000432024	275356	0.102228	diff	pg
Thyronine	274.1 / 274.1	8.39355	C18		HMDB0000667	Cytoplasm	Organic acids and derivatives	Carboxylic acids and derivatives	Amino acids, peptides, and analogues	Phenylalanine and derivatives	851423	933962	730716	863915	679549	711709	1.26308e+06	1.29864e+06	1.1569e+06	1.16848e+06	904640	985280	764195	652984	478855	695691	724134	804855	705720	707185	792045	620452	728103	743753	867046	780581	842927	849465	0.0390848	0.704037	0.00129725	962358	0.173652	diff	pg
Trimethylamine	60.1 / 44.1	4.37489	Amide	C00565	HMDB0000906	na	Organic nitrogen compounds	Organonitrogen compounds	Amines	Trialkylamines	307801	280662	357439	300282	212032	269671	685834	691686	574288	583922	489713	542316	686411	627679	655056	733077	640890	637302	401727	372915	378858	353249	392216	353672	490098	540745	539536	463301	0.0651188	0.484306	1.11547e-05	441304	0.26319	diff	pg
Trimethyllysine	189 / 84	9.08	Amide	C03793	HMDB0001325	Cytoplasm	Organic acids and derivatives	Carboxylic acids and derivatives	Amino acids, peptides, and analogues	L-alpha-amino acids	98146.5	98092.6	203924	194268	101328	106145	275218	284449	426513	397071	346813	297978	192968	153617	179657	194818	128879	92549.4	573284	458262	722702	635583	638529	798072	374132	293683	373383	324006	0.100153	0.395408	0.000103478	235829	0.257425	diff	pg
Tryptophan	205.2 / 188.1	3.46817	Amide	C00078	HMDB0000929	Extracellular	Organoheterocyclic compounds	Indoles and derivatives	Indolyl carboxylic acids and derivatives	Indolyl carboxylic acids and derivatives	255565	238112	428614	446932	287644	324388	681040	589798	653880	631182	509056	531725	1.56908e+06	1.34183e+06		1.48672e+06	1.49706e+06	1.34166e+06	1.19851e+06	1.23088e+06	1.34856e+06	1.15057e+06	1.22634e+06	1.36748e+06	1.01338e+06	1.03806e+06	1.08076e+06	988010	0.0332113	0.550857	0.000153103	464828	0.233411	diff	pg
Tyrosine	182.1 / 136.1	4.88073	Amide	C00082	HMDB0000158	Cytoplasm	Organic acids and derivatives	Carboxylic acids and derivatives	Amino acids, peptides, and analogues	Tyrosine and derivatives	1.03779e+06	1.03591e+06	1.9184e+06	1.94694e+06	1.44269e+06	1.52404e+06	2.66519e+06	1.9662e+06	2.60643e+06	2.38365e+06	2.26051e+06	2.09497e+06	2.14718e+06	2.06709e+06	2.16693e+06	2.41339e+06	2.03888e+06	1.66867e+06	2.09199e+06	2.35759e+06	2.48375e+06	2.25203e+06	2.10462e+06	2.52317e+06	2.09309e+06	2.08337e+06	2.11422e+06	2.22425e+06	0.0264314	0.637176	0.00170769	1.90689e+06	0.34593	diff	pg
Uracil	111 / 42	1.41	Amide	C00106	HMDB0000300	Extracellular	Organoheterocyclic compounds	Diazines	Pyrimidines and pyrimidine derivatives	Pyrimidones	1.57243e+07	1.43621e+07	3.11882e+07	3.22988e+07	2.01571e+07	2.05698e+07	5.79428e+07	5.78676e+07	6.54422e+07	6.40015e+07	6.43161e+07	6.64824e+07	9.76627e+07	8.27052e+07	8.50723e+07	9.03593e+07	8.69453e+07	8.53171e+07	6.77433e+07	7.2728e+07	7.83693e+07	6.51338e+07	6.60521e+07	6.28619e+07	6.65539e+07	6.89174e+07	6.40638e+07	6.39699e+07	0.0309492	0.357131	4.17043e-07	4.25294e+07	3.88403	diff	pg
Uridine	243 / 200.1	1.99	Amide	C00299	HMDB0000296	Extracellular	Nucleosides, nucleotides, and analogues	Pyrimidine nucleosides	na	Pyrimidine nucleosides	2.77696e+06	3.35093e+06	7.56486e+06	7.90188e+06	1.30854e+06	1.23068e+06	1.46908e+07	1.49408e+07	1.81075e+07	2.33559e+07	2.06577e+07	2.1252e+07	1.235e+07	1.0175e+07	8.28075e+06	1.16114e+07	1.12093e+07	1.0206e+07	2.40862e+07	1.92618e+07	2.02052e+07	2.27671e+07	2.1696e+07	2.99614e+07	1.65548e+07	1.68222e+07	1.51013e+07	1.48689e+07	0.0543568	0.213565	1.41351e-05	1.14282e+07	2.5222	diff	pg
Uridine 5'-diphosphate	403 / 111	9.36	Amide	C00015	HMDB0000295	Cytoplasm	Nucleosides, nucleotides, and analogues	Pyrimidine nucleotides	Pyrimidine ribonucleotides	Pyrimidine ribonucleoside diphosphates	567988	950072	3.26632e+06	4.01295e+06	3.92367e+06	3.9707e+06	136221	367813	326114	344296	652451	701328	1.13149e+06	1.16449e+06	1.03972e+06	1.32025e+06	1.12868e+06	845071	493662	448773	363001	695185	653054	649159	784461	855111	790108	887848	0.0526963	6.60214	0.00491111	1.60166e+06	1.23218	diff	pg
Uridine 5'-monophosphate	323 / 96.9	8.86	Amide	C00105	HMDB0000288	Cytoplasm	Nucleosides, nucleotides, and analogues	Pyrimidine nucleotides	Pyrimidine ribonucleotides	Pyrimidine ribonucleoside monophosphates	730593	894570	1.53656e+06	1.22853e+06	881732	755984	1.57707e+06	2.18555e+06	2.58527e+06	2.44184e+06	2.0143e+06	2.53068e+06	3.4667e+06	2.76525e+06	2.29081e+06	3.91431e+06	2.3086e+06	1.94439e+06	1.32045e+06	559823	992826	1.70369e+06	1.86359e+06	2.54062e+06	2.79365e+06	1.78418e+06	2.20234e+06	2.68479e+06	0.170336	0.452052	0.000130984	1.61356e+06	0.566168	diff	pg
Uridine diphosphate-N-acetylglucosamine	606 / 385	8.81	Amide	C00043	HMDB0000290	Golgi apparatus	Nucleosides, nucleotides, and analogues	Pyrimidine nucleotides	Pyrimidine nucleotide sugars	Pyrimidine nucleotide sugars	1.33228e+07	1.31317e+07	3.10034e+07	2.75556e+07	1.90546e+07	1.89471e+07	8.04069e+06	4.33864e+06	1.7176e+07	1.56038e+07	1.15862e+07	1.17097e+07	5.59741e+06	6.87182e+06	5.06608e+06	9.5438e+06	7.03844e+06	4.10692e+06	6.05888e+06	2.19287e+06	3.94431e+06	6.69589e+06	6.59376e+06	1.06923e+07	1.42803e+07	9.87353e+06	1.30971e+07	1.53436e+07	0.155991	1.79702	0.0290668	1.59558e+07	2.9069	diff	pg
Valine	118.1 / 55.1	4.83815	Amide	C00183	HMDB0000883	Extracellular	Organic acids and derivatives	Carboxylic acids and derivatives	Amino acids, peptides, and analogues	Valine and derivatives	561458	569061	999771	975988	768405	812525	1.39909e+06	1.03149e+06	1.35012e+06	1.15214e+06	1.15083e+06	1.09716e+06	1.28439e+06	1.29538e+06	1.3372e+06	1.42618e+06	1.28692e+06	1.09224e+06	1.28628e+06	1.38465e+06	1.47942e+06	1.35659e+06	1.32542e+06	1.48956e+06	1.16769e+06	1.21966e+06	1.19418e+06	1.22831e+06	0.0196866	0.65274	0.00167105	989003	0.229288	diff	pg
Vitamin B1	265.1 / 122.1	5.09687	Amide	C00378	HMDB0000235	Extracellular	Organoheterocyclic compounds	Diazines	Pyrimidines and pyrimidine derivatives	Thiamines	25200.9	26619.3	51039	44236	52195	59012.3	74640.2	53849.2	69143.1	71889.4	57562.6	55341.9	62050.4	66678.3	90022.2	79604.6	53746.1	53094.5	81306.3	82307.8	90610.1	85365	87266.2	97374	62068.9	64765.5	67507	69496.6	0.0425236	0.67543	0.013024	53394.1	0.031113	diff	pg
Xanthosine	283 / 151	3.68	Amide	C01762	HMDB0000299	Cytoplasm	Nucleosides, nucleotides, and analogues	Purine nucleosides	na	Purine nucleosides	20130	22788.4	62638.6	57703	24178.4	25457.7	155523	115510	159279	178660	159276	164313	77377.3	67320.5	213621	86953.7	57657.1	43235	140565	200944	196294	168994	156205	181473	94927.7	92722.9	78824.4	90778.3	0.0697678	0.228292	1.25298e-06	95454.7	0.229842	diff	pg
Xanthosine monophosphate	365 / 97	9.58	Amide	C00655	HMDB0001554	Cytoplasm	Nucleosides, nucleotides, and analogues	Purine nucleotides	Purine ribonucleotides	Purine ribonucleoside monophosphates	15943.6	14141.5	39157	48423	60213.4	48305.9	92138.8	65416.7	134132	118802	151554	139276	765340	808970	478303	960348	755365	736927	123611	137401	241732	289725	191071	134351	344543	348301	327160	352394	0.028017	0.322513	0.000417373	77292	0.171722	diff	pg
10E-Heptadecenoic acid	267.2 / 267.2	11.3997	C18		HMDB0304753	na	Lipids and lipid-like molecules	Glycerophospholipids	Glycerophosphocholines	Phosphatidylcholines	5783.67	4889.99	6821.59	7254.73	9622.37	8203.32	8171.45	13903.9	8101.19	8899.84	8254.45	8061.48	1367.47							2838.88			1873.14		4711.32	3121.5	4291.32	3048.93	0.19084	0.768621	0.0974904	8164	0.0166003	-	pg
10Z,13Z-Nonadecadienoic acid	293.2 / 293.2	11.5889	C18								4102.62		4290.17	5135.15			4108.19	4770.65	4689.52		4416.14	3973.19	3403.11	4400.14	2936.96	4596.48	4294.72	4916.22	4662.2	7674.98	6056.97	3621.7	7891.2	5243.71		4019.46	4931.76	3812.75	0.114266		1	4435.7	0.0287841	-	pg
10Z-Nonadecaenoic acid	295.3 / 295.3	11.9343	C18	C00174	HMDB0013622	Extracellular	Lipids and lipid-like molecules	Fatty Acyls	Fatty acids and conjugates	Long-chain fatty acids	16100.1	13556.7	19100.5	23665.6	25017.5	22154.4	18064.6	22432.3	20734	10702.4	13434.3	11969.6						2682.69			5451.31	3214.85		3984.55	9450.69	10712	9794.46	8332.35	0.088959	1.22867	0.200135	18077.7	0.0755548	-	pg
1-Aminocyclopropanecarboxylic acid	102 / 56	5.75	Amide	C01234	HMDB0036458	Cytoplasm	Organic acids and derivatives	Carboxylic acids and derivatives	Amino acids, peptides, and analogues	Alpha amino acids	8.55733e+06	8.9246e+06	1.50567e+07	8.94682e+06	1.16775e+07	9.53916e+06	1.13648e+07	7.12231e+06	8.62006e+06	9.95949e+06	1.11172e+07	1.05008e+07	7.69144e+06	6.69434e+06	5.85061e+06	8.6645e+06	7.89444e+06	6.68641e+06	8.27533e+06	8.20843e+06	8.11525e+06	7.1035e+06	7.18231e+06	8.07128e+06	1.0653e+07	9.2834e+06	9.2507e+06	1.08509e+07	0.0745129	1.06846	0.596517	1.01156e+07	1.50608	-	pg
2-Furoic acid	111.0 / 111.0	0.899794	C18	C01546	HMDB0000617	na	Organoheterocyclic compounds	Furans	Furoic acid and derivatives	Furoic acids			130874				286632	209784	276271	281409	228647	207765	253296	277088	346892	273150	252998	225125	144983	276764	271736	226115	203795	212104	184689	198888	225338	214435	0.0748601		1	231626	0.128518	-	pg
2-Hydroxyadenine	152.1 / 106.9	9.32	Amide	C04779	HMDB0004326	na	Nucleosides, nucleotides, and analogues	Purine nucleosides	na	Purine nucleosides							328869	186837	246193	207284	223360	235107	187782	163179	132510	232763	183076	182653							153101	155928	136703	169637	0.076091		1	237941	0.0722704	-	pg
2-Hydroxyphenethylamine	120 / 91	2	C18	C02735	HMDB0001065	na	Organic nitrogen compounds	Organonitrogen compounds	Amines	Aralkylamines	13702.1	13562.3	28423.2	26930.6	16138.1	22062.6	31844		25077.1	23129.7	21874.5	22066.6	24781.2	28123.3	31989	27907.8	23786.2	21832.9	24642.7	23571.8	27629	25229.4	28078.8	30840	23662.6	26142.5	23261.9	25513.5	0.0491741	0.812007	0.206376	22255.5	0.0437553	-	pg
2-Phosphoglyceric acid	185 / 78.9	9.22	Amide		HMDB0000362	na	Organic oxygen compounds	Organooxygen compounds	Carbohydrates and carbohydrate conjugates	Sugar acids and derivatives	1.21055e+06	1.0102e+06	1.65083e+06	1.37366e+06	1.70697e+06	2.19373e+06	2.06324e+06	2.74095e+06	1.98976e+06	1.79651e+06	1.28836e+06	958161	132149	43249.6	61565	178675	78646.4	98590.9	493419	377297	588474	286695	176534	254066	820843	784400	724373	857522	0.0616911	0.843955	0.381526	1.66524e+06	0.376114	-	pg
3-Dehydrocholic acid (3-DHCA)	405.4 / 405.4	8.40124	C18		HMDB0000502	Extracellular	Lipids and lipid-like molecules	Steroids and steroid derivatives	Bile acids, alcohols and derivatives	Dihydroxy bile acids, alcohols and derivatives		173.288	138.141		135.611	173.222	143.918	224.975	168.981	184.291	132.171	159.206	141.54	145.661	90.7239	121.344	125.407	133.847	103.075	112.547	119.57	122.602	121.834	110.64		140.44	157.686	148.686	0.0472897	0.917964	0.481762	163.38	0.00381773	-	pg
3-Dehydroshikimate	171 / 127	3.52	Amide	C02637	HMDB0304122	na	Organic oxygen compounds	Organooxygen compounds	Carbonyl compounds	Cyclohexenones	43354.7	24766.2	65401.7	47532.2	42889.8	44286.2	46259	25517.8	63900.4	47056.4	53186.8	30064.9	15003.5	18839	22058.3	23441.2	16965.3	18261.5	13859.9	27934.2	9576.25	7112.64	9859.51	8489.65	31282	28523.8	26777.4	25672.3	0.0754678	1.00844	0.963117	44518	0.0830502	-	pg
3-Methoxytyramine	168.2 / 151.0	1.86575	C18	C05587	HMDB0000022	Cytoplasm	Benzenoids	Phenols	Methoxyphenols	Methoxyphenols	5205.2	5121.78	4500.99	4989.32	2933.93	4241.4	3470.03	4236.2	3366.54	3874.63	3994.53	3962.5	2791.7	2656.72	1618.24	2591.21	3090.24	4321.52	2496.15	2501.64	2204.71	2789.5	2316.58	2669.09	2857.21	2764.69	3263.96	3302.35	0.0783519	1.17849	0.0985361	4158.09	0.031145	-	pg
3-Methoxytyrosine	212 / 166	3.56	Amide		HMDB0001434	na	Organic acids and derivatives	Carboxylic acids and derivatives	Amino acids, peptides, and analogues	Tyrosine and derivatives	289583	251238	620942	442549	150842	162603	444615	221241	494298	535553	303414	205808		98038	125226	115744	94385.4	98078.5			105477		97118.6	136635	170529	191959	219780	208199	0.093613	0.869759	0.62262	343557	0.21671	-	pg
3-Methylhistamine	126 / 96	4.71	Amide		HMDB0001861	Cytoplasm	Organic nitrogen compounds	Organonitrogen compounds	Amines	2-arylethylamines	9793.97		13659.2	10952.8	13312.7		14248	12413.2	13184	11430.4	11370.1	11150.9	9856.17	10185.6	12820.3	13667.2	10028.4	9399.44		9494.89	9896.21	8723.91	8896.36	9764.03	10092.5	9682.29		10330.7	0.0266858	0.969934	0.712086	12151.5	0.0456188	-	pg
3-Methylhistidine	170 / 96	7.03	Amide	C01152	HMDB0000479	Cytoplasm	Organic acids and derivatives	Carboxylic acids and derivatives	Amino acids, peptides, and analogues	Histidine and derivatives	4569.86	4897.16	8296.93	8264.01	6131.76	7354.2	5098.7	4406.91	6574.97	5231.88	4929.49	5503.52	3796.13	2827.95	5602.24	3627.32	3238.43	2603.72	4035.95	4128.77	4658.69	4230.02	3833.48	4548.04	4021.1	4206.64	3983.77	4001	0.0221082	1.24471	0.107636	5938.28	0.0441047	-	pg
3-Phosphoglycerate	185.0 / 79.0	9.15605	Amide	C00597	HMDB0000807	Cytoplasm	Organic oxygen compounds	Organooxygen compounds	Carbohydrates and carbohydrate conjugates	Sugar acids and derivatives	1.98027e+06	2.09382e+06	2.84666e+06	2.84759e+06	3.28951e+06	3.58612e+06	3.30261e+06	4.30507e+06	3.77421e+06	3.49591e+06	2.58103e+06	2.00983e+06	236330	88599.6	113096	316610	154328	198103	925922	707442	1.14857e+06	559300	330986	552448	1.57243e+06	1.43181e+06	1.29345e+06	1.64697e+06	0.091145	0.854911	0.295861	3.00939e+06	0.512577	-	pg
4-Guanidinobutanoic acid	146 / 87	6.56	Amide	C01035	HMDB0003464	Cytoplasm	Organic acids and derivatives	Carboxylic acids and derivatives	Amino acids, peptides, and analogues	Gamma amino acids and derivatives	838074	835312	1.94291e+06	1.6759e+06	853118	932447	1.09607e+06	806528	1.2538e+06	1.05653e+06	911767	777905	237104	265584	283349	246211	276331	187814	245553	282698	314808	338468	305883	383850	442809	419224	387565	403317	0.0494136	1.19909	0.386179	1.0817e+06	0.563951	-	pg
4-Trimethylammoniobutanoic acid	146 / 87	6.94	Amide	C01181	HMDB0001161	Cytoplasm	Lipids and lipid-like molecules	Fatty Acyls	Fatty acids and conjugates	Straight chain fatty acids	92580.2	97171.5	228475	195539	94778.7	108199	121636	93649	134579	122569	105338	85879.6	26848.7	29524.8	33019.5	26777.2	26787.2	21771.1	30180.8	31026.8	37302.5	40486.1	36988	46741.5	50226.2	45558.3	49783.2	47247.9	0.0394936	1.23068	0.343195	123366	0.193991	-	pg
7-Dehydrocholic acid (7-DHCA)	405.3 / 405.3	7.80698	C18	C04643	HMDB0000391	Extracellular	Lipids and lipid-like molecules	Steroids and steroid derivatives	Bile acids, alcohols and derivatives	Dihydroxy bile acids, alcohols and derivatives		511.026	486.509	610.53		402.253	396.303	502.827			392.764	403.094		318.928	238.564		346.088			571.705		350.541	302.873	313.099	751.969	771.263	620.624	721.265	0.0810212	1.18604	0.168579	463.163	0.0118169	-	pg
7-methylguanosine	298.1 / 166.0	9.4	Amide	C00458	HMDB0000998	Cytoplasm	Nucleosides, nucleotides, and analogues	Pyrimidine nucleotides	Pyrimidine deoxyribonucleotides	Pyrimidine 2'-deoxyribonucleoside triphosphates	256063	273525	378454	442208	312491	338206	320947	247188	326739	446595	269581	263586	115571	115415	170531	199445	122616	80948.1	192678	162998	233819	215367	144059	267057	247655	256021	241519	247014	0.020892	1.06738	0.619541	322965	0.276762	-	pg
Acetylcarnitine	204 / 85	4.7	Amide	C02571	HMDB0000201	Cytoplasm	Lipids and lipid-like molecules	Fatty Acyls	Fatty acid esters	Acyl carnitines	262481	222450	365896	307010	190346	231672	209732	147164	264757	216464	248579	185572	3058.96	3940.36		7106.58	6784.99	3036.52	3048.06	2780.79	2350.82	2283.95	2780.75	3005.54	97686.1	97712.2	81511.8	81295.6	0.090988	1.24176	0.133002	237677	0.267095	-	pg
Acetylcysteine	162 / 84	2.38	Amide	C06809	HMDB0001890	Cytoplasm	Organic acids and derivatives	Carboxylic acids and derivatives	Amino acids, peptides, and analogues	N-acyl-L-alpha-amino acids							401945	387861	369671		651230	532567	981989	657740	375113	712762	784985	419595	4.87163e+06	5.62814e+06	6.27217e+06	4.99248e+06	5.99891e+06	6.10853e+06	1.30623e+06	1.3672e+06	1.66388e+06	1.42981e+06	0.09396		1	468655	0.681286	-	pg
Adenosine	268 / 136	1.97	Amide	C00212	HMDB0000050	Extracellular	Nucleosides, nucleotides, and analogues	Purine nucleosides	na	Purine nucleosides	4.98254e+07	5.38541e+07	6.35908e+07	7.52311e+07	1.06164e+07	1.05383e+07	4.37109e+07	5.31464e+07	4.97991e+07	6.3513e+07	6.18939e+07	6.81092e+07	1.35115e+08	8.93826e+07	9.68836e+07	9.61476e+07	9.0408e+07	1.00772e+08	1.35305e+08	4.65359e+07	4.91288e+07	8.84032e+07	1.24629e+08	1.41169e+08	8.25044e+07	8.48808e+07	8.53766e+07	7.97925e+07	0.0266543	0.775066	0.30407	5.03191e+07	2.42623	-	pg
ADP-ribose	560 / 348	8.57	Amide	C00301	HMDB0001178	Cytoplasm	Nucleosides, nucleotides, and analogues	Purine nucleotides	Purine nucleotide sugars	Purine nucleotide sugars	80685.1	73107	101417	73509.5	28719.1	28147.6	75793.4	730194	354082	517049	115552	74786.6	23794.6	23599.9	13541.1	32538.8	21268.8	17849.6	30055.7	24363.1	56707.2	39852.5	36895.8	60808.8	106085	92996.5	99672.6	115679	0.0807442	0.206476	0.0513187	187754	0.256386	-	pg
Alanine	90.1 / 43.9	6.50704	Amide	C00041	HMDB0000161	Cytoplasm	Organic acids and derivatives	Carboxylic acids and derivatives	Amino acids, peptides, and analogues	Alanine and derivatives	1.48605e+06	1.64268e+06	2.79424e+06	1.65029e+06	1.82942e+06	1.49417e+06	1.99456e+06	1.1385e+06	1.42994e+06	1.79854e+06	1.99161e+06	1.89321e+06	867424	709682	679406	966150	849871	752453	1.68751e+06	1.59557e+06	1.57403e+06	1.48433e+06	1.38284e+06	1.61303e+06	1.81207e+06	1.5798e+06	1.4645e+06	1.84112e+06	0.0943159	1.06348	0.67035	1.76194e+06	0.615623	-	pg
Aminoadipic acid	162.0 / 98.0	8.2486	Amide	C00956	HMDB0000510	Cytoplasm	Organic acids and derivatives	Carboxylic acids and derivatives	Amino acids, peptides, and analogues	L-alpha-amino acids	337210	327328	441653	427883	356465	297259	423627	397210	427490	397456	441301	420949	606050	641951	789559	784772	537889	620054	758052	773663	923599	834824	820889	933267	609406	646793	560030	605784	0.0508225	0.872316	0.0555142	391319	0.21976	-	pg
Aminocaproic acid	130.1 / 130.1	7.49047	Amide	C02378	HMDB0001901	Extracellular	Lipids and lipid-like molecules	Fatty Acyls	Fatty acids and conjugates	Medium-chain fatty acids													188825	198245	186161	224299	196288	176845	146801	159764	155950	149818	155721	166743		113899	138350	140326	0.0918484		1		0.146524	-	pg
Aniline-2-sulfonate	172 / 80	1.28	Amide	C06333	HMDB0304940						5915.47	5509.7	4644.31	4564.42	5303.97	5184.22	4284.35	4915.2	4827.13	6108.94	5019.19	5540.84	4956.43	4162.62	3880.23	4727.03	4945.9	8628.89	5750.02	5093.3	5355.22	4236.73	5368.88	4024.16	5340.08	5163.46	5619.36	5373.38	0.0302452	1.01389	0.835162	5151.48	0.0281851	-	pg
Apocholic acid	389.4 / 389.4	9.44407	C18	C15375							566.753	616.352	778.306	832.247	622.014		850.587	782.457	732.625	637.761	547.273		449.942	507.933	445.223	527.675	522.767	683.674		595.122		459.537	419.518	461.212	539.204	566.112	579.795	518.241	0.0432449	0.961971	0.725489	696.637	0.0113804	-	pg
Aspartic acid	132.0 / 88.0	8.10655	Amide	C00049	HMDB0000191	Cytoplasm	Organic acids and derivatives	Carboxylic acids and derivatives	Amino acids, peptides, and analogues	Aspartic acid and derivatives	365592	400194	1.35522e+06	1.2288e+06	900486	794755	724578	635776	937044	816120	812404	784483	1.00903e+06	844330	1.14293e+06	1.03624e+06	985942	644541	2.52523e+06	2.86884e+06	3.11559e+06	2.85779e+06	2.70697e+06	3.31219e+06	1.36128e+06	1.3627e+06	1.50723e+06	1.48388e+06	0.0470982	1.07104	0.752961	812954	0.399832	-	pg
Azelaic acid	187.1 / 97.1	5.30454	C18	C08261	HMDB0000784	na	Lipids and lipid-like molecules	Fatty Acyls	Fatty acids and conjugates	Medium-chain fatty acids	711.919	634.553	614.552	731.947	554.464	703.649			601.868	523.119	634.153	597.537	417.452	355.119	424.348	564.44	402.235	450.149	535.095	561.454	721.433	638.535	378.24	560.484	1525.92	1131.96	1334.95	966.067	0.169909	1.1177	0.118675	630.776	0.0113466	-	pg
Beta-Alanine	90.1 / 44.0	6.50545	Amide	C00099	HMDB0000056	Cytoplasm	Organic acids and derivatives	Carboxylic acids and derivatives	Amino acids, peptides, and analogues	Beta amino acids and derivatives	1.5669e+06	1.60662e+06	2.85586e+06	1.68511e+06	1.94086e+06	1.55096e+06	2.18423e+06	1.24259e+06	1.52997e+06	1.90543e+06	2.19406e+06	1.89349e+06	886039	715278	693060	966294	908388	754575	1.7071e+06	1.61677e+06	1.61679e+06	1.50751e+06	1.42894e+06	1.62713e+06	1.90406e+06	1.6595e+06	1.56675e+06	1.87421e+06	0.0812269	1.02343	0.871026	1.84634e+06	0.596335	-	pg
Beta-Glycerophosphoric acid	171 / 79	8.41	Amide	C02979	HMDB0002520	Cytoplasm	Lipids and lipid-like molecules	Glycerophospholipids	Glycerophosphates	Glycerophosphates	1.00554e+06	1.07926e+06	1.52042e+06	1.1433e+06	1.34673e+06	860899	847018	798715	1.63182e+06	1.644e+06	857247	931577	1.152e+06	1.51796e+06	1.58194e+06	3.24841e+06	1.45924e+06	1.33842e+06	1.178e+07	1.12584e+07	2.31361e+07	1.51384e+07	1.0558e+07	1.63797e+07	4.34515e+06	4.42407e+06	4.05091e+06	4.25393e+06	0.0326377	1.03662	0.835187	1.13888e+06	0.478547	-	pg
Beta-Hyodeoxycholic acid (β-HDCA)	391.4 / 391.4	8.83964	C18		HMDB0000664	Extracellular	Lipids and lipid-like molecules	Steroids and steroid derivatives	Bile acids, alcohols and derivatives	Dihydroxy bile acids, alcohols and derivatives	2663.58	2567.34	2861.97	3289.89	3384.27	3212.55	2404.73	3063.09	2984.92	3119.06	2698.98	3348.52	2639.02	2081.55	1572.05	3155	2244.75	2669.08	1969.53	2454.39	2769.33	2711.41	2372.09	2674.84	2770.84	2642.35	2705.09	2843.37	0.0273008	1.02045	0.766025	2966.58	0.0241962	-	pg
Beta-Muricholic acid (β-MCA)	407.4 / 407.4	7.99358	C18	C17726	HMDB0000415	Extracellular	Lipids and lipid-like molecules	Steroids and steroid derivatives	Bile acids, alcohols and derivatives	Trihydroxy bile acids, alcohols and derivatives	7897.1	8887.43	7397.09	9397.52	7492.83	9004.71	6754.07	9388.23	7897.47	7084.37	7426.19	7602.61	6202.99	4962.77	6717.89	6817.78	5821.33	7443.9	6326.88	7387.29	6507.35	6971.89	6756.4	5555.82	7706.59	6741.95	6585.21	7203.37	0.0619588	1.08502	0.231611	8019.14	0.0411898	-	pg
Carnitine	162.1 / 103.1	6.61898	Amide	C00318	HMDB0000062	Cytoplasm	Organic nitrogen compounds	Organonitrogen compounds	Quaternary ammonium salts	Carnitines	4689.33	4454.19	10253.6	8386.02	4971.1	4696.33	9112.76	8193.71	9086.54	9610.93	7734.4	7569.98	416.189	408.798	425.052	566.117	551.787	293.431	555.611	549.865	581.991	530.15	500.414	559.807	3333.32	3156.63	3350.29	3339.83	0.0243173	0.729913	0.054574	7396.58	0.0238905	-	pg
CDP-Ethanolamine	447 / 112	8.91	Amide	C00570	HMDB0001564	Cytoplasm	Nucleosides, nucleotides, and analogues	Pyrimidine nucleotides	Pyrimidine ribonucleotides	CDP-ethanolamines	17442.5	9664.52	46797.3	31687.7	18508.4	33252.8	27167.7	41106.4	41669.3	37467.6	15159.1	8543.07	39459	10252.2	19414.5	11337.7	27891.7	11392.1	16181.9	14266.1	35279.1	43637.4	46118.4	127470	8818.14	47896.1	27981.5	49445.2	0.494755	0.919586	0.779336	27372.2	0.0485605	-	pg
Chenodeoxycholic acid （CDCA）	391.4 / 391.4	8.53528	C18	C02528	HMDB0000518	Extracellular	Lipids and lipid-like molecules	Steroids and steroid derivatives	Bile acids, alcohols and derivatives	Dihydroxy bile acids, alcohols and derivatives	1232.11	1263.79	1358.14	1185.54	1277.62	1645.59	1451.07	1127.11	1494.55	1446.89	1845.65	1380.71	1369.95	1437.09	1201.33	1369.31	1402.83	1676.62	1555.83	1394.34	1995.79	1874.64	1852.52	1576.09	1407.9	1630.49	1511.34	1435.65	0.0576119	0.910449	0.287572	1392.4	0.0119661	-	pg
Cholesterol sulfate	465.3 / 96.9	0.81	Amide		HMDB0000746	Extracellular	Lipids and lipid-like molecules	Fatty Acyls	Fatty acids and conjugates	Hydroxy fatty acids	276302	282938	143765	334667	84690.4	93406.8	159622	246001	193567	221587	190925	201228	166785	100748	23869	80736.2	135885	150987	149446	77856.2	213749	218105	205823	233053	183262	194053	195985	151536	0.0982536	1.00234	0.991961	202392	0.187705	-	pg
cis-4-Hydroxy-D-proline	132 / 86	6.79	Amide	C01015	HMDB0060460	na	Organic acids and derivatives	Carboxylic acids and derivatives	Amino acids, peptides, and analogues	Proline and derivatives	705976	789898	1.81502e+06	1.86649e+06	953152	946751	1.25754e+06	971338	1.67519e+06	1.24245e+06	1.12517e+06	1.19542e+06	7.76804e+06	8.13007e+06	7.7305e+06	9.35205e+06	8.69876e+06	6.73764e+06	4.93949e+06	5.65305e+06	5.74251e+06	5.93904e+06	5.66803e+06	6.70817e+06	3.72752e+06	3.73038e+06	3.87639e+06	3.8021e+06	0.0161443	0.947795	0.7864	1.21203e+06	0.456114	-	pg
cis-Aconitic acid	173.0 / 85.0	8.81231	Amide	C00417	HMDB0000072	Cytoplasm	Organic acids and derivatives	Carboxylic acids and derivatives	Tricarboxylic acids and derivatives	Tricarboxylic acids and derivatives	1804.21	1984.72	3459.26	3496.71	3344.72	2951.96	1940.26	2511.81	3457.74	3819.61	2189.31	2918.8	1834.49	1324.28	1090.63	1985.19	1330.29	1581.67	549.372	311.205	562.782	835.054	598.201	1205.03	2376.97	1826.14	2166.98	2244.28	0.0944576	1.01212	0.938633	2823.26	0.0231903	-	pg
Citraconic acid	129.0 / 85.0	0.859586	C18	C02226	HMDB0000634	Extracellular	Lipids and lipid-like molecules	Fatty Acyls	Fatty acids and conjugates	Methyl-branched fatty acids	3456.82	2979.69	5655.21	6156.14	3158.12	3972.75	5302.84	5649.61	3985.94	4756.29	4106.86	3637.85	3518.04	3274.8	2731.69	3114.14	3481.36	3358.71	2567.21	3752.29	3495.43	3544.25	3055.37	3325.03	3792.3	4798.12	4052.95	4826.32	0.104033	0.924901	0.603128	4401.51	0.0264589	-	pg
Citric acid	191.0 / 111.1	9.11052	Amide	C00158	HMDB0000094	Cytoplasm	Organic acids and derivatives	Carboxylic acids and derivatives	Tricarboxylic acids and derivatives	Tricarboxylic acids and derivatives	45554.1			80224.5	58569.1	50024.9	56146.4	62398.7	77682.1	68170.3	66234.9	65293.2	73869.1	59702.8		68691.4	70583	79368.7	44963.1	41475	46710.1	52192.2	46112.4	54638.4	61197.4	57980.6	54688.1		0.0458533	0.887942	0.326995	63029.8	0.0968189	-	pg
Conjugated linoleic acids (CLA)	279.2 / 279.2	11.3836	C18	C04056	HMDB0005048	Extracellular	Lipids and lipid-like molecules	Fatty Acyls	Lineolic acids and derivatives	Lineolic acids and derivatives	19765.4	13545.7	17402.5	22474.9	24607.2	17954.6	18749.4	23091.4	19346.1	16163	16966.7	15546.2	3646.01	3257.37	4240.58	5509.27	4274.55	4165.34	5058.67	5358.44	7997.18	6067.51	5568.14	9483.22	11278.5	11474.1	11150.1	12349.2	0.0405053	1.05359	0.627337	18801.1	0.063862	-	pg
Cysteic acid	168 / 81	7.48	Amide	C00506	HMDB0002757	Mitochondria	Organic acids and derivatives	Carboxylic acids and derivatives	Amino acids, peptides, and analogues	Alpha amino acids	19165.6	22064.5	13212.6	15255	16836.5	15041.6						9449.91		19433.4					28739		27758.1	25131.8	33406.6		20628.8	19063.5	19864.1	20835.9	0.0347502		1	15860.8	0.0604977	-	pg
D-2-Hydroxyglutaric acid	147.0 / 129.0	7.87456	Amide	C01087	HMDB0000606	Cytoplasm	Organic acids and derivatives	Hydroxy acids and derivatives	Short-chain hydroxy acids and derivatives	Short-chain hydroxy acids and derivatives	25164.8	27852.7	42448.4	41584.5	30168.7	24937.2	19311.8	17555.4	25139.7	27996.5	28652.6	28756.8	27938.5	25921.9		34461.1	26786.3	21696.3	59717.3	63499.6	79435	61734.1	60847.5	73444.8	45739.3	38845.3	40628.7	41807	0.0606013	1.30353	0.0805	28297.4	0.101751	-	pg
Deoxyadenosine monophosphate	332 / 136.1	8.39	Amide	C00360	HMDB0000905	Lysosome	Nucleosides, nucleotides, and analogues	Purine nucleotides	Purine deoxyribonucleotides	Purine 2'-deoxyribonucleoside monophosphates	50622.4	26357.4	45229	53942.8	27047.4	26308.2	55687.8	36914.5	42616.2	73174.5	47457.8	71789.9	186634	225845	246877	289143	219723	127893	117429	41370.7	69784.9	109594	107234	122678	121546	102952	96587.8	96990	0.0970969	0.700484	0.0734114	46429	0.0515665	-	pg
Deoxycholic acid (DCA)	391.4 / 391.4	9.8597	C18	C04483	HMDB0000626	Extracellular	Lipids and lipid-like molecules	Steroids and steroid derivatives	Bile acids, alcohols and derivatives	Dihydroxy bile acids, alcohols and derivatives	1242.09	1201.04	1501.74	1273.05	1502.4	1227.85	1409.92	1985.17	1366.75	1526.87	1332.94	1028.34	1221.55	726.009	648.207	936.273	1073.06	1349.42	1033.55	1308.17	1195.5	799.78	992.408	741.911	955.971	1131.9	1020.6	1186.63	0.0843591	0.918866	0.423342	1383.18	0.0140104	-	pg
Didecanoylphosphatidylcholine	566 / 184	11.31	C18								38.9712	27.9923	44.6989	59.5313	49.6009	37.7885	47.5159	126.117	71.006	55.0391	39.007	55.2312	25.6786			50.338	41.1985					33.665	26.6549	58.5879	56.6166	25.5817	24.1331		0.422729	0.656442	0.127729	54.3749	0.00174668	-	pg
Diethanolamine	106 / 88	4.17	Amide	C06772	HMDB0004437	Cytoplasm	Organic nitrogen compounds	Organonitrogen compounds	Amines	1,2-aminoalcohols	6203.89	6189.57	6692.13	5469.32	6765.07	7258.32	8369.66	5670.3	6489.78	5768.34	5655.18	5962.02	4380.38	5629.49	6546.54	10511.9	9472.66	6680	7417.13	6118.33	6036.02	6398.25	6456.92	5622.13	54960.2	46932.1	57650.5	53956.6	0.0741419	1.01749	0.828703	6374.46	0.0340285	-	pg
Dihydronicotinamide-adenine dinucleotide phosphate (NADPH)	744.1 / 408.0	9.75158	Amide	C00006	HMDB0000217	Endoplasmic reticulum	Nucleosides, nucleotides, and analogues	(5'->5')-dinucleotides	na	(5'->5')-dinucleotides						607265							899102	713311	477580	1.38554e+06	644954	774535	2.8073e+06	1.44645e+06	4.76237e+06	3.4768e+06	3.06392e+06	4.0287e+06	1.37698e+06	1.53034e+06	1.18915e+06	1.60141e+06	0.11108		1	607265	0.554938	-	pg
Dimethylallyl diphosphate	245 / 79	8	Amide	C00235	HMDB0001120	Peroxisome	Lipids and lipid-like molecules	Prenol lipids	Isoprenoid phosphates	Isoprenoid phosphates		8501.42		11722.8	9020.02		43524.7	32881	37129.5	55569.2	79224	69775.2	35610.9	35422.2	26706.5	40140.8	31092.5	17348.1	13935.8	54563.3				13194.7	24394.2	27572.1	23535.1	20841.5	0.0997277		1	38594.2	0.102746	-	pg
Dodecanoylcarnitine	344 / 85	8.97	C18		HMDB0002250	Extracellular	Lipids and lipid-like molecules	Fatty Acyls	Fatty acid esters	Acyl carnitines	3827.85	3299.55	7941.5	8336.93	3483	3211.88	985.702		1791.33	1481.88															1135.93	813.536	1031.14	876.583	0.131531		1	3817.74	0.049055	-	pg
Elaidic Acid	281.2 / 281.2	11.702	C18	C01712	HMDB0000573	Cytoplasm	Lipids and lipid-like molecules	Fatty Acyls	Fatty acids and conjugates	Long-chain fatty acids	256544	231968	308338	314444	359730	445706	298627	326373	226565	159553	260369	210047	40515.7	50066.4	49285	120659	43189.2	40220.6	145988	106231	247866	167928	142790	217181	174267	188060	195869	204049	0.0575946	1.29375	0.0995411	283189	0.31737	-	pg
Erythronic acid	135.0 / 75.0	5.88403	Amide		HMDB0000613	Cytoplasm	Organic oxygen compounds	Organooxygen compounds	Carbohydrates and carbohydrate conjugates	Sugar acids and derivatives	3246.64	6665.58		3217.69	4151.83	2583.68	4223.54	2218.58	4033.05	5725.69	6255.58	5981.17	6076.19	10088	3383.89	11561.9	7129.47	5481.83	28025.6	27573.8	26738	24635.3	23162.8	27409.6	16647.3	14632.2	14866.9	17078	0.0677382	0.838273	0.441452	4391.18	0.0247525	-	pg
Galactitol	181 / 101	4.96	Amide	C01697	HMDB0000107	Extracellular	Organic oxygen compounds	Organooxygen compounds	Carbohydrates and carbohydrate conjugates	Sugar alcohols		1.27419e+06		2.24052e+06			7.31614e+06	4.00712e+06		9.14361e+06	8.07836e+06	8.58369e+06	2.2328e+06				2.29212e+06	1.87106e+06	781958	740189	870424	854542	797442	951286	3.01552e+06	3.00907e+06	3.09534e+06	3.22462e+06	0.02815		1	5.80623e+06	0.924153	-	pg
Glutamic acid	148.1 / 84.1	8.01319	Amide	C00025	HMDB0000148	Endoplasmic reticulum	Organic acids and derivatives	Carboxylic acids and derivatives	Amino acids, peptides, and analogues	Glutamic acid and derivatives	3.49333e+06	3.75744e+06	8.60104e+06	9.19646e+06	5.51183e+06	5.3075e+06	5.43728e+06	4.669e+06	6.95515e+06	7.27119e+06	7.44683e+06	7.64797e+06	8.44775e+06	8.18443e+06	7.87003e+06	9.79422e+06	8.01918e+06	6.2018e+06	1.68376e+07	1.71848e+07	2.23429e+07	1.83029e+07	1.78774e+07	2.11051e+07	1.14885e+07	1.00776e+07	1.08811e+07	1.07545e+07	0.0464017	0.909712	0.602312	6.27458e+06	0.959319	-	pg
Glutamine	147.0 / 130.0	7.23588	Amide	C00064	HMDB0000641	Extracellular	Organic acids and derivatives	Carboxylic acids and derivatives	Amino acids, peptides, and analogues	L-alpha-amino acids	545577	554651	981293	1.04451e+06	770217	781614	751245	654782	694274	590183	718593	624130	171527	119379	109269	157540	150632	126339	648059	684575	803984	698354	665814	745315	501143	513419	531300	504110	0.0229567	1.15984	0.252229	725922	0.460097	-	pg
Glycine	76.0 / 30.1	7.01845	Amide	C00037	HMDB0000123	Extracellular	Organic acids and derivatives	Carboxylic acids and derivatives	Amino acids, peptides, and analogues	Alpha amino acids	643275	777978	1.52234e+06	1.30715e+06	1.07329e+06	1.13358e+06	1.2304e+06	982905	1.35348e+06	1.23393e+06	1.34873e+06	1.10562e+06	1.26962e+06	1.43415e+06	1.5951e+06	1.7516e+06	1.24303e+06	986342	1.74985e+06	1.92675e+06	1.82119e+06	1.71893e+06	1.58578e+06	1.92815e+06	1.65868e+06	1.35648e+06	1.41453e+06	1.36144e+06	0.0855563	0.890085	0.382581	1.14272e+06	0.375408	-	pg
Glycolithocholic acid-3-Sulfate	512.3 / 512.3	8.26435	C18	C11301	HMDB0002639	Extracellular	Lipids and lipid-like molecules	Steroids and steroid derivatives	Bile acids, alcohols and derivatives	Glycinated bile acids and derivatives	1198.65	1345.47	1306.14	1413.25	767.546	835.731	544.173	950.518	983.183	922.971	1176.61	997.235	767.747	620.119	468.53	409.999	581.163	589.712	675.513	911.303	1073.07	654.96	727.62	607.205	749.693	691.97	844.42	768.493	0.0713653	1.23178	0.157728	1036.79	0.0168368	-	pg
Glycoursodeoxycholic acid (GUDCA)	448.3 / 448.3	7.55421	C18		HMDB0000708	Extracellular	Lipids and lipid-like molecules	Steroids and steroid derivatives	Bile acids, alcohols and derivatives	Glycinated bile acids and derivatives	1129.71	938.241	703.633	1013.69	761.378	794.134	1006.76	1371.65	1150.85	1120.3	1054.51	881.633	530.169	505.871	562.707	581.424	474.068	640.237	477.291	702.613	649.35	572.712	545.677	445.253	727.722	726.315	665.353	658.692	0.0469201	0.810967	0.0538776	993.874	0.00790206	-	pg
Glycylleucine	187.1 / 130.1	3.99882	Amide	C02155	HMDB0000759	Extracellular	Organic acids and derivatives	Carboxylic acids and derivatives	Amino acids, peptides, and analogues	Peptides	8195.94	6882.8	15946.7	13407.8	6313.48	6023.19	14308.7	9638.42	14769.4	14970.8	11737.7	7586.31	1055.45	851.886	1536.33	1426.4	965.066	798.988	1353.02	1880.6	1722.93	1844.69	1915.53	2822.94	5677.17	5428.53	5582.99	5294.02	0.0266402	0.777549	0.229809	10815.1	0.0332749	-	pg
Guanine	152 / 135	2.86	Amide	C00242	HMDB0000132	Extracellular	Organoheterocyclic compounds	Imidazopyrimidines	Purines and purine derivatives	Purines and purine derivatives	1.62218e+09	1.58254e+09	2.39616e+09	1.68467e+09	2.32304e+09	4.27672e+09	3.50081e+09	3.47183e+09	2.7926e+09	3.05958e+09	3.00726e+09	2.80931e+09	2.20266e+08	1.74618e+08		2.17099e+08	2.3213e+08	1.42172e+08	2.30287e+09	2.67582e+09	2.98774e+09	2.4288e+09	2.4165e+09	2.10766e+09	1.87614e+09	1.81119e+09	1.96316e+09	1.7276e+09	0.0468394	0.744865	0.100475	2.71056e+09	7.67693	-	pg
Guanosine diphosphate	442.0 / 79.0	9.56327	Amide	C00035	HMDB0001201	Cytoplasm	Nucleosides, nucleotides, and analogues	Purine nucleotides	Purine ribonucleotides	Purine ribonucleoside diphosphates	15793.7	17969.4	18069.6	16546.5	17171.4	16061.4	17152.5	15221.5	20313.9	14521.2	32036.4	38143.5	14176.4	14037.8	13154.9	22546.1	15685.2	14222.7	7991.93	4903.28	5741.18	9584.58	10902.9	12174.1	18837.5	16378.6	16017.2	17829.5	0.0656176	0.739593	0.170621	19916.7	0.0294442	-	pg
Heptadecanoic acid	269.2 / 269.2	11.8409	C18		HMDB0002259	Cytoplasm	Lipids and lipid-like molecules	Fatty Acyls	Fatty acids and conjugates	Long-chain fatty acids	209583	199504	243350	225911	293548	339563	261806	309591	173778	141765	178925	214682		39104.9	33266.3	59129.2	35557.7	43414.1	49485.4	71345.1	53743.7	41001.8	47068.4	57529.5	104218	131788	103705	146116	0.149968	1.18032	0.280866	232667	0.261165	-	pg
Histidinol	142 / 81	4.83	Amide	C00860	HMDB0003431	Cytoplasm	Organic nitrogen compounds	Organonitrogen compounds	Amines	Aralkylamines										2304.66			16016.3	17807.2	28657.4	21715.6	14288.7	13234	16188.2	16572.8	19470.3	18598.8	16530.3	19799.5	11147.3	11838.9	11957.2	11827	0.0272759		1	2304.66	0.0626239	-	pg
Homocitrulline	190.1 / 84.1	7.3731	Amide	C02427	HMDB0000679	Cytoplasm	Organic acids and derivatives	Carboxylic acids and derivatives	Amino acids, peptides, and analogues	L-alpha-amino acids	478.003		704.455	709.412	742.056		653.852	840.323	859.487	657.447		643.906			503.754			568.468		1121.89	1107.03		1131.06	1019.18	972.094	811.456		533.844	0.23435	0.900792	0.376273	698.771	0.00959594	-	pg
Homocysteine	136 / 90.1	8.22	Amide	C00155	HMDB0000742	Cytoplasm	Organic acids and derivatives	Carboxylic acids and derivatives	Amino acids, peptides, and analogues	L-alpha-amino acids	1.41897e+06	1.34073e+06	1.42838e+06	1.61673e+06	1.61e+06	1.37196e+06	1.35521e+06	1.3647e+06	1.60231e+06	1.41848e+06	1.42473e+06	1.54556e+06	1.47262e+06	1.53105e+06	1.72219e+06	1.50547e+06	1.50119e+06	1.43147e+06	1.63916e+06	1.86275e+06	2.3308e+06	2.01902e+06	1.90937e+06	2.19738e+06	1.42098e+06	1.6151e+06	1.57615e+06	1.46099e+06	0.0525593	1.0087	0.846843	1.45815e+06	0.528039	-	pg
Homoserine	120.1 / 56.1	6.92522	Amide	C00263	HMDB0000719	Extracellular	Organic acids and derivatives	Carboxylic acids and derivatives	Amino acids, peptides, and analogues	L-alpha-amino acids	543787	508287	1.13925e+06	1.12417e+06	781926	721100	1.04281e+06	806733	1.13704e+06	1.02189e+06	969285	916355	1.2576e+06	1.22616e+06	1.27272e+06	1.45069e+06	1.29839e+06	1.07064e+06	1.29522e+06	1.46263e+06	1.50328e+06	1.41217e+06	1.35941e+06	1.61682e+06	1.19339e+06	1.15018e+06	1.19816e+06	1.20151e+06	0.017515	0.817513	0.170459	892720	0.302387	-	pg
Hydroxypropionic acid	89.0 / 59.0	4.18658	Amide	C01013	HMDB0000700	Cytoplasm	Organic acids and derivatives	Hydroxy acids and derivatives	Beta hydroxy acids and derivatives	Beta hydroxy acids and derivatives	8801.51	8929.69	10034.7		6897.19	9957.31	9361.06	10134.6	9766.18	8754.21	9849.41	11666.2			6722.06	7118.04	6269.96	5148.85		10782.4	8303.19	11368.3		10578.2		7388.17	11020.9	10146.1	0.162638	0.899428	0.174068	9468.37	0.0294577	-	pg
Hydroxypyruvic acid	103.0 / 59.0	3.53967	Amide	C00168	HMDB0001352	Mitochondria	Organic acids and derivatives	Hydroxy acids and derivatives	Beta hydroxy acids and derivatives	Beta hydroxy acids and derivatives			38130.2	35274.3			55848.8	38310.8	53802.1	67164.7	72608.9	81189.5	39143.7	33708.3	31956.1	41732.9	37615.6	35792.2						31033.4	41298.8	40082.7	39895.3	35308.7	0.0582495		1	55291.2	0.042288	-	pg
Hyodeoxycholic acid （HDCA）	391.4 / 391.5	9.86257	C18	C15517	HMDB0000733	Extracellular	Lipids and lipid-like molecules	Steroids and steroid derivatives	Bile acids, alcohols and derivatives	Dihydroxy bile acids, alcohols and derivatives	659.561	710.042	966.952	754.754	672.427	881.647	754.965	1020.41	914.55	865.977	666.477	625.083	537.308	460.073	374.41	644.387	673.37	710.762	627.546	749.467	579.278	468.572	587.489	532.274	576.346	687.8	663.661	800.704	0.117333	0.958312	0.683294	791.07	0.0109891	-	pg
Imidazole Propionate	141.1 / 123.1	4.67731	Amide	C20522	HMDB0002271	na	Organoheterocyclic compounds	Azoles	Imidazoles	Imidazolyl carboxylic acids and derivatives		6486.2	8360.87	8217.69		5641.44	8840.45	5249.14	6809.67	7268.16	6566.71	6835.67	7024.12	6247.88		6586.95	6489.46	6685.27		6685.82					6333.72		5630.69	6754.84	0.0743163	1.03583	0.762158	7027.6	0.0389645	-	pg
Indole-3-lactic Acid	206.2 / 187.9	3.60884	C18	C02043	HMDB0000671	na	Organoheterocyclic compounds	Indoles and derivatives	Indolyl carboxylic acids and derivatives	Indolyl carboxylic acids and derivatives										677.409			3323.35	3684.66	3949.31	3994.52	3136.18	2631.46	476.106		546.383		494.038	523.433	1516.02	1461.26	1442.61	1526.75	0.0239112		1	677.409	0.020232	-	pg
Indole-3-methyl acetate	190 / 130	5.99	C18		HMDB0029738	Membrane	Organoheterocyclic compounds	Indoles and derivatives	Indolyl carboxylic acids and derivatives	Indole-3-acetic acid derivatives													1943.45	1938.12	1777.1	2392.72	1700.31	1418.73	3727.38	3337.14	3926.71	4034.04	3407.95	4400.15	1757.15	1699.51	1851.64	2019.06	0.0660362		1		0.0207796	-	pg
Indoleacetic acid	176.1 / 130.2	4.67068	C18	C00954	HMDB0000197	Cytoplasm	Organoheterocyclic compounds	Indoles and derivatives	Indolyl carboxylic acids and derivatives	Indole-3-acetic acid derivatives			119.04	140.203			114.899	119.111		128.577			224.726	237.804	257.36	215.578	190.362	199.63	175.743	177.106	197.025	178.887	162.863	181.367	158.855	176.198	154.227	146.088	0.0693363		1	124.366	0.00544652	-	pg
Indoxyl-β-D-glucuronide	308.0 / 113.0	3.36536	Amide	C03033	HMDB0010319	na	Lipids and lipid-like molecules	Steroids and steroid derivatives	Steroidal glycosides	Steroid glucuronide conjugates			1304.78	1398.46	675.347	1792.26	1370.74						515.268	555.555	1164.37		578.578	609.018	678.23						879.114		702.949	1191.83	0.218641		1	1308.32	0.014396	-	pg
Isocitric acid	191.0 / 73.0	9.06123	Amide	C00311	HMDB0000193	Cytoplasm	Organic acids and derivatives	Carboxylic acids and derivatives	Tricarboxylic acids and derivatives	Tricarboxylic acids and derivatives	1250.05					939.296			1770.66	1422.02		1727.54	1303.27	1530.17	921.037	2474.93	1409.83	1641.77				1325.13	1306.58	1327.54	1090.86	1404.54		1537.03	0.139188		1	1421.91	0.01185	-	pg
Isodeoxycholic acid (IsoDCA)	391.3 / 391.3	10.1507	C18	C17661	HMDB0002536	Extracellular	Lipids and lipid-like molecules	Steroids and steroid derivatives	Bile acids, alcohols and derivatives	Dihydroxy bile acids, alcohols and derivatives	887.288	806.654	1059.95	844.367	825.525	993.601	1247.02	1506.62	1108.33	1021.13	994.264	679.134	676.49	529.208	478.363	828.396	896.67	984.616	788.891	932.939	734.772	542.99	752.463	565.634	770.892	844.608	771.37	845.674	0.0457935	0.826263	0.145147	997.823	0.00899915	-	pg
Isolithocholic acid (IsoLCA)	375.5 / 375.5	10.0416	C18	C17658	HMDB0000717	Extracellular	Lipids and lipid-like molecules	Steroids and steroid derivatives	Bile acids, alcohols and derivatives	Monohydroxy bile acids, alcohols and derivatives	1165.9	1300	2533.29	2296.2	1863.43		1887.47	2998.36	2626.15	1957.64	2366.92	2302.88		1069.15	929.182					1152.69	1061.56		4202.02	907.143		1254.06	1242.05	1429.61	0.065511	0.777301	0.120716	2118.02	0.0105998	-	pg
Isopentenyl pyrophosphate	245 / 79	8	Amide	C00129	HMDB0001347	Peroxisome	Lipids and lipid-like molecules	Prenol lipids	Isoprenoid phosphates	Isoprenoid phosphates		8733.9	14672.4	15099.1			39587.2	46690.2	45597.9	62656.4	69369.3	66978.6	24594.9	34342.8	30201	44201.2	32162.6	18748.3	22043.1	65148.2					43650.2	25418.4	28309.1	18700.6	0.31489		1	41042.8	0.0947695	-	pg
Linoelaidic acid	279.2 / 279.2	11.3115	C18		HMDB0006270	Cytoplasm	Lipids and lipid-like molecules	Fatty Acyls	Lineolic acids and derivatives	Lineolic acids and derivatives	11820.1	10084.4	13039	13617.7	15978	17132.9	14539.5	19187.7	21581.8	10748.4	13369	14033.8	2392.1	2361.12	2278.66	4034.48	2648.66	2577.5	3292.64	3981.06	5724.57	3979.44	3327.76	5393.21	10164.7	9496.38	7005.73	5875.53	0.216011	0.87387	0.338736	14594.4	0.0335411	-	pg
Linoleic acid	279.2 / 279.2	11.3324	C18	C01595	HMDB0000673	Cytoplasm	Lipids and lipid-like molecules	Fatty Acyls	Lineolic acids and derivatives	Lineolic acids and derivatives	14596.8	12683.9	12039.9	15053.1	21901.7	20366.8	16557.1	18776.4	18087.3	13178.4	18097.8	10977.5	3123.84	2849.64	2872.79	5176.85	2554.19	3278.52	3938.85	4064.74	5914.54	4863.36	3729.02	7523.85	11785	10020.6	9607.25	7373.98	0.161989	1.01011	0.940524	16026.4	0.0515055	-	pg
Lithocholic acid （LCA）	375.3 / 375.3	10.5067	C18		HMDB0000761	Extracellular	Lipids and lipid-like molecules	Steroids and steroid derivatives	Bile acids, alcohols and derivatives	Monohydroxy bile acids, alcohols and derivatives		1501.53	2171.78	2833.26	1884.1		1564.11	1765.18	1365.01	2311.34	1856.09		960.349		531.814		782.434					2049.88	947.189		872.659		1155.91	1288.86	0.15696	1.18355	0.322683	1916.93	0.0218707	-	pg
Malic acid	133.0 / 115.1	8.09276	Amide	C00149	HMDB0000156	Cytoplasm	Organic acids and derivatives	Hydroxy acids and derivatives	Beta hydroxy acids and derivatives	Beta hydroxy acids and derivatives	79268.3	80293.6	192058	182441	154367	155597	148236	109236	175835	173119	146806	157242	176097	177678		228271	164140	162091	214962	203093	279143	186979	221735	294991	182879	169302	164764	175391	0.0392692	0.927017	0.632475	146208	0.14114	-	pg
Mannitol	181 / 89	4.63	Amide	C00392	HMDB0000765	Extracellular	Organic oxygen compounds	Organooxygen compounds	Carbohydrates and carbohydrate conjugates	Sugar alcohols		1.26682e+06	2.16891e+06	2.30704e+06			7.62374e+06	4.198e+06	8.671e+06	9.00597e+06	8.12249e+06	8.42987e+06	2.30708e+06				2.46882e+06	1.96839e+06	746872	801006	890637	907047	857434	929478	3.04348e+06		3.24885e+06	3.25239e+06	0.0306943		1	5.75487e+06	1.0902	-	pg
meso-Tartaric acid	149 / 87	8.37	Amide	C00552							17238.1		23894.1	16279.8		10867.7		17410.3	18493	34207.5	23665.4	23798.9	27331.7	28811.5	40130.9	37677.2	38773.8	17100.8	31678.1	33467.7	39384.2	39734.1	42591.3	50696	34029.5	27300	31273.8	40351.5	0.142981	0.725915	0.160725	20650.6	0.0442021	-	pg
Methionine	150.1 / 133.0	4.1437	Amide	C00073	HMDB0000696	Extracellular	Organic acids and derivatives	Carboxylic acids and derivatives	Amino acids, peptides, and analogues	Methionine and derivatives	1.50556e+06	1.32283e+06	3.33829e+06	2.63642e+06	2.8291e+06	3.10233e+06	3.93398e+06	2.89083e+06	3.39856e+06	3.22354e+06	3.14427e+06	2.78732e+06	3.0098e+06	2.95637e+06	3.82735e+06	3.57523e+06	2.64878e+06	1.85176e+06	2.82427e+06	3.27393e+06	3.42126e+06	3.2104e+06	3.03199e+06	3.54973e+06	2.93884e+06	2.8103e+06	3.01583e+06	3.13929e+06	0.0401424	0.760354	0.0707959	2.84275e+06	0.282718	-	pg
Methionine sulfoxide	166.1 / 74.2	11.55	Amide	C08309	HMDB0002004	Membrane	Organoheterocyclic compounds	Indoles and derivatives	Tryptamines and derivatives	Tryptamines and derivatives			5952.82	4331.28			8119.51	6408.86		14324.5	10789.1		3767.26				8689.14	5004.9	14645.8			21552.3	9751.85		5350.33	7119.77		4910.5	0.164809		1	8321.01	0.0166329	-	pg
Methylmalonic acid	117.0 / 72.9	0.828352	C18	C02170	HMDB0000202	Cytoplasm	Organic acids and derivatives	Carboxylic acids and derivatives	Dicarboxylic acids and derivatives	Dicarboxylic acids and derivatives			16472.7	13660.5		9845.83	12420.2	16276.3	16686.8	16773	19258.9	13642.7	15386.2	17030.3	18791.1	11602.4	14411.2	11744.9	13714.5	19162.6	21625.9	13748.8	13140.7	19030.2	11720.6	15701	15726.6	16275.6	0.122826		1	15004.1	0.0434602	-	pg
Murocholic acid (MoCA)	391.4 / 391.4	8.22758	C18	C15515	HMDB0000811	Extracellular	Lipids and lipid-like molecules	Steroids and steroid derivatives	Bile acids, alcohols and derivatives	Dihydroxy bile acids, alcohols and derivatives	5813.3	6105.4	7723.96	8032.81	7006.44	6000.51	8653.34	7454.02	6409.77	6506.49	6275.32	6823.48	6330.97	6943.4	3754.39	5713.05	6101.03	6550.85	5616.45	6222.69	6568.16	5023.25	6134.48	6442.84	7757.68	6224.77	6728.27	5756.42	0.112284	0.965814	0.663425	6900.4	0.0360575	-	pg
myo-Inositol	179 / 161	7.37	Amide	C00137	HMDB0000211	Extracellular	Organic oxygen compounds	Organooxygen compounds	Alcohols and polyols	Cyclohexanols	1.22928e+07	1.1326e+07	2.76003e+07	2.84656e+07	1.6943e+07	1.69949e+07	1.97454e+07	1.24682e+07	2.67882e+07	2.58355e+07	1.88993e+07	1.83653e+07	6.31287e+06	7.23096e+06	6.70059e+06	7.98571e+06	6.70818e+06	3.85518e+06	2.34865e+07	2.91362e+07	2.95502e+07	2.76479e+07	2.69429e+07	3.21721e+07	2.30017e+07	1.82022e+07	1.99808e+07	1.73259e+07	0.11057	0.930556	0.71216	1.96437e+07	1.76113	-	pg
Myristic acid	227.2 / 227.2	10.9721	C18	C06424	HMDB0000806	Cytoplasm	Lipids and lipid-like molecules	Fatty Acyls	Fatty acids and conjugates	Long-chain fatty acids	615807	652453	757707	1.01961e+06	915335	980677	940873	886764	1.04416e+06	526048	504966	587590								340593	508840			474085	443577	404132	377955	433376	0.0619935	1.10048	0.542414	786000	0.432705	-	pg
N-Acetylasparagine	175 / 130	6.12	Amide		HMDB0006028	na	Organic acids and derivatives	Carboxylic acids and derivatives	Amino acids, peptides, and analogues	Asparagine and derivatives	36161.3	29170.9	34560	32086.4	31125.5	32838.4	57118.4	27398.8	32409.7	40545.4	48050.4	42541.5		5392.88		5018.59			6879.46	6875.37					17647.4	15264.4	9860.38	15151.5	0.196658	0.789887	0.0809526	37000.6	0.0389479	-	pg
N-Acetylaspartic acid	174.0 / 88.0	7.89972	Amide	C01042	HMDB0000812	Cytoplasm	Organic acids and derivatives	Carboxylic acids and derivatives	Amino acids, peptides, and analogues	Aspartic acid and derivatives	1514.79	1754.03	3558.64	3591.89	2407.63	2049.53	1663.69	2363.29	2614.2	2845.46	2959.93	3266.36	1802.61	1493.5	3380.2	2186.38	1313.21	877.456	67492.8	84602.5	102322	83228.1	76455.7	112507	18715.5	20614.3	19635	18481.4	0.0434896	0.94677	0.753895	2549.12	0.0203477	-	pg
N-Acetylmannosamine	204.1 / 126	3.51	Amide	C00645	HMDB0001129	Cytoplasm	Organic oxygen compounds	Organooxygen compounds	Carbohydrates and carbohydrate conjugates	Acylaminosugars	377578	383948	1.0321e+06	912296	870100	1.05446e+06	818171	715541	646608	582731	519997	554373	635104	708449	1.11573e+06	1.11458e+06	669301	510778	294445	426590	426271	326672	233879	347837	528393	487824	604914	551143	0.0778922	1.20666	0.350063	705658	0.432521	-	pg
N-Acetylputrescine	131 / 72	4.56	Amide	C02714	HMDB0002064	Cytoplasm	Organic acids and derivatives	Carboximidic acids and derivatives	Carboximidic acids	Carboximidic acids	3707.57							8138.12	4524.76		3518.51	3028.67	6465.04	7200.59	10597.4	9267.79	5888.58	5176.32	9070.57	10027	10815.9	9765.82	9354.24	11611.6	7103.73	6581.76	7071.05	6805.02	0.0308462		1	4583.53	0.0369777	-	pg
N-Formyl-kynurenine	235.0 / 174.0	3.91353	Amide	C01168	HMDB0001200	Cytoplasm	Organic oxygen compounds	Organooxygen compounds	Carbonyl compounds	Alkyl-phenylketones	93181	120888	169150	191778	91976.7	123697	78390.9	113876	119353	117738	97828.7	125025	291224	272798	241971	229138	233610	256717	219327	198232	261957	186986	277855	257174	182693	171513	209635	150546	0.119342	1.21229	0.230082	120240	0.186954	-	pg
Nicotinuric acid	181.1 / 134.9	8.71	Amide	C06199	HMDB0004366	na	Benzenoids	Benzene and substituted derivatives	Phenethylamines	Phenethylamines	268172	247145	280086	229172	232279	220773	237432	287009	276496	286939	275474	213658	249774	233260	231096	216923	268694	276251	260652	236275	258154	237807	247613	247328	225159	251180	240375	266202	0.0610649	0.936982	0.314472	254553	0.181183	-	pg
N-methyl-glutamic acid	160 / 116	7.45	Amide	C01046	HMDB0062660	na	Organic acids and derivatives	Carboxylic acids and derivatives	Amino acids, peptides, and analogues	Glutamic acid and derivatives	29052.6	32512.9	67340.3	58677.4					39005.2		41644.4		79861						223804	215209	315067		266522	277146	137759	141298	147194	123986	0.0620147		1	44705.5	0.0795162	-	pg
Nordeoxycholic acid (NorDCA)	377.3 / 377.3	9.34636	C18		HMDB0304947	na	Lipids and lipid-like molecules	Steroids and steroid derivatives	Bile acids, alcohols and derivatives	Dihydroxy bile acids, alcohols and derivatives	409.993	495.085	458.269	544.153	582.745	477.853	539.176	567.287	464.771	513.171	506.406	523.989	445.91	439.301	343.03	501.247	427.051	423.339	371.036	535.428	483.562	440.576	436.886	435.857	613.674	537.28	485.851	471.257	0.105726	0.952902	0.415737	506.908	0.00900685	-	pg
Norepinephrine	170.3 / 152.0	0.824612	C18	C00547	HMDB0000216	Extracellular	Benzenoids	Phenols	Benzenediols	Catechols	681518	1.02358e+06	698385	950860	620103	851774	780111	318030	1.14124e+06	740609	669564	604630	142273	146423	157332	171319	117254	121843	236193	304009	378667	391525	326262	361627	352298	313103	623726	532082	0.280179	1.13446	0.472944	756700	0.392596	-	pg
Oleic acid	281.2 / 281.2	11.6929	C18	C00712	HMDB0000207	Extracellular	Lipids and lipid-like molecules	Fatty Acyls	Fatty acids and conjugates	Long-chain fatty acids	146695	125115	186238	278159	276878	201043	157550	240329	163961	141339	163613	151110	35928.8	35579.1	30895.4	79959.1	32267.7	27742	72841.8	77365.4	137902	107069	112847	138338	105551	112158	94158.6	111910	0.0689191	1.19277	0.301064	186003	0.230587	-	pg
Oleoylethanolamide	326.3 / 151.2	11.1717	C18	C06470	HMDB0003254	Cytoplasm	Organic oxygen compounds	Organooxygen compounds	Carbohydrates and carbohydrate conjugates	Sugar acids and derivatives		515.829	600.145		747.871	689.135		772.953	938.203				1004.29					1423.14	666.594		953.83			1125.65		922.69	918.285	1073.9	0.0744543		1	710.689	0.00787878	-	pg
O-Phosphoethanolamine	142 / 44	9.05	Amide	C00346	HMDB0000224	Cytoplasm	Organic acids and derivatives	Organic phosphoric acids and derivatives	Phosphate esters	Phosphoethanolamines	699770	561844	1.01428e+06	888314	586742	574538							301846	309916	267523	316150	243736	223502	877604	814582	1.20275e+06	1.1393e+06	1.06788e+06	1.34275e+06	619441	486787	586077	568562	0.0863935		1	720915	0.447647	-	pg
Ophthalmic acid	290 / 161	8.01	Amide	C21016	HMDB0005765	na	Organic acids and derivatives	Carboxylic acids and derivatives	Amino acids, peptides, and analogues	Oligopeptides	12522.1	9237.41	33057.1	21001.6	18018.2	10649.6	13032.6	35752.4	29154.9	9421	9307.47	10480.9	98868.4	73990	90221.1	122621	82362.7	62624.4	1.08119e+06	1.10384e+06	1.6185e+06	1.25375e+06	973968	1.53887e+06	307931	274036	330989	257765	0.0976427	0.975145	0.942065	17636.3	0.0510964	-	pg
Oxalic acid	89.0 / 60.9	8.17751	Amide	C00209	HMDB0002329	Extracellular	Organic acids and derivatives	Carboxylic acids and derivatives	Dicarboxylic acids and derivatives	Dicarboxylic acids and derivatives	11552.3	14111.8	13184.3	15005.7	12619.7	12787.1	12700	13215.4	12365.2	16443.3	14120.4	21033.7	14570.3	16673.8	37346.2	17878.6	20567.2	17370.7	29934.8	26692.9	32748.3	37071.7	23337	28567	29362.3	19398.8	19353.4	25536.4	0.181835	0.881873	0.246499	14094.9	0.0373111	-	pg
Palmitelaidic acid	253.2 / 253.2	11.1363	C18		HMDB0012328	Extracellular	Lipids and lipid-like molecules	Fatty Acyls	Fatty acids and conjugates	Long-chain fatty acids	111286	70403.6	95257.5	152851	133176	144425	118493	167644	163403	114900	134288	146796	39611.2	20951.5	23548.4	55460.2	32173.6	22523.8	61368.3	43163.7	111262	114332	46217.8	109748	47133.5	53599.3	73632.9	89487.2	0.253632	0.83664	0.174729	129410	0.0876443	-	pg
Palmitic acid	255.2 / 255.2	11.582	C18	C00249	HMDB0000220	Cytoplasm	Lipids and lipid-like molecules	Fatty Acyls	Fatty acids and conjugates	Long-chain fatty acids	1.03819e+06	696563	773728	796008	1.22118e+06	1.03948e+06	903588	1.2202e+06	961981	569816	713223	400444	306976	306385	339911	418266	355897	271924	434694	609057	701406	330387	575427	1.05448e+06	661720	794479	802104	552430	0.146803	1.16688	0.384725	861201	0.466543	-	pg
Palmitoleic Acid	253.2 / 253.2	11.1161	C18	C08362	HMDB0003229	Extracellular	Lipids and lipid-like molecules	Fatty Acyls	Fatty acids and conjugates	Long-chain fatty acids	59513	41119.5	70816.2	85283	80009.2	68264.6	65462.1	107212	86835.8	55823.5	74761	63575.1	16407.5	16447.1	10048.4	22235.3	15144.6	12087.3	27932.8	30263.1	72199.5	47383.6	29256.6	64524.6	47736.5	51325.2	42576.5	40520.3	0.0933402	0.892732	0.436854	71556.3	0.0892305	-	pg
p-Cresyl sulfate	187.0 / 125.2	5.29619	C18		HMDB0011635	na	Organic acids and derivatives	Organic sulfuric acids and derivatives	Arylsulfates	Phenylsulfates	205.779	236.667	246.874	266.827	228.782	217.337	207.296	326.033	233.168	206.55	219.349	218.625	189.493	173.618	160.132	200.187	185.307	160.912	157.182	233.06	247.117	235.468	183.396	228.167	488.766	373.656	507.547	337.923	0.170035	0.993795	0.944927	234.441	0.00653119	-	pg
Petroselinic acid	281.2 / 281.2	11.7443	C18	C08363	HMDB0002080	Extracellular	Lipids and lipid-like molecules	Fatty Acyls	Fatty acids and conjugates	Long-chain fatty acids	146516	143397	299417	276814	377972	429916	264864	340319	230715	174680	194855	176889	39361.7	34427.9	35775.9	83315.2	34663	43978.5	100580	67158.1	205445	128947	117362	203395	141134	129779	171002	148049	0.102108	1.21103	0.394143	254696	0.25938	-	pg
Phosphoenolpyruvic acid	167 / 79	9.2	Amide	C00074	HMDB0000263	Cytoplasm	Organic acids and derivatives	Organic phosphoric acids and derivatives	Phosphate esters	Phosphate esters	2.20024e+06	2.48801e+06	2.5874e+06	2.6865e+06	3.13933e+06	2.82426e+06	2.56019e+06	4.38011e+06	2.29021e+06	1.98023e+06	1.06503e+06	1.15684e+06	335578	97033.9	83160.5	263939	166852	170886	982020	740341	866048	491847	300253	503014	1.64214e+06	1.46163e+06	1.20562e+06	1.32214e+06	0.115641	1.1856	0.434383	2.44653e+06	0.858441	-	pg
Phosphonoacetate	139 / 79	9.29	Amide	C05682	HMDB0004110	Cytoplasm	Organic acids and derivatives	Organic phosphonic acids and derivatives	Organic phosphonic acids	Organic phosphonic acids	3.41492e+06	4.4471e+06	5.99263e+06	5.788e+06	7.77979e+06	7.05942e+06	5.55634e+06	4.14063e+06	5.60423e+06	6.75326e+06	5.10984e+06	5.6939e+06	512947	405645	372347	508447	349060	342798	1.00063e+06	722487	1.08231e+06	1.03635e+06	863690	1.37306e+06	3.47641e+06	2.91083e+06	2.87686e+06	3.26795e+06	0.0799725	1.04941	0.724095	5.61167e+06	1.09963	-	pg
Phosphoserine	186 / 88	9.29	Amide	C01005	HMDB0000272	Cytoplasm	Organic acids and derivatives	Carboxylic acids and derivatives	Amino acids, peptides, and analogues	L-alpha-amino acids				10084.5	7967.8	7557.92	9192.64	6460.29	9497.24	5839.45	7242.61	7052.24	4965.12	3815.74	3042.08		4914.2	3955.69	9002.03	10059.2	12661.6	10613.2	8080.02	9687.03	6474.11		6818.47	7717.96	0.0748746		1	7877.19	0.0407183	-	pg
Picolinic acid	124.2 / 106.1	3.21915	Amide	C10164	HMDB0002243	na	Organoheterocyclic compounds	Pyridines and derivatives	Pyridinecarboxylic acids and derivatives	Pyridinecarboxylic acids			24377.8	21018	16253.3	18408.2			17680.4			18964.8	16696.8	16915.7	19262.2	18203.4	17135.9	17081.9		16574.3		7646.59			15787.4		16244.2	17160	0.034804		1	19450.4	0.0637609	-	pg
Pipecolic acid	130.1 / 84.1	5.10812	Amide	C00408	HMDB0000716	Peroxisome	Organic acids and derivatives	Carboxylic acids and derivatives	Amino acids, peptides, and analogues	L-alpha-amino acids			20012.6			20146.3							11295	12131.8	19937.3	14870.6	8856.4	8034.58	12071.5	15032.7	13852.9	14815.9	13681.2	17346.6	10495.4	9622.68	11322.1	11414	0.0676066		1	20079.4	0.0508441	-	pg
Propionylglycine	130.1 / 74.1	7.83	Amide		HMDB0034367	Cytoplasm	Organic acids and derivatives	Carboxylic acids and derivatives	Amino acids, peptides, and analogues	Dipeptides	6345.09		9758.51	9320.96			8505.33			12933.7					12783.1		11584.7	12355.6	10974.1	15752.4	18370.8	24623.8	14838.3	20497	12857	13282.6	11591.9		0.0570896		1	9372.71	0.0300506	-	pg
Purine	121.2 / 94	1.6	Amide	C15587	HMDB0001366	Cytoplasm	Organoheterocyclic compounds	Imidazopyrimidines	Purines and purine derivatives	Purines and purine derivatives	9217.21	8571.24	10468.4	9321.41	7336.17	9025.4	7304.05			9098.09	9327.83	8091.75	5681.54		4757.43			8266.49	6353.63					8438	9413.42	9125.3	8805.17	7507.29	0.0836119	1.06322	0.428579	8776.16	0.0424599	-	pg
Pyridoxal VB6	168.0 / 150.1	1.73912	Amide	C00250	HMDB0001545	Cytoplasm	Organoheterocyclic compounds	Pyridines and derivatives	Pyridine carboxaldehydes	Pyridoxals and derivatives	25773.9	30247.8	28098.1		25627.9	34313.5					28705.8		22934.9	18557.7	27824.4	29667.9	21661.3	26517.3	22183.1	22052.2	29285.5	17690.6	24414.4	22029.2	23425.6	21288	21307.1	24623.4	0.0630053		1	28794.5	0.0708856	-	pg
Pyridoxamine	169 / 134	3.34	Amide	C00534	HMDB0001431	Extracellular	Organoheterocyclic compounds	Pyridines and derivatives	Pyridoxamines	Pyridoxamine 5'-phosphates	555667	1.23388e+06	1.39866e+06	1.28525e+06	834426	1.12965e+06	1.14511e+06	1.85891e+06	1.82743e+06	1.49044e+06	897189	1.16114e+06	567939	417661	773043	396602	587055		680457	647857	788833	834053	761715	910886	1.45747e+06	709760	678893	960085	0.327656	0.768181	0.14821	1.23481e+06	0.232956	-	pg
Pyridoxine	170 / 152	1.5	Amide	C00314	HMDB0000239	Extracellular	Organoheterocyclic compounds	Pyridines and derivatives	Pyridoxines	Pyridoxines	992863	1.09689e+06	1.01607e+06	1.03787e+06	995823	1.02628e+06	848908		1.13264e+06	936945	852349	793427													695861		650863	837079	0.108984	1.12574	0.0724544	975460	0.482238	-	pg
Quinaldic acid	174 / 156	3.23	C18	C06325	HMDB0000842	na	Organoheterocyclic compounds	Quinolines and derivatives	Quinoline carboxylic acids	Quinoline carboxylic acids	8728.24	8476.6	10671.6	8868.98	7198.09	7712.73	13318.1	25184	14122.4	8622.34	8340.52	6862.55	5737.24	6530.31	5706.99	7057.87	12924.1	11332.7	10191.6	8870.59	6623.03	5842.16	5391.12	5652.76	3603.09	3797.99	3377.56	3269.36	0.0581865	0.675688	0.170692	10675.5	0.029289	-	pg
Quinic acid	191.1 / 85.0	6.61744	Amide	C00296	HMDB0003072	Cytoplasm	Organic oxygen compounds	Organooxygen compounds	Alcohols and polyols	Quinic acids and derivatives	214.599		449.899	331.165			645.905	448.321	576.893	618.44	509.924	362.924												151.038	285.08	201.916	197.576	217.622	0.155931		1	462.008	0.00208836	-	pg
Riboflavin-5′-monophosphate	455.1 / 97.0	8.14135	Amide	C00061	HMDB0001520	Cytoplasm	Nucleosides, nucleotides, and analogues	Flavin nucleotides	na	Flavin nucleotides		2254.96	6184.43	6921.52		1081.25	2914.98	4551.35	9279.92	11598.1	4749.5	10580.4		2384.84	3178.32	2795.26	2111.09		3866.37			2216.29	2130.43	8505.84	4259.02	2526.62	4552.26	4260.53	0.205569	0.564709	0.184212	6011.64	0.0236052	-	pg
Ribonolactone	166.1 / 107.0	0.751048	C18	C02674	HMDB0001900	Cytoplasm	Organic oxygen compounds	Organooxygen compounds	Carbohydrates and carbohydrate conjugates	Pentoses	1737.66	1510.41	3240.44	3438.57	2061.48	2472.57	3651.79	3604.13	3118.76	3047.1	2565.53	2654.57	3000.51	3016.1	2880.27	3077.83	2726.97	2843.48	2580.88	3128.38	3381.24	3120.19	2855.46	3344.13	2632.4	2779.2	3158.3	2910.54	0.0673488	0.775733	0.0914949	2758.58	0.0149274	-	pg
Ricinoleic acid	297.2 / 183.1	9.94489	C18	C08365	HMDB0034297	Extracellular	Lipids and lipid-like molecules	Fatty Acyls	Fatty acids and conjugates	Long-chain fatty acids	2498.84	2775.98	2713.73	2761.69	2991.64	2683.95	2894.19	3032.14	3432.49	2789.01	2599.97	2533.13	4120.07	3407.23	2374.42	2939.43	2725.67	2752.89	3423.22	2565.55	2313.58	2454.45	2630.29	2073.01	3239.63	3570.12	3292.79	3476.02	0.0394724	0.950518	0.360209	2808.9	0.02057	-	pg
Sabinic acid	215 / 169	7.77	C18	C08317	HMDB0002059	Extracellular	Organic acids and derivatives	Hydroxy acids and derivatives	Medium-chain hydroxy acids and derivatives	Medium-chain hydroxy acids and derivatives													382.547						457.391	816.005	995.336	788.257	410.98	570.481	447.014	387.913	365.707	473.056	0.10357		1		0.0116114	-	pg
S-Adenosylmethionine	399 / 250	8.48	Amide	C00019	HMDB0001185	Endoplasmic reticulum	Nucleosides, nucleotides, and analogues	5'-deoxyribonucleosides	5'-deoxy-5'-thionucleosides	5'-deoxy-5'-thionucleosides	1.14615e+07	9.52811e+06	1.84684e+07	1.88585e+07	1.43911e+07	1.50602e+07	2.03252e+07	1.24627e+07	2.57427e+07	1.7926e+07	1.57582e+07	1.4402e+07	9.41417e+07	8.84282e+07	1.25688e+08	1.22621e+08	8.75758e+07	5.76555e+07	1.36802e+07	1.47341e+07	1.68532e+07	1.52912e+07	1.48061e+07	1.7086e+07	5.24383e+07	4.57895e+07	4.47049e+07	4.31245e+07	0.0763011	0.823208	0.231695	1.61987e+07	1.18445	-	pg
Sarcosine	90.1 / 44.0	6.16266	Amide	C00213	HMDB0000271	Extracellular	Organic acids and derivatives	Carboxylic acids and derivatives	Amino acids, peptides, and analogues	Alpha amino acids	1.46982e+06	1.57607e+06	2.82992e+06	1.62405e+06	1.81841e+06	1.50685e+06	2.03357e+06	1.11681e+06	1.44703e+06	1.81619e+06	2.04325e+06	1.80045e+06	883201	763440	686475	953852	884920	741030	1.62867e+06	1.66653e+06	1.61216e+06	1.46189e+06	1.44743e+06	1.64288e+06	1.77251e+06	1.55206e+06	1.49227e+06	1.78452e+06	0.0787578	1.05536	0.721152	1.75687e+06	0.605261	-	pg
Sepiapterin	238.1 / 192.1	4.6	Amide	C00224	HMDB0001003	Cytoplasm	Nucleosides, nucleotides, and analogues	Purine nucleotides	Purine ribonucleotides	Purine ribonucleoside monophosphates		5871.26	11992.7	5838.36	13729.1	20937.7		9119.58	7506.48		6949.76		8158.66	14085.5	114887	27556.1	6356.65	7369.9	6636.82	6812.68	6253.69	6007.78	5985.03	6825.22	5720.69	5798.41	6419.15	8099.49	0.147031		1	10243.1	0.0149761	-	pg
Serine	106.0 / 60.0	7.29663	Amide	C00065	HMDB0000187	Cytoplasm	Organic acids and derivatives	Carboxylic acids and derivatives	Amino acids, peptides, and analogues	Serine and derivatives	625613	613994	783293	833288	685611	717077	830061	655318	768285	764486	770598	694107	562316	474384	455211	562527	585292	491678	803945	775686	868472	784773	772184	781256	662219	691613	673322	695753	0.0200029	0.950036	0.411715	728478	0.35009	-	pg
Sorbitol	181 / 59	4.42	Amide	C00749	HMDB0000247	Extracellular	Organic oxygen compounds	Organooxygen compounds	Carbohydrates and carbohydrate conjugates	Sugar alcohols		1.84956e+06	2.65963e+06	2.92836e+06			8.66177e+06	5.07369e+06	247198	1.0986e+07	9.8524e+06	9.98428e+06	2.77608e+06	2.96418e+06			2.88264e+06	2.61328e+06	1.16617e+06	1.31571e+06	1.34857e+06	1.38172e+06	1.29558e+06	1.3768e+06	3.62174e+06	3.86043e+06	3.91815e+06	4.14055e+06	0.0475143		1	5.80477e+06	0.826131	-	pg
Spermidine	146.2 / 72.2	0.597496	C18	C00315	HMDB0001257	Cytoplasm	Organic nitrogen compounds	Organonitrogen compounds	Amines	Dialkylamines	551332	553998	501715	489547	253787	312615	454389	414591	647116	660647	423716	265205	525686	410766	776286	558819	491157	355861	204184	821282	209690	77985.3	147880	180308	115833	120988	139428	122986	0.0707868	0.929277	0.685781	460721	0.233793	-	pg
Sphinganine	302 / 284	10.5	C18	C00836	HMDB0000269	Cytoplasm	Organic nitrogen compounds	Organonitrogen compounds	Amines	1,2-aminoalcohols	99878.2	98126.5	125587	121500	113610	102098	99119.6	118851	115910	134980	124119	122454	72006	45707	44247.4	81506.7	50632.8	51031.4	70750.2	55729.9	91027.1	72145.6	128034	146923	84620.9	89636.7	81788.1	102349	0.0879422	0.923636	0.210914	114686	0.129389	-	pg
Succinic acid	117.1 / 73.0	7.85647	Amide	C00042	HMDB0000254	Endoplasmic reticulum	Organic acids and derivatives	Carboxylic acids and derivatives	Dicarboxylic acids and derivatives	Dicarboxylic acids and derivatives	43165	45039.8	210628	209043	83314.5	68343.9	83160.9	103510	185224	184953	173311	155293	128122	144254	146555	162822	146212	104199	207948	180005	289934	229582	219899	317286	198091	179416	171054	180525	0.0539851	0.744856	0.330733	128749	0.123769	-	pg
Taurine	126.0 / 44.1	5.06257	Amide	C00245	HMDB0000251	Extracellular	Organic acids and derivatives	Organic sulfonic acids and derivatives	Organosulfonic acids and derivatives	Organosulfonic acids	1.22691e+06	1.30523e+06	2.48966e+06	2.49937e+06	1.01683e+06	998177	927371	932279	1.10384e+06	981704	856948	903606	1.19451e+06	1.22985e+06	2.63305e+06	1.40275e+06	1.17335e+06	995437	5.67358e+06	5.90523e+06	6.32176e+06	6.20587e+06	6.2752e+06	6.44895e+06	2.60052e+06	2.57948e+06	2.54162e+06	2.50344e+06	0.0145091	1.67133	0.053919	1.27016e+06	0.793952	-	pg
Threonic acid	135.0 / 75.0	4.54724	Amide	C01620	HMDB0000943	Cytoplasm	Organic oxygen compounds	Organooxygen compounds	Carbohydrates and carbohydrate conjugates	Sugar acids and derivatives	602.933	240.698		545.347	3467.71	6116.27	1615.64	287.582	3161.27	2161.37	3131.57	5526	15382.6	27710.2	51948.3	30086.5	15268.4	12642.7	61081	66340.5	69042	72999.5	65417.8	74212.8	21960	20868.6	22636.1	22084.9	0.0292806	0.829012	0.736443	2441.49	0.0211409	-	pg
Threonine	120.0 / 74.0	6.63956	Amide	C00188	HMDB0000167	Cytoplasm	Organic acids and derivatives	Carboxylic acids and derivatives	Amino acids, peptides, and analogues	L-alpha-amino acids	251914	239129	540090	531170	364614	345035	491824	389863	561836	472445	463447	426344	608246	586898	592350	702654	625204	498718	617223	706518	709865	675694	661962	761313	570881	530272	572191	561610	0.0303068	0.809746	0.160678	423143	0.202765	-	pg
Thyrotropin releasing hormone	363 / 249.1	3.55	Amide	C03958	HMDB0060080	na	Organic acids and derivatives	Carboxylic acids and derivatives	Amino acids, peptides, and analogues	Oligopeptides	1431.98	3362.48			1877.34		2462.19	1837.99	1957.77		1267.93	2555.35	1477.29		3453.8			2447.69		1167.24	1708.15	1363.69	1111.61	1404.47	1429.49	1221.12	1486		0.082608		1	2094.13	0.0173285	-	pg
trans-Aconitic acid	172.8 / 85	9.08	Amide	C02341	HMDB0000958	Cytoplasm	Organic acids and derivatives	Carboxylic acids and derivatives	Tricarboxylic acids and derivatives	Tricarboxylic acids and derivatives	45290.8	40700	82557.9	59484.1	59183.2	56306.7	39406.7	57989.2	89062.1	107041	63741.3	75590.8	48326.2	34083.6	30775.5	53005	31386.3	31595.9	14863.3	8691.43	15090.9	25209.9	21968.6	38956.4	53243.1	42963.6	54093.6	53029.5	0.089716	0.793664	0.222367	64696.1	0.064966	-	pg
Trehalose	365.1 / 202.9	7.77041	Amide	C01083	HMDB0000975	Extracellular	Organic oxygen compounds	Organooxygen compounds	Carbohydrates and carbohydrate conjugates	O-glycosyl compounds	53179.5	73309.6	43284.9	37617.4	78492.4	80920.6	59123.1	89150.8	70049.8	35692.9	54438.1	39455.3	63961.5	62772.7	74440.5	68685.6	71501.8	57145.8	47522.9	46588.9	129959	220237	69246.9	70900.8	88249.6	93015	79020.7	90785	0.0606606	1.05431	0.783863	59559.5	0.0984628	-	pg
Tricosanoic acid	353.3 / 353.3	13.3825	C18		HMDB0001160	Extracellular	Lipids and lipid-like molecules	Fatty Acyls	Fatty acids and conjugates	Very long-chain fatty acids		299366	306943	374904	274644	281419	221723	273640	303239	248651	214480	280737	365496	340802	230854	380681	370356	343634	392874	508557	643931	357222	319761	397947	242841	253015	243330	238610	0.0215798	1.19596	0.0522657	279977	0.280724	-	pg
Trimethylamine-N-oxide	76.1 / 58.0	5.41378	Amide	C01104	HMDB0000925	Cytoplasm	Organic nitrogen compounds	Organonitrogen compounds	Aminoxides	Trialkyl amine oxides	13.2929	9.13627	19.3325	10.6688	20.1108	41.5599	8.12315	7.12737	9.78247	9.44887	8.41578			7.86396	26.0954	7.37991	8.10479		7.19863	7.62723	7.89032	6.69537		6.35973	5.94072	8.37528	8.13142	8.12487	0.12927	2.21654	0.0849815	14.2726	0.00268914	-	pg
Uridine diphosphategalactose	565 / 323	9.07	Amide	C00052	HMDB0000302	Cytoplasm	Nucleosides, nucleotides, and analogues	Pyrimidine nucleotides	Pyrimidine nucleotide sugars	Pyrimidine nucleotide sugars	593574	533271	2.21297e+06	1.61284e+06	994190	935794	242932	620899	1.4017e+06	1.66544e+06	1.59174e+06	3.07098e+06	3.36101e+06	3.19912e+06	2.81348e+06	4.59988e+06	2.18784e+06	1.8e+06	1.32593e+06	858705	1.54681e+06	1.70225e+06	1.53363e+06	2.47117e+06	2.54132e+06	1.79276e+06	2.07284e+06	1.94999e+06	0.133664	0.800895	0.566492	1.28969e+06	0.390886	-	pg
Uridine diphosphate glucose	565 / 323	9.03	Amide	C00029	HMDB0000286	Endoplasmic reticulum	Nucleosides, nucleotides, and analogues	Pyrimidine nucleotides	Pyrimidine nucleotide sugars	Pyrimidine nucleotide sugars	54667.2	58635.9	184919	156909	80937.4	85743.2	18394.9	58633	134385	168471	181479	254015	303973	322308	265908	474981	268602	168135	100740	80942.8	143622	167060	144179	221860	215667	154118	167967	152209	0.148757	0.762605	0.454532	119766	0.123341	-	pg
Uridine diphosphate glucuronic acid	579 / 403	9.62	Amide	C00167	HMDB0000935	Endoplasmic reticulum	Organoheterocyclic compounds	Lactones	Gamma butyrolactones	Gamma butyrolactones	1.19366e+06	1.50707e+06	2.24671e+06	2.63753e+06	1.91743e+06	1.95078e+06	1.14515e+06	1.79061e+06	1.93693e+06	2.41508e+06	1.94968e+06	2.66054e+06	302427	266982	343687	565839	351692	135855	188994	195227	264146	243217	198497	264757	917054	834790	986762	966811	0.0633062	0.962615	0.810087	1.94593e+06	0.556073	-	pg
Uridine diphosphate-N-acetylgalactosamine	606 / 385	8.81	Amide	C00203	HMDB0000304	Endoplasmic reticulum	Nucleosides, nucleotides, and analogues	Pyrimidine nucleotides	Pyrimidine nucleotide sugars	Pyrimidine nucleotide sugars	8.88032e+06	1.14035e+07	2.68615e+07	2.10528e+07	1.53392e+07	1.35271e+07	4.84508e+06	3.31294e+06	1.39709e+07	1.4841e+07	1.01258e+07	9.08969e+06	5.20966e+06	5.36816e+06	3.20301e+06	6.18962e+06	5.93169e+06	3.35011e+06	3.7508e+06	1.74232e+06	2.77627e+06	4.36898e+06	6.35772e+06	6.36293e+06	1.01554e+07	8.69583e+06	1.05552e+07	1.10932e+07	0.087868	1.72757	0.0672382	1.27708e+07	2.51778	-	pg
Ursocholic acid (UCA)	407.3 / 407.3	7.28949	C18	C17644	HMDB0000917	Extracellular	Lipids and lipid-like molecules	Steroids and steroid derivatives	Bile acids, alcohols and derivatives	Trihydroxy bile acids, alcohols and derivatives	1064.88	1079.22	1094.74	867.069	965.559	871.139	815.233	945.867	934.76	946.923	999.215	1024.03	749.559	747.634	877.227	977.7	802.834	713.37	920.103	846.41	831.435	916.623	819.241	820.77	919.63	885.088	853.84	953.055	0.0411415	1.04881	0.394456	967.387	0.0133291	-	pg
Ursodeoxycholic acid (UDCA)	391.4 / 391.4	8.53604	C18	C07880	HMDB0000946	Extracellular	Lipids and lipid-like molecules	Steroids and steroid derivatives	Bile acids, alcohols and derivatives	Dihydroxy bile acids, alcohols and derivatives	1276.15	1432.01	1231.03	1250.22	1372.58	1237.81	1259.91	1183.44	1372.46	1281.64	1446.94	1255.52	1038.69	981.26	736.31	1051.83	1274.97	1106.72	1230.54	1271.71	1428.63	1341.73	1160.71	1291.92	1358.2	1613.97	1589.88	1424.17	0.0723368	0.999986	0.999719	1299.97	0.0146529	-	pg
Vitamin B2	377.0 / 243.0	2.43897	Amide	C00255	HMDB0000244	Extracellular	Organoheterocyclic compounds	Pteridines and derivatives	Alloxazines and isoalloxazines	Flavins	1585.68	1977.56		2722.13	2737.58	3981.47	2057.21	2305.53	2033.25	2418.58	2305.71	2180.66			829.696		260.887		1856.41	2521.09	2572.22	1798.86	1656.04	2106.44	1754.7	1540.99		1504.89	0.0688929	1.17325	0.334072	2391.39	0.0239486	-	pg
Vitamin B5	218.1 / 88.0	4.10287	Amide	C00864	HMDB0000210	Extracellular	Organic oxygen compounds	Organooxygen compounds	Alcohols and polyols	Secondary alcohols	154580	156506	440103	355078	329430	329519	358631	201565	423602	486500	436383	381562	288726	267527	480817	403383	230032	173369	353347	448400	433538	430789	435436	486239	379574	362664	326727	410028	0.0813622	0.771428	0.188841	337788	0.153112	-	pg
Vitamin B9	442.2 / 295.1	8.62452	Amide	C00504	HMDB0000121	Extracellular	Organic acids and derivatives	Carboxylic acids and derivatives	Amino acids, peptides, and analogues	Glutamic acid and derivatives	4425.56	3808.18	1553.33	1198.07	1674.2	1471.23	3476.31	2172.42	3643.04	1199.25	1804.92	2117.29		805.117		905.62	745.605		881.29	950.908		2412.25	1360.62	2004.42	1230.18		1304.03	1198.31	0.0355883	0.980389	0.946863	2378.65	0.014745	-	pg
Xanthine	151 / 108.1	3.19	Amide	C00385	HMDB0000292	Cytoplasm	Organoheterocyclic compounds	Imidazopyrimidines	Purines and purine derivatives	Xanthines	282652			2.71868e+06	3.05477e+06		1.15303e+06	2.31112e+06	1.38435e+06	1.04314e+06	915585	1.06054e+06	1.19145e+07	9.64728e+06	1.81457e+07	1.18958e+07	8.40264e+06	8.20915e+06	1.18403e+07	1.24037e+07	1.91304e+07	1.4695e+07	1.56266e+07	1.47563e+07	7.17025e+06	7.3103e+06	7.08163e+06	7.40961e+06	0.0174123		1	1.5471e+06	1.16988	-	pg
Xylulose 5-phosphate	229 / 97	9.2	Amide	C00231	HMDB0000868	Cytoplasm	Organic oxygen compounds	Organooxygen compounds	Carbohydrates and carbohydrate conjugates	Pentose phosphates	2.47011e+07	3.30911e+07	7.4528e+07	6.45702e+07	9.11539e+07	9.87123e+07	5.04507e+07	3.34183e+07	4.64829e+07	6.43318e+07	4.14624e+07	5.58534e+07	1.33238e+06	742911	2.00755e+06	2.13075e+06	1.18168e+06	912639	6.30819e+06	3.32755e+06	7.29943e+06	5.95063e+06	3.49652e+06	7.19025e+06	2.20848e+07	1.83634e+07	2.22297e+07	2.23166e+07	0.0784914	1.32451	0.255437	5.6563e+07	4.10263	-	pg
β-Nicotinamide adenine dinucleotide (NAD)	662.1 / 540.0	8.72912	Amide		HMDB0249146	na	Nucleosides, nucleotides, and analogues	(5'->5')-dinucleotides	na	(5'->5')-dinucleotides	133948	192009	1.56702e+06	391221	220876	136921	44578.4	59248.8	130270	107537	118189	40637.8	131274	183560	109911	156844	100705	185212	206210	68424.1	195487	710905	255454	598311	113340	128428	136537	200849	0.230819	5.27914	0.150411	261872	0.405847	-	pg
β-Nicotinamide adenine dinucleotide phosphate (NADP)	742.1 / 620.0	9.73114	Amide	C00003	HMDB0000902	Endoplasmic reticulum	Nucleosides, nucleotides, and analogues	(5'->5')-dinucleotides	na	(5'->5')-dinucleotides	82221.1	75432	165107	160355	99151.4	98309.7	80957.1	135209	85702	96857.2	79367.4	135035	101209	134607	66476.8	161047	93170.6	51362.6	127014	111525	229414	128775	145849	267820	109117	104143	95812.2	85364	0.0913108	1.11001	0.572975	107809	0.159993	-	pg

## Sheet: XF06_vs_XF04
Name	Mass	RT	column	KEGG	HMDB	CellularLocations	SuperClass	Class	SubClass	DirectParent	CL23-1	CL23-2	CL23-3	CL23-4	CL23-5	CL23-6	M60-1	M60-2	M60-3	M60-4	M60-5	M60-6	XF04-1	XF04-2	XF04-3	XF04-4	XF04-5	XF04-6	XF06-1	XF06-2	XF06-3	XF06-4	XF06-5	XF06-6	QC-1	QC-2	QC-3	QC-4	QC.RSD	Foldchange	pvalue	MEAN	VIP	diff	unit
10Z,13Z-Nonadecadienoic acid	293.2 / 293.2	11.5889	C18								4102.62		4290.17	5135.15			4108.19	4770.65	4689.52		4416.14	3973.19	3403.11	4400.14	2936.96	4596.48	4294.72	4916.22	4662.2	7674.98	6056.97	3621.7	7891.2	5243.71		4019.46	4931.76	3812.75	0.114266	1.43194	0.0415879	4974.87	0.0256056	diff	pg
11Z-Eicosenoic Acid	309.2 / 309.2	12.1446	C18	C16526	HMDB0002231	Extracellular	Lipids and lipid-like molecules	Fatty Acyls	Fatty acids and conjugates	Long-chain fatty acids	4.55667e+07	3.07055e+07	5.99748e+07	5.62062e+07	6.15148e+07	6.68182e+07	3.4836e+07	5.89112e+07	4.29003e+07	2.53993e+07	2.30325e+07	2.76011e+07	7.62174e+06	1.52573e+07	4.56543e+06	9.63631e+06	7.9523e+06	9.09959e+06	2.15845e+07	1.98854e+07	4.45019e+07	4.57922e+07	3.854e+07	6.51056e+07	3.54898e+07	3.64495e+07	3.75124e+07	3.6479e+07	0.0196095	4.34875	0.00158885	2.41285e+07	0.660975	diff	pg
13Z,16Z-Docosadienoic Acid	335.3 / 335.3	12.2749	C18	C16533	HMDB0061714	na	Lipids and lipid-like molecules	Fatty Acyls	Fatty acids and conjugates	Very long-chain fatty acids	42161.2	36339.6	47598.2	66256.3	44310.5	53949.3	87183.6	84947.2	91215.1	71355.9	66139.8	60661.3	12271	10429.4	9280.74	18356	12319.2	10840.2	41771.2	27619.7	107508	65547.6	49465.4	91585.4	51540.8	50292	54704.5	50939.5	0.0326877	5.2179	0.00210421	38082.8	0.0251871	diff	pg
1-Methyladenosine	282 / 150	1.59	Amide	C02494	HMDB0003331	Cytoplasm	Nucleosides, nucleotides, and analogues	Purine nucleosides	na	Purine nucleosides	11869.4	10611.5	16172.7	16782.9	9535.06	8924.05	62509.2	108455	47253.1	61622.7	52892.4	56153.5	40434.5	28624.7		36128	32862.9	27358.8	103645	128188	100832	94986.8	91870.4	80416.6	63785.1	61565.9	56579	63161.2	0.0461574	3.0225	9.68994e-06	69577	0.0421824	diff	pg
2-Phenylglycine	152.1 / 135.2	3.77742	Amide		HMDB0002210	Cytoplasm	Organic acids and derivatives	Carboxylic acids and derivatives	Amino acids, peptides, and analogues	Alpha amino acids	114156	99582.7	112759	112422	161245	354607	240320	234478	249159	278672	253827	257352	41890.8	34871.3	38636.8	42036.2	35270.8	31565.5	164708	168648	209951	166084	169041	190190	131915	136136	133692	128926	0.0198167	4.76487	4.6973e-09	107741	0.0408854	diff	pg
2-Phosphoglyceric acid	185 / 78.9	9.22	Amide		HMDB0000362	na	Organic oxygen compounds	Organooxygen compounds	Carbohydrates and carbohydrate conjugates	Sugar acids and derivatives	1.21055e+06	1.0102e+06	1.65083e+06	1.37366e+06	1.70697e+06	2.19373e+06	2.06324e+06	2.74095e+06	1.98976e+06	1.79651e+06	1.28836e+06	958161	132149	43249.6	61565	178675	78646.4	98590.9	493419	377297	588474	286695	176534	254066	820843	784400	724373	857522	0.0616911	3.67107	0.00266154	230780	0.0426574	diff	pg
3-Hydroxybutyric acid	103.0 / 59.0	3.53761	Amide	C01089	HMDB0000011	Cytoplasm、Extracellular、Mitochondria	Organic acids and derivatives	Hydroxy acids and derivatives	Beta hydroxy acids and derivatives	Beta hydroxy acids and derivatives	26681.6		45678.9	36389.9	18328.8	22609.4	58270.3	39458.2	58697.7	71653.2	74577	74835.5	39582.8	38821.6	36395.5	40624.2	46128.8	37488.5	35277.8		29722	23819.2	30313.3	30094.7	42200.9	41733.9	43984.4	43013.1	0.0200131	0.749127	0.00164037	35297.1	0.0887626	diff	pg
3-Hydroxyisovaleric acid	117.1 / 59.0	2.26844	Amide	C20827	HMDB0000754	Cytoplasm	Lipids and lipid-like molecules	Fatty Acyls	Fatty acids and conjugates	Hydroxy fatty acids	46783.8		38111.1	41556.3		27315.3	65068.6	73645.7	66511.9			88494.2	18527.8	17363.7	15910.7	18584.2	20093.1	16798	98126.2	104786	94873.5	89877.6	99455.3	111147	56936.6	62770.3	58623.7	54926.1	0.0495003	5.5768	1.45288e-10	58795.2	0.0387974	diff	pg
3-Hydroxymethylglutaric acid	161 / 99	7.25	Amide	C03761	HMDB0000355	Cytoplasm	Lipids and lipid-like molecules	Fatty Acyls	Fatty acids and conjugates	Hydroxy fatty acids	4685.82	5590.49	9511.77	9834.28	7609.42	8232.25	10076.6	7894.55	11462.2	12121	10447.9	11072	23999.4	27224.1	34361.3	30674.3	30215.5	19581.1	54422.7	59467.4	64614.8	58956.6	56045.9	58631.5	35679.2	31168.1	32638	30321.7	0.0628422	2.12061	2.91973e-07	43182.9	0.0540051	diff	pg
3-Phosphoglycerate	185.0 / 79.0	9.15605	Amide	C00597	HMDB0000807	Cytoplasm	Organic oxygen compounds	Organooxygen compounds	Carbohydrates and carbohydrate conjugates	Sugar acids and derivatives	1.98027e+06	2.09382e+06	2.84666e+06	2.84759e+06	3.28951e+06	3.58612e+06	3.30261e+06	4.30507e+06	3.77421e+06	3.49591e+06	2.58103e+06	2.00983e+06	236330	88599.6	113096	316610	154328	198103	925922	707442	1.14857e+06	559300	330986	552448	1.57243e+06	1.43181e+06	1.29345e+06	1.64697e+06	0.091145	3.81609	0.00191374	444311	0.0619647	diff	pg
4-Guanidinobutanoic acid	146 / 87	6.56	Amide	C01035	HMDB0003464	Cytoplasm	Organic acids and derivatives	Carboxylic acids and derivatives	Amino acids, peptides, and analogues	Gamma amino acids and derivatives	838074	835312	1.94291e+06	1.6759e+06	853118	932447	1.09607e+06	806528	1.2538e+06	1.05653e+06	911767	777905	237104	265584	283349	246211	276331	187814	245553	282698	314808	338468	305883	383850	442809	419224	387565	403317	0.0494136	1.25051	0.0263305	280638	0.200085	diff	pg
4-Trimethylammoniobutanoic acid	146 / 87	6.94	Amide	C01181	HMDB0001161	Cytoplasm	Lipids and lipid-like molecules	Fatty Acyls	Fatty acids and conjugates	Straight chain fatty acids	92580.2	97171.5	228475	195539	94778.7	108199	121636	93649	134579	122569	105338	85879.6	26848.7	29524.8	33019.5	26777.2	26787.2	21771.1	30180.8	31026.8	37302.5	40486.1	36988	46741.5	50226.2	45558.3	49783.2	47247.9	0.0394936	1.35208	0.00807129	32287.8	0.0651432	diff	pg
5-Hydroxylysine	163.1 / 100.0	9.68523	Amide	C16741	HMDB0000450	Cytoplasm	Organic acids and derivatives	Carboxylic acids and derivatives	Amino acids, peptides, and analogues	L-alpha-amino acids	3280.18	2679.67	5912.57	7529.73	3969.91	4395.73	10404	6496.18	8996.02	7659.37	5184.68	5602.4	2490.81	2643.16	2760.06	3225.27	1824.79	2216.42	2292.25	2025.69	1318.64	1136.81	1656.17	2053.02	4569.27	2753.63	3319.71	2802.02	0.217766	0.69144	0.0160264	2136.92	0.0223372	diff	pg
5'-Methylthioadenosine	298 / 136.2	3.36	C18	C00170	HMDB0001173	Cytoplasm	Nucleosides, nucleotides, and analogues	5'-deoxyribonucleosides	5'-deoxy-5'-thionucleosides	5'-deoxy-5'-thionucleosides	1170.41	1088.86	1883.92	1812.19	1297.24	1396.89	6568.71	2314.87	7034.14	6516.24	5523.99	5347.18	10903.1	11649.9	12498.1	14328.8	11888.3	8496.36	4485.41	4717.78	5178.8	4664.53	4783.47	4649.91	6596.2	7316.09	7079.28	6982.9	0.0371067	0.408229	5.55406e-06	8187.04	0.0502476	diff	pg
7-methylguanosine	298.1 / 166.0	9.4	Amide	C00458	HMDB0000998	Cytoplasm	Nucleosides, nucleotides, and analogues	Pyrimidine nucleotides	Pyrimidine deoxyribonucleotides	Pyrimidine 2'-deoxyribonucleoside triphosphates	256063	273525	378454	442208	312491	338206	320947	247188	326739	446595	269581	263586	115571	115415	170531	199445	122616	80948.1	192678	162998	233819	215367	144059	267057	247655	256021	241519	247014	0.020892	1.51142	0.0230675	168375	0.137425	diff	pg
Acetylcarnitine	204 / 85	4.7	Amide	C02571	HMDB0000201	Cytoplasm	Lipids and lipid-like molecules	Fatty Acyls	Fatty acid esters	Acyl carnitines	262481	222450	365896	307010	190346	231672	209732	147164	264757	216464	248579	185572	3058.96	3940.36		7106.58	6784.99	3036.52	3048.06	2780.79	2350.82	2283.95	2780.75	3005.54	97686.1	97712.2	81511.8	81295.6	0.090988	0.565945	0.0327074	3652.48	0.064114	diff	pg
Acetylcholine	146.1 / 87.0	2.53502	Amide	C01996	HMDB0000895	Cytoplasm	Organic nitrogen compounds	Organonitrogen compounds	Quaternary ammonium salts	Acyl cholines	194.523	191.996	401.792	378.76	294.828	301.311	158.065	236.887	195.183	220.884	195.931	197.444	1180.07	1373.41	667.195	1548.96	1183.15	1115.8	401.145	330.868	479.609	331.181	365.644	700.349	503.707	482.937	549.303	544.174	0.0533786	0.369069	0.000248513	806.449	0.0165049	diff	pg
Acetylcysteine	162 / 84	2.38	Amide	C06809	HMDB0001890	Cytoplasm	Organic acids and derivatives	Carboxylic acids and derivatives	Amino acids, peptides, and analogues	N-acyl-L-alpha-amino acids							401945	387861	369671		651230	532567	981989	657740	375113	712762	784985	419595	4.87163e+06	5.62814e+06	6.27217e+06	4.99248e+06	5.99891e+06	6.10853e+06	1.30623e+06	1.3672e+06	1.66388e+06	1.42981e+06	0.09396	8.61401	3.13787e-09	3.15034e+06	0.4099	diff	pg
Adenosine 3',5'-diphosphate	426 / 134	9.78	Amide	C00054	HMDB0000061	Golgi apparatus	Nucleosides, nucleotides, and analogues	Purine nucleotides	Purine ribonucleotides	Purine ribonucleoside 3',5'-bisphosphates	703904	854897	559228	546346	553379	446410	1.69414e+06	3.58142e+06	6.76572e+06	1.34835e+06	2.8289e+06	4.61856e+06	2.37373e+06	2.80059e+06	2.64755e+06	4.3307e+06	2.85591e+06	1.93142e+06	1.00741e+06	597040	655843	1.568e+06	1.72699e+06	1.95728e+06	3.30512e+06	3.58805e+06	2.54009e+06	2.8197e+06	0.133299	0.443484	0.00315752	2.0377e+06	0.778617	diff	pg
Adenosine-5′-diphosphate	426.0 / 159.0	9.01948	Amide	C00008	HMDB0001341	Cytoplasm	Nucleosides, nucleotides, and analogues	Purine nucleotides	Purine ribonucleotides	Purine ribonucleoside diphosphates	31459.7	35138.5	19527.1	22182.3	17654.8	17554.4	66664.6	145661	302847	50811.9	133743	191764	94709.7	122526	120065	167772	113592	78363.6	37206.9	21753.3	27536.7	70395.4	67731.8	92890	142220	129105	119763	99303.8	0.127544	0.455525	0.00387272	84545.2	0.157348	diff	pg
Adenosine-5′-triphosphate	506.0 / 79.0	9.36923	Amide	C00002	HMDB0000538	Cytoplasm	Nucleosides, nucleotides, and analogues	Purine nucleotides	Purine ribonucleotides	Purine ribonucleoside triphosphates	25551.3	26957.3	54349.9	68353.4	37450.4	40837.8	160177	122273	129371	187159	163859	140206	11876.7	15833.3	8065.52	17860.7	17894.9	9806.47	20981.1	21653.2	24873.7	16986.7	15564.6	22480.7	43531.8	34111.5	32367	40643.1	0.121661	1.50656	0.011995	16989.8	0.0452824	diff	pg
Adenosine monophosphate （AMP）	346.1 / 97.0	8.58915	Amide	C00020	HMDB0000045	Cytoplasm	Nucleosides, nucleotides, and analogues	Purine nucleotides	Purine ribonucleotides	Purine ribonucleoside monophosphates	77706.5	72361.8	149142	97735.3	38684.3	38341.4	380163	346451	515911	491639	406054	523839	681830	780983	515191	1.00864e+06	651910	511887	114403	31909.1	73436.8	193361	176437	240075	421498	373345	414486	511774	0.117415	0.199888	5.34428e-05	415005	0.403824	diff	pg
ADP-ribose	560 / 348	8.57	Amide	C00301	HMDB0001178	Cytoplasm	Nucleosides, nucleotides, and analogues	Purine nucleotides	Purine nucleotide sugars	Purine nucleotide sugars	80685.1	73107	101417	73509.5	28719.1	28147.6	75793.4	730194	354082	517049	115552	74786.6	23794.6	23599.9	13541.1	32538.8	21268.8	17849.6	30055.7	24363.1	56707.2	39852.5	36895.8	60808.8	106085	92996.5	99672.6	115679	0.0807442	1.87554	0.013643	31773	0.0548862	diff	pg
AICAR	337 / 79	8.73	Amide	C04677	HMDB0001517	Cytoplasm	Nucleosides, nucleotides, and analogues	Imidazole ribonucleosides and ribonucleotides	1-ribosyl-imidazolecarboxamides	1-ribosyl-imidazolecarboxamides	585130	488492	715804	452739	308810	367061	807366	743552	613448			841160	338090	284290	265935	310856	484861	393464	612152	601804	828091	700996	841115	545620	498010	521212	711947	807435	0.204485	1.98786	0.000210901	517273	0.206532	diff	pg
Alanine	90.1 / 43.9	6.50704	Amide	C00041	HMDB0000161	Cytoplasm	Organic acids and derivatives	Carboxylic acids and derivatives	Amino acids, peptides, and analogues	Alanine and derivatives	1.48605e+06	1.64268e+06	2.79424e+06	1.65029e+06	1.82942e+06	1.49417e+06	1.99456e+06	1.1385e+06	1.42994e+06	1.79854e+06	1.99161e+06	1.89321e+06	867424	709682	679406	966150	849871	752453	1.68751e+06	1.59557e+06	1.57403e+06	1.48433e+06	1.38284e+06	1.61303e+06	1.81207e+06	1.5798e+06	1.4645e+06	1.84112e+06	0.0943159	1.9352	2.83214e-07	1.18019e+06	0.320703	diff	pg
Alloisoleucine	132.1 / 86.1	3.97584	Amide		HMDB0000557	Cytoplasm	Organic acids and derivatives	Carboxylic acids and derivatives	Amino acids, peptides, and analogues	Isoleucine and derivatives	961700	887622	1.43709e+06	1.37016e+06	855482	989379	2.09138e+06	1.87984e+06	1.72483e+06	1.68904e+06	1.52166e+06	1.49376e+06	1.36903e+06	1.08186e+06	891402	1.16909e+06	1.21174e+06	1.15333e+06	1.37573e+06	1.31183e+06	1.76564e+06	1.45557e+06	1.5464e+06	1.77078e+06	1.47044e+06	1.47608e+06	1.47286e+06	1.2095e+06	0.0811328	1.34167	0.00333018	1.34187e+06	0.438155	diff	pg
Aminoadipic acid	162.0 / 98.0	8.2486	Amide	C00956	HMDB0000510	Cytoplasm	Organic acids and derivatives	Carboxylic acids and derivatives	Amino acids, peptides, and analogues	L-alpha-amino acids	337210	327328	441653	427883	356465	297259	423627	397210	427490	397456	441301	420949	606050	641951	789559	784772	537889	620054	758052	773663	923599	834824	820889	933267	609406	646793	560030	605784	0.0508225	1.26732	0.00621612	752047	0.327709	diff	pg
Aminocaproic acid	130.1 / 130.1	7.49047	Amide	C02378	HMDB0001901	Extracellular	Lipids and lipid-like molecules	Fatty Acyls	Fatty acids and conjugates	Medium-chain fatty acids													188825	198245	186161	224299	196288	176845	146801	159764	155950	149818	155721	166743		113899	138350	140326	0.0918484	0.79852	0.000286324	175455	0.196147	diff	pg
Arachidic Acid	311.3 / 311.3	12.5837	C18	C06425	HMDB0002212	Cytoplasm	Lipids and lipid-like molecules	Fatty Acyls	Fatty acids and conjugates	Long-chain fatty acids	2.02405e+06	1.78949e+06	1.80014e+06	1.97486e+06	2.81316e+06	2.01877e+06	1.49834e+06	1.67549e+06	1.7513e+06	1.14235e+06	1.0759e+06	1.20149e+06	638729	691318	671180	772341	637667	731329	1.01291e+06	962231	1.80129e+06	1.11336e+06	1.21088e+06	1.77089e+06	1.29369e+06	1.12986e+06	1.50021e+06	1.28528e+06	0.101052	1.90017	0.00253444	1.00118e+06	0.295459	diff	pg
Arginine	175.1 / 70.0	9.49801	Amide	C00062	HMDB0000517	Cytoplasm	Organic acids and derivatives	Carboxylic acids and derivatives	Amino acids, peptides, and analogues	L-alpha-amino acids	113111	103262	226470	181266	85118.1	75428.9	1.1646e+06	929728	1.0569e+06	984781	907834	842502	114097	76734.8	88420.3	114877	89781.4	88494.8	303537	237223	352749	324869	324521	402022	372169	351405	389315	387477	0.0405488	3.3978	1.76885e-06	209777	0.0637434	diff	pg
Asparagine	133.1 / 74.2	7.32022	Amide	C00152	HMDB0000168	Cytoplasm	Organic acids and derivatives	Carboxylic acids and derivatives	Amino acids, peptides, and analogues	Asparagine and derivatives	233773	245329	580068	578010	390545	348058	997911	763382	1.1262e+06	783949	768290	729252	7.36941e+06	8.35215e+06	7.01243e+06	8.86152e+06	7.74576e+06	6.18039e+06	5.94551e+06	6.46225e+06	6.75682e+06	6.61781e+06	6.61983e+06	6.6373e+06	4.32787e+06	4.02277e+06	4.11429e+06	4.10121e+06	0.0273164	0.857603	0.0246089	7.04677e+06	1.21019	diff	pg
Aspartic acid	132.0 / 88.0	8.10655	Amide	C00049	HMDB0000191	Cytoplasm	Organic acids and derivatives	Carboxylic acids and derivatives	Amino acids, peptides, and analogues	Aspartic acid and derivatives	365592	400194	1.35522e+06	1.2288e+06	900486	794755	724578	635776	937044	816120	812404	784483	1.00903e+06	844330	1.14293e+06	1.03624e+06	985942	644541	2.52523e+06	2.86884e+06	3.11559e+06	2.85779e+06	2.70697e+06	3.31219e+06	1.36128e+06	1.3627e+06	1.50723e+06	1.48388e+06	0.0470982	3.07021	5.08958e-08	1.9208e+06	0.213543	diff	pg
Asymmetric dimethylarginine	203 / 70	8.26	Amide	C03626	HMDB0001539	Cytoplasm	Organic acids and derivatives	Carboxylic acids and derivatives	Amino acids, peptides, and analogues	Arginine and derivatives	353257	402749	859394	854612	630613	549492	1.643e+06	1.24991e+06	1.32898e+06	1.37871e+06	1.59197e+06	1.23304e+06	1.77346e+06	1.31139e+06	2.49369e+06	2.18539e+06	1.57244e+06	1.27341e+06	921654	1.12369e+06	1.54137e+06	1.15884e+06	953282	1.08233e+06	1.66025e+06	1.24076e+06	1.57712e+06	1.09978e+06	0.166051	0.639143	0.0154769	1.44925e+06	0.584563	diff	pg
Azelaic acid	187.1 / 97.1	5.30454	C18	C08261	HMDB0000784	na	Lipids and lipid-like molecules	Fatty Acyls	Fatty acids and conjugates	Medium-chain fatty acids	711.919	634.553	614.552	731.947	554.464	703.649			601.868	523.119	634.153	597.537	417.452	355.119	424.348	564.44	402.235	450.149	535.095	561.454	721.433	638.535	378.24	560.484	1525.92	1131.96	1334.95	966.067	0.169909	1.299	0.0392142	500.749	0.00839106	diff	pg
Beta-Alanine	90.1 / 44.0	6.50545	Amide	C00099	HMDB0000056	Cytoplasm	Organic acids and derivatives	Carboxylic acids and derivatives	Amino acids, peptides, and analogues	Beta amino acids and derivatives	1.5669e+06	1.60662e+06	2.85586e+06	1.68511e+06	1.94086e+06	1.55096e+06	2.18423e+06	1.24259e+06	1.52997e+06	1.90543e+06	2.19406e+06	1.89349e+06	886039	715278	693060	966294	908388	754575	1.7071e+06	1.61677e+06	1.61679e+06	1.50751e+06	1.42894e+06	1.62713e+06	1.90406e+06	1.6595e+06	1.56675e+06	1.87421e+06	0.0812269	1.93033	2.16963e-07	1.20232e+06	0.32354	diff	pg
Beta-Glycerophosphoric acid	171 / 79	8.41	Amide	C02979	HMDB0002520	Cytoplasm	Lipids and lipid-like molecules	Glycerophospholipids	Glycerophosphates	Glycerophosphates	1.00554e+06	1.07926e+06	1.52042e+06	1.1433e+06	1.34673e+06	860899	847018	798715	1.63182e+06	1.644e+06	857247	931577	1.152e+06	1.51796e+06	1.58194e+06	3.24841e+06	1.45924e+06	1.33842e+06	1.178e+07	1.12584e+07	2.31361e+07	1.51384e+07	1.0558e+07	1.63797e+07	4.34515e+06	4.42407e+06	4.05091e+06	4.25393e+06	0.0326377	8.56971	5.73675e-05	8.21239e+06	0.615412	diff	pg
Betaine	118.1 / 58.1	4.14404	Amide	C00719	HMDB0000043	Cytoplasm	Organic acids and derivatives	Carboxylic acids and derivatives	Amino acids, peptides, and analogues	Alpha amino acids	207324	201140	439042	406693	274428	274310	230172	122261	258599	213150	127963	106374	20556.3	16884.5	38061.4	21675.4	15096.2	13728.4	107931	123231	125789	119876	132446	137510	144180	145572	139516	155125	0.0388343	5.92674	4.35139e-09	72732	0.0518332	diff	pg
Beta-Ursodeoxycholic acid (β-UDCA)	391.4 / 391.4	8.53842	C18	C17662	HMDB0000686	Extracellular	Lipids and lipid-like molecules	Steroids and steroid derivatives	Bile acids, alcohols and derivatives	Dihydroxy bile acids, alcohols and derivatives	1090.17	1269.91	1109.47	1309.07	1210.77	1206.34	1163.13	1134.15	1100.72	871.514	982.909	1060.72	1152.76	944.5	893.938	1045.75	1040.04	990.91	1071.24	1050.96	1264.68	1354.35	1062.83	1354.55	1062.2	1102.95	1147.57	1115.4	0.0276199	1.17975	0.0278074	1102.21	0.0132919	diff	pg
Carnitine	162.1 / 103.1	6.61898	Amide	C00318	HMDB0000062	Cytoplasm	Organic nitrogen compounds	Organonitrogen compounds	Quaternary ammonium salts	Carnitines	4689.33	4454.19	10253.6	8386.02	4971.1	4696.33	9112.76	8193.71	9086.54	9610.93	7734.4	7569.98	416.189	408.798	425.052	566.117	551.787	293.431	555.611	549.865	581.991	530.15	500.414	559.807	3333.32	3156.63	3350.29	3339.83	0.0243173	1.23163	0.0380315	494.934	0.00846445	diff	pg
CDP	402 / 79	9.56	Amide	C00112	HMDB0001546	Mitochondria	Nucleosides, nucleotides, and analogues	Pyrimidine nucleotides	Pyrimidine ribonucleotides	Pyrimidine ribonucleoside diphosphates	21546.8	32584	24496.1	28311.6	35371.4	28963.7	32086.8	78428.7	47290	47256.3	163469	143980	54870.5	59233	51062.8	56517.4	59126.8	35310	31784.7	48325.2	32058.5	34779.8	26120.6	32329.1	59330.4	48194.6	52001.6	48273.9	0.0872022	0.649745	0.0031854	43459.9	0.102501	diff	pg
Chenodeoxycholic acid （CDCA）	391.4 / 391.4	8.53528	C18	C02528	HMDB0000518	Extracellular	Lipids and lipid-like molecules	Steroids and steroid derivatives	Bile acids, alcohols and derivatives	Dihydroxy bile acids, alcohols and derivatives	1232.11	1263.79	1358.14	1185.54	1277.62	1645.59	1451.07	1127.11	1494.55	1446.89	1845.65	1380.71	1369.95	1437.09	1201.33	1369.31	1402.83	1676.62	1555.83	1394.34	1995.79	1874.64	1852.52	1576.09	1407.9	1630.49	1511.34	1435.65	0.0576119	1.2119	0.0254796	1558.86	0.0156974	diff	pg
Cholesterol sulfate	465.3 / 96.9	0.81	Amide		HMDB0000746	Extracellular	Lipids and lipid-like molecules	Fatty Acyls	Fatty acids and conjugates	Hydroxy fatty acids	276302	282938	143765	334667	84690.4	93406.8	159622	246001	193567	221587	190925	201228	166785	100748	23869	80736.2	135885	150987	149446	77856.2	213749	218105	205823	233053	183262	194053	195985	151536	0.0982536	1.66619	0.0470022	146420	0.134987	diff	pg
Choline	104.0 / 60.1	4.37604	Amide	C00114	HMDB0000097	Cytoplasm	Organic nitrogen compounds	Organonitrogen compounds	Quaternary ammonium salts	Cholines	192363	172791	217230	190886	132180	171687	397837	395195	347263	351219	295432	335984	395611	373657	371265	402288	389082	375624	243295	221711	231452	212702	238797	220181	297984	322596	324933	287905	0.0513643	0.592902	8.71525e-10	306305	0.284117	diff	pg
cis-4-Hydroxy-D-proline	132 / 86	6.79	Amide	C01015	HMDB0060460	na	Organic acids and derivatives	Carboxylic acids and derivatives	Amino acids, peptides, and analogues	Proline and derivatives	705976	789898	1.81502e+06	1.86649e+06	953152	946751	1.25754e+06	971338	1.67519e+06	1.24245e+06	1.12517e+06	1.19542e+06	7.76804e+06	8.13007e+06	7.7305e+06	9.35205e+06	8.69876e+06	6.73764e+06	4.93949e+06	5.65305e+06	5.74251e+06	5.93904e+06	5.66803e+06	6.70817e+06	3.72752e+06	3.73038e+06	3.87639e+06	3.8021e+06	0.0161443	0.715663	0.00035341	6.92228e+06	1.27325	diff	pg
cis-Aconitic acid	173.0 / 85.0	8.81231	Amide	C00417	HMDB0000072	Cytoplasm	Organic acids and derivatives	Carboxylic acids and derivatives	Tricarboxylic acids and derivatives	Tricarboxylic acids and derivatives	1804.21	1984.72	3459.26	3496.71	3344.72	2951.96	1940.26	2511.81	3457.74	3819.61	2189.31	2918.8	1834.49	1324.28	1090.63	1985.19	1330.29	1581.67	549.372	311.205	562.782	835.054	598.201	1205.03	2376.97	1826.14	2166.98	2244.28	0.0944576	0.444064	0.00109431	1100.68	0.0183119	diff	pg
Citicoline	489 / 184	8.8	Amide	C00307	HMDB0001413	Cytoplasm	Nucleosides, nucleotides, and analogues	Pyrimidine nucleotides	Pyrimidine ribonucleotides	Pyrimidine ribonucleoside diphosphates	183379	172282	644946	456223	258451	258935	1.45653e+06	833167	1.74113e+06	1.58847e+06	1.53379e+06	1.48184e+06	646217	486836	465580	826488	606029	436755	793694	738503	953695	1.05953e+06	1.07868e+06	1.36495e+06	916211	782165	913482	938072	0.0693508	1.72699	0.00340522	788080	0.280568	diff	pg
Citric acid	191.0 / 111.1	9.11052	Amide	C00158	HMDB0000094	Cytoplasm	Organic acids and derivatives	Carboxylic acids and derivatives	Tricarboxylic acids and derivatives	Tricarboxylic acids and derivatives	45554.1			80224.5	58569.1	50024.9	56146.4	62398.7	77682.1	68170.3	66234.9	65293.2	73869.1	59702.8		68691.4	70583	79368.7	44963.1	41475	46710.1	52192.2	46112.4	54638.4	61197.4	57980.6	54688.1		0.0458533	0.676886	0.000153739	58027.8	0.11914	diff	pg
Conjugated linoleic acids (CLA)	279.2 / 279.2	11.3836	C18	C04056	HMDB0005048	Extracellular	Lipids and lipid-like molecules	Fatty Acyls	Lineolic acids and derivatives	Lineolic acids and derivatives	19765.4	13545.7	17402.5	22474.9	24607.2	17954.6	18749.4	23091.4	19346.1	16163	16966.7	15546.2	3646.01	3257.37	4240.58	5509.27	4274.55	4165.34	5058.67	5358.44	7997.18	6067.51	5568.14	9483.22	11278.5	11474.1	11150.1	12349.2	0.0405053	1.57546	0.0118567	5385.52	0.0242453	diff	pg
Cystathionine	221 / 134	8.64	Amide	C02291	HMDB0000099	Cytoplasm	Organic acids and derivatives	Carboxylic acids and derivatives	Amino acids, peptides, and analogues	L-cysteine-S-conjugates	498455	562554	1.65891e+06	1.16278e+06	433161	424081	2.37365e+06	1.75885e+06	4.31332e+06	3.38737e+06	2.94689e+06	3.266e+06	9.96769e+06	8.39081e+06	7.06643e+06	9.6215e+06	6.68578e+06	6.36203e+06	2.51018e+06	2.1067e+06	3.32978e+06	2.67481e+06	2.44921e+06	3.17959e+06	4.01883e+06	3.86984e+06	4.08117e+06	5.16239e+06	0.119881	0.337884	1.10433e-05	5.36204e+06	1.33691	diff	pg
Cysteinylglycine	177 / 143	8.17	Amide	C01419	HMDB0000078	Cytoplasm	Organic acids and derivatives	Carboxylic acids and derivatives	Amino acids, peptides, and analogues	Dipeptides			1.15082e+06	1.27114e+06	1.10621e+06	864865	1.23985e+06		3.17597e+06	3.62595e+06	2.68179e+06	2.6479e+06	2.15719e+06	2.15001e+06	2.63465e+06	4.54876e+06	1.98456e+06	1.21073e+06	1.39492e+07	1.3038e+07	1.59766e+07	1.43867e+07	1.58659e+07	1.83051e+07	4.81923e+06	4.14934e+06	5.56555e+06	3.56325e+06	0.165231	6.23194	5.39819e-08	8.85061e+06	0.549761	diff	pg
Cytidine	244.1 / 112	3.2	Amide	C00475	HMDB0000089	Extracellular	Nucleosides, nucleotides, and analogues	Pyrimidine nucleosides	na	Pyrimidine nucleosides	968800	845287	2.22254e+06	1.92682e+06	1.54125e+06	1.75265e+06	1.72481e+07	1.79154e+07	1.18477e+07	1.47274e+07	1.00202e+07	1.42047e+07	3.91518e+07	3.27396e+07	3.53647e+07	3.67816e+07	3.25161e+07	2.79576e+07	2.22323e+07	2.80274e+07	2.96419e+07	2.2491e+07	2.49738e+07	2.34623e+07	2.34682e+07	2.11595e+07	1.99691e+07	2.16397e+07	0.0583915	0.737508	0.00130833	2.96117e+07	2.59579	diff	pg
D-2-Hydroxyglutaric acid	147.0 / 129.0	7.87456	Amide	C01087	HMDB0000606	Cytoplasm	Organic acids and derivatives	Hydroxy acids and derivatives	Short-chain hydroxy acids and derivatives	Short-chain hydroxy acids and derivatives	25164.8	27852.7	42448.4	41584.5	30168.7	24937.2	19311.8	17555.4	25139.7	27996.5	28652.6	28756.8	27938.5	25921.9		34461.1	26786.3	21696.3	59717.3	63499.6	79435	61734.1	60847.5	73444.8	45739.3	38845.3	40628.7	41807	0.0606013	2.42852	5.2049e-06	48680.2	0.0511085	diff	pg
Deoxyadenosine	252 / 136	1.63	Amide	C00559	HMDB0000101	Cytoplasm	Nucleosides, nucleotides, and analogues	Purine nucleosides	Purine 2'-deoxyribonucleosides	Purine 2'-deoxyribonucleosides	123672	136679	94731.9	119161	69416.4	59450.9	69054.2	76947.4	67508.9	63365.1		62272.3	359268	238909		264519	267270	263935	158771			71725	114599	193443	156780	141574	135911	138454	0.0566036	0.482942	0.00332542	214715	0.238587	diff	pg
Deoxyadenosine monophosphate	332 / 136.1	8.39	Amide	C00360	HMDB0000905	Lysosome	Nucleosides, nucleotides, and analogues	Purine nucleotides	Purine deoxyribonucleotides	Purine 2'-deoxyribonucleoside monophosphates	50622.4	26357.4	45229	53942.8	27047.4	26308.2	55687.8	36914.5	42616.2	73174.5	47457.8	71789.9	186634	225845	246877	289143	219723	127893	117429	41370.7	69784.9	109594	107234	122678	121546	102952	96587.8	96990	0.0970969	0.438303	0.000870037	155351	0.213681	diff	pg
dGDP	426 / 79	9.45	Amide	C00361	HMDB0000960	Cytoplasm	Phenylpropanoids and polyketides	Cinnamic acids and derivatives	Hydroxycinnamic acids and derivatives	Hydroxycinnamic acids	198372	194964	155089	141946	130970	146618	470103	931909	1.71665e+06	265268	944561	1.43444e+06	739287	725458	688118	1.12966e+06	766765	455289	292531	155634	165433	459421	450443	541007	821983	863537	630236	794132	0.113859	0.458305	0.00434959	547420	0.399979	diff	pg
dGTP	506 / 159	9.82	Amide	C00286	HMDB0001440	Mitochondria	Nucleosides, nucleotides, and analogues	Purine nucleotides	Purine deoxyribonucleotides	Purine 2'-deoxyribonucleoside triphosphates	884111	983920	2.06089e+06	2.12151e+06	1.51749e+06	1.53733e+06	5.95733e+06	4.38553e+06	5.30236e+06	7.53366e+06	5.94897e+06	4.97714e+06	525112	542408	251938	756675	600775	386975	805919	779870	956756	681287	624586	961867	1.46739e+06	1.29058e+06	1.28009e+06	1.37362e+06	0.0557092	1.57	0.00948661	656181	0.280831	diff	pg
Dihydronicotinamide-adenine dinucleotide phosphate (NADPH)	744.1 / 408.0	9.75158	Amide	C00006	HMDB0000217	Endoplasmic reticulum	Nucleosides, nucleotides, and analogues	(5'->5')-dinucleotides	na	(5'->5')-dinucleotides						607265							899102	713311	477580	1.38554e+06	644954	774535	2.8073e+06	1.44645e+06	4.76237e+06	3.4768e+06	3.06392e+06	4.0287e+06	1.37698e+06	1.53034e+06	1.18915e+06	1.60141e+06	0.11108	4.00111	0.000464083	2.04005e+06	0.168149	diff	pg
Dimethylglycine	104.1 / 58.1	4.92632	Amide	C01026	HMDB0000092	Cytoplasm	Organic acids and derivatives	Carboxylic acids and derivatives	Amino acids, peptides, and analogues	Alpha amino acids	391940	330629	512702	445592	427222	469584	921952	755997	878372	796728	755192	826043	1.02033e+06	1.09037e+06	1.38078e+06	1.24728e+06	1.00153e+06	901413	622088	625397	631639	630280	658976	622382	743550	771730	781082	821366	0.035763	0.570751	6.28868e-05	869372	0.47627	diff	pg
D-Ribose 5-phosphate	229 / 79	8.97	Amide	C00117	HMDB0001548	Cytoplasm	Organic oxygen compounds	Organooxygen compounds	Carbohydrates and carbohydrate conjugates	Pentose phosphates	5.70697e+06	4.73075e+06	1.31164e+07	8.94414e+06	8.47998e+06	7.71403e+06	1.08041e+07	1.13213e+07	1.68133e+07	1.59816e+07	1.47112e+07	1.46317e+07	1.0145e+06	646612	885855	1.14305e+06	848069	722249	4.57234e+06	2.58522e+06	4.31794e+06	4.35101e+06	4.19043e+06	5.4433e+06	6.2661e+06	6.31796e+06	6.39929e+06	7.2785e+06	0.0631184	4.84004	5.56621e-06	2.56005e+06	0.192286	diff	pg
Elaidic Acid	281.2 / 281.2	11.702	C18	C01712	HMDB0000573	Cytoplasm	Lipids and lipid-like molecules	Fatty Acyls	Fatty acids and conjugates	Long-chain fatty acids	256544	231968	308338	314444	359730	445706	298627	326373	226565	159553	260369	210047	40515.7	50066.4	49285	120659	43189.2	40220.6	145988	106231	247866	167928	142790	217181	174267	188060	195869	204049	0.0575946	2.98888	0.00100689	114327	0.057681	diff	pg
Erucic Acid	337.3 / 337.3	12.6391	C18	C08316	HMDB0002068	Extracellular	Lipids and lipid-like molecules	Fatty Acyls	Fatty acids and conjugates	Very long-chain fatty acids	409842	361140	460576	526109	553922	507099	852317	945637	866934	618350	594312	601637	137959	110966	109886	163738	128118	121051	291928	239525	760383	449513	414446	736332	438352	416225	507764	451730	0.0745025	3.74765	0.00290139	305320	0.0660306	diff	pg
Erythronic acid	135.0 / 75.0	5.88403	Amide		HMDB0000613	Cytoplasm	Organic oxygen compounds	Organooxygen compounds	Carbohydrates and carbohydrate conjugates	Sugar acids and derivatives	3246.64	6665.58		3217.69	4151.83	2583.68	4223.54	2218.58	4033.05	5725.69	6255.58	5981.17	6076.19	10088	3383.89	11561.9	7129.47	5481.83	28025.6	27573.8	26738	24635.3	23162.8	27409.6	16647.3	14632.2	14866.9	17078	0.0677382	3.6034	1.45969e-07	16772.2	0.0181706	diff	pg
FAD	784 / 346	8.08	Amide	C00016	HMDB0001248	Cytoplasm	Nucleosides, nucleotides, and analogues	Flavin nucleotides	na	Flavin nucleotides	162494	229406	457647	375022	296467	260754	742117	521181	836482	899296	720557	815545	299271	284065	284245	375930	309385	129690	430964	428048	881493	628911	530887	739124	663629	501430	499389	503035	0.129753	2.163	0.00234724	443501	0.168122	diff	pg
Fructose 1,6-bisphosphate （F1,6BP）	339.1 / 97.0	9.99269	Amide	C05378	HMDB0001058	Cytoplasm	Organic oxygen compounds	Organooxygen compounds	Carbohydrates and carbohydrate conjugates	Hexose phosphates	13013.4	13813.7	16278.7	14585.8	14266.6	14774.8	55453.2	87223.8	48100	44441.2	55734.6	47825.7	2462.39	1802.8	1380.78	3155.54	3151.79	2116.98	17494.4	11263.3	25676.3	17024.8	8568.07	18741.5	24105.9	23692.2	18378.4	22686.2	0.102397	7.01964	0.00019587	9403.22	0.0172505	diff	pg
Fructose 6-phosphate	259 / 97	9.08	Amide	C00085	HMDB0000124	Cytoplasm	Organic oxygen compounds	Organooxygen compounds	Carbohydrates and carbohydrate conjugates	Hexose phosphates	421582	373405	468105	362352	442633	441295	3.12462e+06	3.01248e+06	3.70469e+06	3.31177e+06	3.40192e+06	3.5763e+06	181266	148743	117172	227797	117211	167130	830355	291816	1.13956e+06	649375	359827	640250	1.26153e+06	932519	1.2716e+06	1.36171e+06	0.135155	4.07703	0.00329058	405875	0.0568481	diff	pg
Galactose 1-phosphate	259 / 97	9.42	Amide	C00446	HMDB0000645	Cytoplasm	Organic oxygen compounds	Organooxygen compounds	Carbohydrates and carbohydrate conjugates	Monosaccharide phosphates	297133	271121	238426	266256	385219	463462	2.30177e+06	2.29436e+06	2.15539e+06	1.78102e+06	2.26012e+06	1.70742e+06	110784	85452.2	59540	146295	62610.1	89290.9	336973	171760	713720	272773	171209	430862	766999	622923	662915	692759	0.0768067	3.78592	0.0123409	220939	0.0508694	diff	pg
Galacturonic acid	193 / 73	8.14	Amide	C08348	HMDB0002545	Cytoplasm	Organic oxygen compounds	Organooxygen compounds	Carbohydrates and carbohydrate conjugates	Glucuronic acid derivatives	443645	642491	2.61581e+06	1.71103e+06	936938	855735	5.29042e+06	4.42235e+06	6.37408e+06	6.18573e+06	4.87542e+06	5.29796e+06	238590	257863	408749	332036	294907	220382	1.22016e+06	1.10618e+06	1.06597e+06	947902	994048	1.66911e+06	2.41396e+06	2.70665e+06	2.134e+06	2.80167e+06	0.104157	3.99616	1.36183e-05	729659	0.0594503	diff	pg
Gama-glutamylalanine	219.1 / 84.0	8.18059	Amide	C03740	HMDB0006248	Extracellular	Organic acids and derivatives	Carboxylic acids and derivatives	Amino acids, peptides, and analogues	Dipeptides	4808.82	3736.23	14708.4	12405.3	7394.17	7564.17	15438.4	10898.2	16315.6	18520.8	15275.2	11479.8	3892.06	4614.7	4944.71	5010.18	4162.69	2895.56	20426.9	20016.7	33575.5	28927.6	23382.9	33465.9	11094.5	8731.3	9639.78	9916.75	0.0857174	6.2616	5.31808e-06	15443	0.0231827	diff	pg
Gamma-Aminobutyric acid	104.0 / 87.1	7.27279	Amide	C00334	HMDB0000112	Extracellular	Organic acids and derivatives	Carboxylic acids and derivatives	Amino acids, peptides, and analogues	Gamma amino acids and derivatives	5525.82	5508.45	10619.7	10943.7	5320.58	4439.19	14581.9	9945.84	21761.4	17660.6	12656.5	12138.6	58132	54382.9	52688.7	64151.5	60750.6	48098.7	216573	193801	237508	228118	220732	236539	103690	98488.4	101864	99476.9	0.0201635	3.94221	4.26801e-10	139290	0.0385274	diff	pg
Gluconic acid	195 / 129	7.44	Amide	C00257	HMDB0000625	Cytoplasm	Organic oxygen compounds	Organooxygen compounds	Carbohydrates and carbohydrate conjugates	Sugar acids and derivatives	84851.8	103907	423364	333335	136417	162338	1.07924e+06	585749	1.56346e+06	1.42834e+06	1.00875e+06	919579	131990	147369	124615	199011	159323	74573.3	506931	534659	551551	510010	525675	583492	603543	544907	603658	493002	0.082188	3.83844	3.02754e-09	337433	0.0621998	diff	pg
Glucosamine 6-phosphate	258 / 79	9.27	Amide	C00352	HMDB0001254	Cytoplasm	Organic oxygen compounds	Organooxygen compounds	Carbohydrates and carbohydrate conjugates	Hexose phosphates	33010.9	34242.7	76832.6	62753.7	51505.4	41118.2	89212.7	81939.8	132438	78284.2	82562.2	85894.6	61877.1	60167	56956.9	65292.3	58575.6	36388.2	103591	106778	154468	114818	119338	150884	86256.5	94232.5	72093.1	91298.7	0.0989249	2.21035	4.45024e-05	90761.1	0.0767359	diff	pg
Glucose 1-phosphate	259 / 79	9.1	Amide	C00103	HMDB0001586	Cytoplasm	Organic oxygen compounds	Organooxygen compounds	Carbohydrates and carbohydrate conjugates	Monosaccharide phosphates	412721	358332	366095	467475	464097	463441	2.39103e+06	1.98484e+06	2.56885e+06	2.0597e+06	2.14535e+06	1.81048e+06	130850	98265.6	72806.5	149702	88546.7	115107	487706	254101	726569	486191	246273	620378	767835	924731	770032	744297	0.0894708	4.30538	0.00107524	289708	0.0606881	diff	pg
Glucose 6-phosphate （G6P）	259.0 / 97.0	9.37193	Amide	C00092	HMDB0001401	Endoplasmic reticulum	Organic oxygen compounds	Organooxygen compounds	Carbohydrates and carbohydrate conjugates	Hexose phosphates	80395.7	77414.7	59326.6	72595.6	113350	115284	634633	556886	785410	480605	518759	448395	25129.8	22330.9	12596.1	36048.3	18509.5	21882.7	104950	47079.6	189606	85202.6	44606.8	106307	208045	211687	181778	177475	0.0783095	4.2327	0.00728711	59520.8	0.0235775	diff	pg
Glucuronic acid	193 / 113	7.84	Amide	C00191	HMDB0000127	Cytoplasm	Organic oxygen compounds	Organooxygen compounds	Carbohydrates and carbohydrate conjugates	Glucuronic acid derivatives	68156.3	70734.5	220729	216721	104335	142393	634203	775551	701301	681206	587481	627712	32069.2	38999	44930.7	52839.8	61539.1	34684	123858	141370	167353	168822	124772	151116	353041	339541	340914	304124	0.0545888	3.30976	6.88487e-07	95196	0.0353308	diff	pg
Glutamic acid	148.1 / 84.1	8.01319	Amide	C00025	HMDB0000148	Endoplasmic reticulum	Organic acids and derivatives	Carboxylic acids and derivatives	Amino acids, peptides, and analogues	Glutamic acid and derivatives	3.49333e+06	3.75744e+06	8.60104e+06	9.19646e+06	5.51183e+06	5.3075e+06	5.43728e+06	4.669e+06	6.95515e+06	7.27119e+06	7.44683e+06	7.64797e+06	8.44775e+06	8.18443e+06	7.87003e+06	9.79422e+06	8.01918e+06	6.2018e+06	1.68376e+07	1.71848e+07	2.23429e+07	1.83029e+07	1.78774e+07	2.11051e+07	1.14885e+07	1.00776e+07	1.08811e+07	1.07545e+07	0.0464017	2.34247	9.99596e-07	1.3514e+07	0.903526	diff	pg
Glutamine	147.0 / 130.0	7.23588	Amide	C00064	HMDB0000641	Extracellular	Organic acids and derivatives	Carboxylic acids and derivatives	Amino acids, peptides, and analogues	L-alpha-amino acids	545577	554651	981293	1.04451e+06	770217	781614	751245	654782	694274	590183	718593	624130	171527	119379	109269	157540	150632	126339	648059	684575	803984	698354	665814	745315	501143	513419	531300	504110	0.0229567	5.08707	7.54203e-10	423399	0.0927879	diff	pg
Glutathione Reduced	306 / 272	8.26	Amide	C00051	HMDB0000125	Cytoplasm	Organic acids and derivatives	Carboxylic acids and derivatives	Amino acids, peptides, and analogues	Peptides	1.26821e+06	1.31606e+06	2.90237e+06	3.54953e+06	2.05969e+06	2.09663e+06	3.8602e+06	2.28706e+07	9.95008e+06	1.86119e+06	1.68746e+07	1.85328e+07	1.33531e+08	1.23852e+08	1.21882e+08	1.9522e+08	1.29773e+08	3.42597e+07	1.3145e+09	1.53825e+09	1.75272e+09	1.54836e+09	1.37538e+09	2.29063e+09	6.42213e+08	5.27777e+08	4.49978e+08	4.41461e+08	0.156386	13.2967	1.17862e-06	8.79862e+08	8.39455	diff	pg
Glyceric acid	105.0 / 75.0	5.39249	Amide	C00258	HMDB0000139	Cytoplasm	Organic oxygen compounds	Organooxygen compounds	Carbohydrates and carbohydrate conjugates	Sugar acids and derivatives	32049.5	24156.3	86528	52682.7	59436.8	16307.1	153975	161441	132334	125866	102799	118874	12205.1	9568.45		9479.5	12555	10485.7	18135.9	34038.3	27506.4	16931.6	16352.7	21405.5	63924	53669.8	64681	63774.2	0.0738205	2.0624	0.00597533	17151.3	0.0434051	diff	pg
Glycerol 3-phosphate	171 / 79	8.67	Amide	C00093	HMDB0000126	Cytoplasm	Lipids and lipid-like molecules	Glycerophospholipids	Glycerophosphates	Glycerophosphates	156961	131154	323010	272875	298393	284855	462160	615585	1.23152e+06	1.14454e+06	750172	682990	604792	681776	540042	1.34958e+06	597799	673244	5.93228e+06	4.86854e+06	1.20736e+07	8.3177e+06	6.05652e+06	9.57572e+06	2.36096e+06	1.86981e+06	2.02197e+06	2.32639e+06	0.0962342	10.5289	8.49112e-05	4.27263e+06	0.496362	diff	pg
Glycerophosphocholine	258.1 / 104.2	12.1	Amide		HMDB0004824	na	Nucleosides, nucleotides, and analogues	Purine nucleosides	na	Purine nucleosides	13051.7	14201.7	121635	120743	50016.1	125666	17593.1	19932.3	8506.76	8247.04	43186.5	8406.75	1754.83	2492.85	325.415	1083.72	7492.33	710.929	109108	26997.4	42298.1	110161	68995.1	19524.2	27771.6	42769.2	3006.31	89130.1	0.771481	27.2065	0.00411649	32578.7	0.0464649	diff	pg
Glycine	76.0 / 30.1	7.01845	Amide	C00037	HMDB0000123	Extracellular	Organic acids and derivatives	Carboxylic acids and derivatives	Amino acids, peptides, and analogues	Alpha amino acids	643275	777978	1.52234e+06	1.30715e+06	1.07329e+06	1.13358e+06	1.2304e+06	982905	1.35348e+06	1.23393e+06	1.34873e+06	1.10562e+06	1.26962e+06	1.43415e+06	1.5951e+06	1.7516e+06	1.24303e+06	986342	1.74985e+06	1.92675e+06	1.82119e+06	1.71893e+06	1.58578e+06	1.92815e+06	1.65868e+06	1.35648e+06	1.41453e+06	1.36144e+06	0.0855563	1.296	0.00804597	1.58421e+06	0.47101	diff	pg
Glycolithocholic acid-3-Sulfate	512.3 / 512.3	8.26435	C18	C11301	HMDB0002639	Extracellular	Lipids and lipid-like molecules	Steroids and steroid derivatives	Bile acids, alcohols and derivatives	Glycinated bile acids and derivatives	1198.65	1345.47	1306.14	1413.25	767.546	835.731	544.173	950.518	983.183	922.971	1176.61	997.235	767.747	620.119	468.53	409.999	581.163	589.712	675.513	911.303	1073.07	654.96	727.62	607.205	749.693	691.97	844.42	768.493	0.0713653	1.35272	0.0474758	673.912	0.00968262	diff	pg
Glycylleucine	187.1 / 130.1	3.99882	Amide	C02155	HMDB0000759	Extracellular	Organic acids and derivatives	Carboxylic acids and derivatives	Amino acids, peptides, and analogues	Peptides	8195.94	6882.8	15946.7	13407.8	6313.48	6023.19	14308.7	9638.42	14769.4	14970.8	11737.7	7586.31	1055.45	851.886	1536.33	1426.4	965.066	798.988	1353.02	1880.6	1722.93	1844.69	1915.53	2822.94	5677.17	5428.53	5582.99	5294.02	0.0266402	1.73945	0.00587891	1514.49	0.0116716	diff	pg
Guanine	152 / 135	2.86	Amide	C00242	HMDB0000132	Extracellular	Organoheterocyclic compounds	Imidazopyrimidines	Purines and purine derivatives	Purines and purine derivatives	1.62218e+09	1.58254e+09	2.39616e+09	1.68467e+09	2.32304e+09	4.27672e+09	3.50081e+09	3.47183e+09	2.7926e+09	3.05958e+09	3.00726e+09	2.80931e+09	2.20266e+08	1.74618e+08		2.17099e+08	2.3213e+08	1.42172e+08	2.30287e+09	2.67582e+09	2.98774e+09	2.4288e+09	2.4165e+09	2.10766e+09	1.87614e+09	1.81119e+09	1.96316e+09	1.7276e+09	0.0468394	12.6057	5.18277e-08	1.44597e+09	8.96798	diff	pg
Guanosine	282 / 150	3.67	Amide	C00387	HMDB0000133	Extracellular	Nucleosides, nucleotides, and analogues	Purine nucleosides	na	Purine nucleosides	1.575e+07	1.55336e+07	4.62768e+07	4.42175e+07	1.97928e+07	1.88417e+07	1.14046e+08	8.05508e+07	1.29056e+08	1.26198e+08	1.25643e+08	1.11629e+08	3.86168e+06	3.58944e+06	4.31295e+06	5.83765e+06	4.09228e+06	2.39604e+06	8.52429e+07	8.19891e+07	7.73503e+07	8.96842e+07	8.68772e+07	1.03825e+08	6.89426e+07	5.82583e+07	6.05177e+07	5.99577e+07	0.0668534	21.7919	7.04559e-10	4.57549e+07	2.073	diff	pg
Guanosine-5'-tridiphosphate	522.0 / 79.1	9.87641	Amide	C00044	HMDB0001273	Cytoplasm	Nucleosides, nucleotides, and analogues	Purine nucleotides	Purine ribonucleotides	Purine ribonucleoside triphosphates	14717.5	13199.2	38626.4	39712.9	30074.2	26904	96171.3	95930.7	100909	82723.8	66225.5	56149.4	3748.84	2731.05	2960.9	4700.2	4657.64		7852.18	7463.65	5683	4527.43	4036.99	4689.02	28302.8	25443.4	23353.8	27182.7	0.0717445	1.51839	0.0404073	4822.81	0.0324109	diff	pg
Guanosine diphosphate	442.0 / 79.0	9.56327	Amide	C00035	HMDB0001201	Cytoplasm	Nucleosides, nucleotides, and analogues	Purine nucleotides	Purine ribonucleotides	Purine ribonucleoside diphosphates	15793.7	17969.4	18069.6	16546.5	17171.4	16061.4	17152.5	15221.5	20313.9	14521.2	32036.4	38143.5	14176.4	14037.8	13154.9	22546.1	15685.2	14222.7	7991.93	4903.28	5741.18	9584.58	10902.9	12174.1	18837.5	16378.6	16017.2	17829.5	0.0656176	0.546751	0.00322813	12093.4	0.0574494	diff	pg
Guanosine monophosphate （GMP）	362.1 / 79.1	9.19333	Amide	C00144	HMDB0001397	Extracellular	Nucleosides, nucleotides, and analogues	Purine nucleotides	Purine ribonucleotides	Purine ribonucleoside monophosphates	86759.3	93181.6	214813	203915	85336	80815.9	484933	343358	481780	461802	376739	471976	490349	388389	358492	580534	426887	359628	43275.5	20575.3	26098	78635.4	64706.4	97434.4	311805	290672	305381	305107	0.0255116	0.126993	1.51435e-06	244584	0.321328	diff	pg
Heneicosanoic acid	325.3 / 325.3	12.8486	C18		HMDB0002345	Extracellular	Lipids and lipid-like molecules	Fatty Acyls	Fatty acids and conjugates	Long-chain fatty acids	879115	970832	904940		1.15656e+06	1.0097e+06	1.21496e+06	1.32762e+06	1.38869e+06	1.21754e+06	1.13445e+06	1.23565e+06		1.06495e+06	728249	1.15935e+06	1.10867e+06	1.04249e+06	1.40125e+06	1.6885e+06	1.53682e+06	1.03951e+06	1.14755e+06	1.61162e+06	1.04245e+06	1.24884e+06	1.26405e+06	1.08257e+06	0.0846481	1.37567	0.0201868	1.2299e+06	0.413097	diff	pg
Histidine	156.1 / 110.1	7.26089	Amide	C00135	HMDB0000177	Cytoplasm	Organic acids and derivatives	Carboxylic acids and derivatives	Amino acids, peptides, and analogues	Histidine and derivatives	276253	263237	501579	517723	415898	419771	645694	505605	689575	557259	596927	525764	904503	850543	851021	953837	888393	720403	947121	926690	1.0503e+06	959412	920561	1.03146e+06	744860	779074	750833	739696	0.0201927	1.12902	0.0179531	917020	0.388795	diff	pg
Homocysteine	136 / 90.1	8.22	Amide	C00155	HMDB0000742	Cytoplasm	Organic acids and derivatives	Carboxylic acids and derivatives	Amino acids, peptides, and analogues	L-alpha-amino acids	1.41897e+06	1.34073e+06	1.42838e+06	1.61673e+06	1.61e+06	1.37196e+06	1.35521e+06	1.3647e+06	1.60231e+06	1.41848e+06	1.42473e+06	1.54556e+06	1.47262e+06	1.53105e+06	1.72219e+06	1.50547e+06	1.50119e+06	1.43147e+06	1.63916e+06	1.86275e+06	2.3308e+06	2.01902e+06	1.90937e+06	2.19738e+06	1.42098e+06	1.6151e+06	1.57615e+06	1.46099e+06	0.0525593	1.30494	0.00163902	1.76021e+06	0.497624	diff	pg
Homoserine	120.1 / 56.1	6.92522	Amide	C00263	HMDB0000719	Extracellular	Organic acids and derivatives	Carboxylic acids and derivatives	Amino acids, peptides, and analogues	L-alpha-amino acids	543787	508287	1.13925e+06	1.12417e+06	781926	721100	1.04281e+06	806733	1.13704e+06	1.02189e+06	969285	916355	1.2576e+06	1.22616e+06	1.27272e+06	1.45069e+06	1.29839e+06	1.07064e+06	1.29522e+06	1.46263e+06	1.50328e+06	1.41217e+06	1.35941e+06	1.61682e+06	1.19339e+06	1.15018e+06	1.19816e+06	1.20151e+06	0.017515	1.14167	0.0252296	1.35215e+06	0.469328	diff	pg
Hordenine	166.1 / 121.0	1.59	Amide	C00438	HMDB0000828	Cytoplasm	Organic acids and derivatives	Carboxylic acids and derivatives	Amino acids, peptides, and analogues	Aspartic acid and derivatives			6907.87	9005.18	6259.46	7381.89	18823.2	14736.9	15950	18012.8	16449.8	16619.7	8611.68	8623.78	7161.23	9311.47	8689.46	9782.29	7733.5	7464.44	8376.97	6158.52	7427.83	7775.51	11052.7	10605.1	10295.7	10109.4	0.0339501	0.861189	0.0280057	8093.05	0.0413698	diff	pg
Hydroxyproline	130.1 / 84.2	6.50284	Amide	C01157	HMDB0000725	Endoplasmic reticulum	Organic acids and derivatives	Carboxylic acids and derivatives	Amino acids, peptides, and analogues	Proline and derivatives	23261.5	22492.9	37015.1	19261.1	21970.6	18223.3	9876.54	8985.18	10582.6	8254.89	10225.4	7983.11	65955.8	57732.1	47410.5	70029.6	67042.8	61931.5	43835.2	42815.9	44601.7	37854.6	40603.5	44845.3	51610.1	45652.9	46124.4	45208.3	0.055058	0.687799	0.000276263	52054.9	0.113145	diff	pg
Hydroxypropionic acid	89.0 / 59.0	4.18658	Amide	C01013	HMDB0000700	Cytoplasm	Organic acids and derivatives	Hydroxy acids and derivatives	Beta hydroxy acids and derivatives	Beta hydroxy acids and derivatives	8801.51	8929.69	10034.7		6897.19	9957.31	9361.06	10134.6	9766.18	8754.21	9849.41	11666.2			6722.06	7118.04	6269.96	5148.85		10782.4	8303.19	11368.3		10578.2		7388.17	11020.9	10146.1	0.162638	1.62446	0.00256843	8286.38	0.0316846	diff	pg
Hypoxanthine	137 / 110	1.94	Amide	C00262	HMDB0000157	Cytoplasm	Organoheterocyclic compounds	Imidazopyrimidines	Purines and purine derivatives	Hypoxanthines	9.95778e+07	9.63597e+07	1.57163e+08	1.63363e+08	1.52052e+08	1.58832e+08	2.24051e+08	1.58114e+08	2.35819e+08	2.28698e+08	2.30028e+08	2.20267e+08	1.41361e+08	1.17285e+08	1.06073e+08	1.31363e+08	1.27981e+08	1.1874e+08	2.38503e+08	2.86418e+08	3.27551e+08	2.49049e+08	2.49416e+08	2.37151e+08	1.9966e+08	1.98087e+08	1.96584e+08	1.96419e+08	0.00663441	2.13797	3.56381e-06	1.94241e+08	3.82661	diff	pg
IDP	427 / 159	9.46	Amide	C00104	HMDB0003335	Extracellular	Nucleosides, nucleotides, and analogues	Purine nucleotides	Purine ribonucleotides	Purine ribonucleoside diphosphates	54406.7	49237.5	36131.9	36379.8	26817.8	37990.4	123368	228676	469777	79046.4	231772	335531	150198	176415	171869	237543	202078	129385	73263.1	34512.1	33741	140817	109369	145567	231057	211871	137361	169876	0.194381	0.503302	0.00639802	133730	0.193259	diff	pg
Indole-3-lactic Acid	206.2 / 187.9	3.60884	C18	C02043	HMDB0000671	na	Organoheterocyclic compounds	Indoles and derivatives	Indolyl carboxylic acids and derivatives	Indolyl carboxylic acids and derivatives										677.409			3323.35	3684.66	3949.31	3994.52	3136.18	2631.46	476.106		546.383		494.038	523.433	1516.02	1461.26	1442.61	1526.75	0.0239112	0.147684	4.30686e-06	2275.94	0.028009	diff	pg
Indole-3-methyl acetate	190 / 130	5.99	C18		HMDB0029738	Membrane	Organoheterocyclic compounds	Indoles and derivatives	Indolyl carboxylic acids and derivatives	Indole-3-acetic acid derivatives													1943.45	1938.12	1777.1	2392.72	1700.31	1418.73	3727.38	3337.14	3926.71	4034.04	3407.95	4400.15	1757.15	1699.51	1851.64	2019.06	0.0660362	2.04409	3.26746e-06	2833.65	0.014846	diff	pg
Indoleacetic acid	176.1 / 130.2	4.67068	C18	C00954	HMDB0000197	Cytoplasm	Organoheterocyclic compounds	Indoles and derivatives	Indolyl carboxylic acids and derivatives	Indole-3-acetic acid derivatives			119.04	140.203			114.899	119.111		128.577			224.726	237.804	257.36	215.578	190.362	199.63	175.743	177.106	197.025	178.887	162.863	181.367	158.855	176.198	154.227	146.088	0.0693363	0.809523	0.00339627	199.871	0.00649534	diff	pg
Inosine	267 / 135.1	2.78	Amide	C00294	HMDB0000195	Cytoplasm	Nucleosides, nucleotides, and analogues	Purine nucleosides	na	Purine nucleosides	1.99191e+07	2.05954e+07	5.09743e+07	5.29882e+07	1.34942e+07	1.72461e+07	7.81472e+07	4.83951e+07	7.28563e+07	1.03358e+08	7.14197e+07	7.17946e+07	1.21363e+07	9.65321e+06		1.28871e+07	9.67597e+06	8.92222e+06	5.69774e+07	6.12628e+07	6.84994e+07	5.74287e+07	5.98912e+07	8.17185e+07	4.6692e+07	4.95143e+07	4.80391e+07	4.32511e+07	0.0494455	6.03441	6.00391e-07	3.99139e+07	0.920203	diff	pg
Inosine-monophosphate	347 / 79	8.99	Amide	C00130	HMDB0000175	Cytoplasm	Nucleosides, nucleotides, and analogues	Purine nucleotides	Purine ribonucleotides	Purine ribonucleoside monophosphates	2.49489e+06	2.40681e+06	4.41164e+06	3.22715e+06	3.3148e+06	3.04748e+06	1.37429e+07	1.10165e+07	2.55541e+07	2.39583e+07	2.29879e+07	3.05736e+07	2.42245e+07	3.48771e+07	2.80583e+07	5.28528e+07	3.25169e+07	2.30361e+07	5.08594e+06	1.59476e+06	2.81685e+06	5.85262e+06	6.63475e+06	1.08717e+07	1.76132e+07	1.61333e+07	1.76516e+07	1.91246e+07	0.0599902	0.168008	0.000167476	1.90352e+07	2.75394	diff	pg
Isoleucine	132.1 / 86.2	3.98678	Amide	C00407	HMDB0000172	Cytoplasm	Organic acids and derivatives	Carboxylic acids and derivatives	Amino acids, peptides, and analogues	Isoleucine and derivatives	1.11627e+06	971152	1.60796e+06	1.60887e+06	966018	1.08415e+06	2.32102e+06	2.03666e+06	1.9337e+06	1.89575e+06	1.68921e+06	1.63256e+06	1.50638e+06	1.22024e+06		1.33649e+06	1.37204e+06	1.26743e+06	1.55389e+06	1.47201e+06	1.90899e+06	1.56611e+06	1.71811e+06	1.86917e+06	1.58777e+06	1.61008e+06	1.68087e+06	1.42272e+06	0.0600432	1.25428	0.00504353	1.52644e+06	0.475489	diff	pg
ITP	509 / 137	9.86	Amide	C00081	HMDB0000189	Cytoplasm	Nucleosides, nucleotides, and analogues	Purine nucleotides	Purine ribonucleotides	Purine ribonucleoside triphosphates	56328.2	63533	103481	124708	89196.1	82916.7	353722	279383	277929	344227	361037	270764	33907.3	34550.8	12825.1	41391.6	44427.6	27507	54244.7	60628.5	58692.7	46666	34600	54990.8	77661.4	80289	71964.5	89111.3	0.0775191	1.59202	0.0100459	42036	0.0703318	diff	pg
Kynurenine	209.2 / 192.0	3.57211	Amide	C00328	HMDB0000684	Cytoplasm	Organic oxygen compounds	Organooxygen compounds	Carbonyl compounds	Alkyl-phenylketones	42366.1	38751.1	56442.6	54041.7	26049.9	29523.6	14648.6	8750.89	15249.8	17099.4	9166.04	9246.57	3128.52	2632.39		3201.45	3089.7	2822.99	20244.3	20172.3	22582	20290.5	20967.9	24140.2	14922.6	15586.8	15825.9	15505.8	0.0214725	7.1931	1.28569e-09	13024.7	0.019302	diff	pg
Lactate	89.2 / 43.0	3.48362	Amide	C00186	HMDB0000190	Cytoplasm	Organic acids and derivatives	Hydroxy acids and derivatives	Alpha hydroxy acids and derivatives	Alpha hydroxy acids and derivatives	1.00397e+07	9.35361e+06	1.54002e+07	1.32352e+07	7.65724e+06	8.55931e+06	2.22937e+07	1.54403e+07	2.07207e+07	2.16807e+07	1.64392e+07	1.5901e+07	6.94865e+06	6.78997e+06	7.42421e+06	7.03823e+06	7.65602e+06	6.20538e+06	8.93942e+06	9.18884e+06	1.09274e+07	9.5082e+06	1.04449e+07	9.15797e+06	1.11519e+07	1.15387e+07	1.11714e+07	1.08889e+07	0.0206779	1.38287	4.12293e-05	8.35244e+06	1.05299	diff	pg
Lactulose	367.1 / 205.0	7.53245	Amide	C07064	HMDB0000740	Cytoplasm	Organic oxygen compounds	Organooxygen compounds	Carbohydrates and carbohydrate conjugates	O-glycosyl compounds	262.464	296.544	621.606	314.131	605.674	478.944	976.811	683.86	1740.84	1504.88	1387.76	1831.78	510.624	372.093	587.764	483.52		442.32	601.631	606.173	609.498	914.233	600.815	893.152	697.775	806.636	685.572	591.975	0.109437	1.46944	0.0168955	601.984	0.00828843	diff	pg
Leucine	132.1 / 86.2	3.68552	Amide	C00123	HMDB0000687	Extracellular	Organic acids and derivatives	Carboxylic acids and derivatives	Amino acids, peptides, and analogues	Leucine and derivatives	1.47487e+06	1.30283e+06	2.07551e+06	2.13882e+06	1.30275e+06	1.4986e+06	3.13055e+06	2.69796e+06	2.62262e+06	2.51376e+06	2.28859e+06	2.22989e+06	2.01584e+06	1.62896e+06		1.77847e+06	1.8107e+06	1.68677e+06	2.08514e+06	1.94194e+06	2.52502e+06	2.13596e+06	2.32381e+06	2.55307e+06	2.15868e+06	2.19525e+06	2.17799e+06	1.91077e+06	0.0550233	1.26717	0.00451163	2.04415e+06	0.547209	diff	pg
Leucyl-Glycine	187.1 / 74.0	3.33218	Amide		HMDB0028929	na	Organic acids and derivatives	Carboxylic acids and derivatives	Amino acids, peptides, and analogues	Dipeptides	17078.3	14591.2	29368.7	26304	10726.9	13525.3	40583	32690.5	30929.5	34129.9	26376.3	19262.3	848.437	811.169		1150.87	917.721	792.713	2841.19	3748.68	3222.48	2481.42	2905.89	6211.09	12741.5	11445.5	11387.5	11068.8	0.0548994	3.94662	0.0019558	2357.42	0.0176481	diff	pg
Lignoceric Acid	367.4 / 367.4	13.7195	C18	C08320	HMDB0002003	Cytoplasm	Lipids and lipid-like molecules	Fatty Acyls	Fatty acids and conjugates	Very long-chain fatty acids	62294.9	51840.6	39955	52258	57882.3	55841.7	41596.4	51956.7	45884	40299.3	32695.9	43618.3	39559	33283.6	32693.5	53834.2	42792	42601.2	42980	44133.3	79025.8	51362.3	66373.4	101778	49147.5	49357.4	49266.8	50255.2	0.00885717	1.57561	0.039555	52534.7	0.07731	diff	pg
Linoelaidic acid	279.2 / 279.2	11.3115	C18		HMDB0006270	Cytoplasm	Lipids and lipid-like molecules	Fatty Acyls	Lineolic acids and derivatives	Lineolic acids and derivatives	11820.1	10084.4	13039	13617.7	15978	17132.9	14539.5	19187.7	21581.8	10748.4	13369	14033.8	2392.1	2361.12	2278.66	4034.48	2648.66	2577.5	3292.64	3981.06	5724.57	3979.44	3327.76	5393.21	10164.7	9496.38	7005.73	5875.53	0.216011	1.57733	0.0108641	3499.27	0.0198737	diff	pg
Linoleic acid	279.2 / 279.2	11.3324	C18	C01595	HMDB0000673	Cytoplasm	Lipids and lipid-like molecules	Fatty Acyls	Lineolic acids and derivatives	Lineolic acids and derivatives	14596.8	12683.9	12039.9	15053.1	21901.7	20366.8	16557.1	18776.4	18087.3	13178.4	18097.8	10977.5	3123.84	2849.64	2872.79	5176.85	2554.19	3278.52	3938.85	4064.74	5914.54	4863.36	3729.02	7523.85	11785	10020.6	9607.25	7373.98	0.161989	1.51262	0.0390977	4157.52	0.0219105	diff	pg
Lumichrome	243 / 198	5.46	C18	C01727	HMDB0254199	na	Organoheterocyclic compounds	Pteridines and derivatives	Alloxazines and isoalloxazines	Flavins	30.0159	31.5884	43.7064	41.2637	39.8571	34.0769	85.3913	62.7213	64.2924	60.6895	64.0186	55.7462	11.8946	9.7043	10.6244	13.4378	10.422	9.65709	20.5056	18.8134	27.936	29.5408	22.4921	34.9998	32.6107	34.3463	30.3358	27.8654	0.0778325	2.34694	0.000200317	18.3357	0.00103775	diff	pg
Lysine	147.1 / 84.0	9.8124	Amide	C00047	HMDB0000182	Cytoplasm	Organic acids and derivatives	Carboxylic acids and derivatives	Amino acids, peptides, and analogues	L-alpha-amino acids	1.16522e+06	1.28331e+06	2.16942e+06	2.24933e+06	1.94253e+06	1.757e+06	4.0732e+06	3.00057e+06	3.5765e+06	3.31369e+06	3.07974e+06	2.89189e+06	1.17372e+06	888699	968050	1.11896e+06	876346	771964	1.76989e+06	1.99718e+06	2.23166e+06	1.7898e+06	1.64752e+06	2.00027e+06	1.88387e+06	2.00966e+06	1.90343e+06	2.05617e+06	0.0366126	1.97255	4.94225e-06	1.43617e+06	0.341522	diff	pg
Malic acid	133.0 / 115.1	8.09276	Amide	C00149	HMDB0000156	Cytoplasm	Organic acids and derivatives	Hydroxy acids and derivatives	Beta hydroxy acids and derivatives	Beta hydroxy acids and derivatives	79268.3	80293.6	192058	182441	154367	155597	148236	109236	175835	173119	146806	157242	176097	177678		228271	164140	162091	214962	203093	279143	186979	221735	294991	182879	169302	164764	175391	0.0392692	1.28531	0.0461538	209925	0.171477	diff	pg
m-Aminobenzoic acid	138.1 / 65.0	1.79024	C18		HMDB0001891	na	Benzenoids	Benzene and substituted derivatives	Benzoic acids and derivatives	Aminobenzoic acids	718.277	747.844	958.395	1071.82	790.926	1007.87	1212.23	962.975	1192.6	1092.82	1107.63	1013.51	651.858	560.379	516.345	565.399	510.855	592.097	760.065	1159.11	1052.64	953.462	897.194	986.971	849.804	871.771	884.494	846.738	0.0181083	1.7102	4.97277e-05	767.197	0.00898344	diff	pg
Mannose 6-phosphate	259 / 97	9.08	Amide	C00275	HMDB0001078	Cytoplasm	Organic oxygen compounds	Organooxygen compounds	Carbohydrates and carbohydrate conjugates	Hexose phosphates	322675	261550	348478	293040	374043	329500	3.05459e+06	2.84074e+06	2.60232e+06	2.35196e+06	2.90867e+06	2.97019e+06	147626	116479	94753.6	199602	108687	114224	588279	242208	1.24237e+06	466753	263268	583875	865257	960922	1.05856e+06	1.07103e+06	0.0841	4.33436	0.0157916	347343	0.0435219	diff	pg
Mevalonic acid	147 / 59	2.97	Amide	C00418	HMDB0000227	Endoplasmic reticulum	Lipids and lipid-like molecules	Fatty Acyls	Fatty acids and conjugates	Hydroxy fatty acids	29161.3	37310.9	40779.7	44317.5	28662.1		109344	132656	82861.4	104452	87554.1	61074.7	68732.8	56407.1	70153.7	82451.4	66397.8	70812	140529	132674	168776	102213	102254	168004	70899.2	99858.9	84352.4	73441.9	0.138928	1.96274	0.000354894	102450	0.0912177	diff	pg
myo-Inositol	179 / 161	7.37	Amide	C00137	HMDB0000211	Extracellular	Organic oxygen compounds	Organooxygen compounds	Alcohols and polyols	Cyclohexanols	1.22928e+07	1.1326e+07	2.76003e+07	2.84656e+07	1.6943e+07	1.69949e+07	1.97454e+07	1.24682e+07	2.67882e+07	2.58355e+07	1.88993e+07	1.83653e+07	6.31287e+06	7.23096e+06	6.70059e+06	7.98571e+06	6.70818e+06	3.85518e+06	2.34865e+07	2.91362e+07	2.95502e+07	2.76479e+07	2.69429e+07	3.21721e+07	2.30017e+07	1.82022e+07	1.99808e+07	1.73259e+07	0.11057	4.35475	1.47069e-08	1.73108e+07	0.424867	diff	pg
N6-Acetyllysine	189.1 / 84.1	10.86	Amide		HMDB0011172	na	Organic acids and derivatives	Carboxylic acids and derivatives	Amino acids, peptides, and analogues	Dipeptides	20485.5	22074.1	50378.6	42919.3	21915.2	27352.4	72689.6	40491.4	63456.7	68608.3	49805.9	58067.2	27149.3	25680	29525.1	33633.5	24539	18444.4	77085.7	76471.8	113296	106704	104159	114662	50078.4	66693.4	52895.7	62728.8	0.117591	3.72632	2.03827e-06	62612.5	0.0242161	diff	pg
N6-methyladenosine	282.1 / 150.0	1.78	Amide		HMDB0000783	Cytoplasm	Organic acids and derivatives	Carboxylic acids and derivatives	Amino acids, peptides, and analogues	N-acyl-alpha amino acids	4721.6	7973.13	8151.88	7666.18	5360.94	5511.41	30641.3	59052.6	23139.3	29376	26307.2	26472.2	18564.9	14551.8	18535.5	16197.2	17214.9	14700.4	50352.4	69258.8	55035.9	47444	52692.3	41443.2	31655.4	31869.6	29419.8	28963.3	0.0425827	3.16973	3.20359e-06	34665.9	0.0277018	diff	pg
N-Acetylalanine	130.1 / 88.0	3.80329	Amide		HMDB0000766	Cytoplasm	Organic acids and derivatives	Carboxylic acids and derivatives	Amino acids, peptides, and analogues	N-acyl-L-alpha-amino acids	19563	17816.9	40434.8	33441.1	19572.9	23654.3	90249	66000.6	55970.5	67229	57831	68282	23799.2	17113.9	21429.6	20540.3	18394	18106.2	19396.8	29626.6	35582	25996.8	23416.6	26911.2	31563.6	39359.1	36633	31276.9	0.0987596	1.34801	0.0187332	23359.4	0.0561922	diff	pg
N-Acetylaspartic acid	174.0 / 88.0	7.89972	Amide	C01042	HMDB0000812	Cytoplasm	Organic acids and derivatives	Carboxylic acids and derivatives	Amino acids, peptides, and analogues	Aspartic acid and derivatives	1514.79	1754.03	3558.64	3591.89	2407.63	2049.53	1663.69	2363.29	2614.2	2845.46	2959.93	3266.36	1802.61	1493.5	3380.2	2186.38	1313.21	877.456	67492.8	84602.5	102322	83228.1	76455.7	112507	18715.5	20614.3	19635	18481.4	0.0434896	47.6423	1.85741e-07	44805.1	0.0701788	diff	pg
N-Acetylglutamic acid	190 / 130	7.95	Amide	C00624	HMDB0001138	Mitochondria	Organic acids and derivatives	Carboxylic acids and derivatives	Amino acids, peptides, and analogues	Glutamic acid and derivatives	6100.48	4911.52	2701.34	4276.62	4479.08	5637.52	9865.12	30415.5	8381.5	9183.92	13577.5	13347.3	7528.72	8310.31	6692.91	11362.4	8300.79	5622.04	12622.5	11059.5	11160.7	9126.24	9619.28	11062.1	14868.3	11583.7	11372.2	12835.9	0.109722	1.35203	0.0141558	9372.29	0.0357854	diff	pg
N-Acetylmannosamine	204.1 / 126	3.51	Amide	C00645	HMDB0001129	Cytoplasm	Organic oxygen compounds	Organooxygen compounds	Carbohydrates and carbohydrate conjugates	Acylaminosugars	377578	383948	1.0321e+06	912296	870100	1.05446e+06	818171	715541	646608	582731	519997	554373	635104	708449	1.11573e+06	1.11458e+06	669301	510778	294445	426590	426271	326672	233879	347837	528393	487824	604914	551143	0.0778922	0.432419	0.00218668	567470	0.405307	diff	pg
N-Acetylneuraminic acid	310.1 / 121.0	7.3771	Amide	C19910	HMDB0000230	Cytoplasm	Organic oxygen compounds	Organooxygen compounds	Carbohydrates and carbohydrate conjugates	N-acylneuraminic acids	503704	471301	1.0491e+06	1.09231e+06	874694	618246	1.5623e+06	1.10756e+06	1.25361e+06	1.31572e+06	946730	1.04891e+06	515780	555988	348303	555700	547873	343552	725946	934561	889588	913105	816522	901213	1.05852e+06	799506	848118	943180	0.108473	1.80697	2.64847e-05	670678	0.252617	diff	pg
N-Acetylputrescine	131 / 72	4.56	Amide	C02714	HMDB0002064	Cytoplasm	Organic acids and derivatives	Carboximidic acids and derivatives	Carboximidic acids	Carboximidic acids	3707.57							8138.12	4524.76		3518.51	3028.67	6465.04	7200.59	10597.4	9267.79	5888.58	5176.32	9070.57	10027	10815.9	9765.82	9354.24	11611.6	7103.73	6581.76	7071.05	6805.02	0.0308462	1.35988	0.0171738	8770.07	0.0335113	diff	pg
N-Acetylserine	146.0 / 98.0	4.19768	Amide		HMDB0002931	Cytoplasm	Organic acids and derivatives	Carboxylic acids and derivatives	Amino acids, peptides, and analogues	N-acyl-L-alpha-amino acids	1975.6	1884.17	5930.57	2800.37	6687.15	7380.32	12756.7	6353.73	12362.8	13237.2	9981.68	11212.8	9529.16	16957.5	28672.7	22103.2	5799.37	6745.49	4852.29	6757.95	7215.12	5499.93	5303.52	7611.82	6395.48	6113.96	6029.42	8429.71	0.145903	0.414672	0.0432795	10587.3	0.053026	diff	pg
Nicotinamide	123.0 / 53.0	1.15725	Amide	C00153	HMDB0001406	Extracellular	Organoheterocyclic compounds	Pyridines and derivatives	Pyridinecarboxylic acids and derivatives	Nicotinamides	67062.1	59101	149209	137595	125689	138359	818439	602903	837185	876827	862479	822115	488998	482125	608108	524329	492965	436794	433595	515713	431833	388585	440124	417491	478249	516150	522358	461793	0.0513299	0.866161	0.0428552	471722	0.308052	diff	pg
Nicotinamide hypoxanthine dinucleotide	665 / 543	9	Amide	C04423							224770	233206	613646	442113	314883	242609	67222.9	101968	137593	172665	77864.1	91398.2	224348	158576	175220	306609	148173	149151	283573	145316	287705	343849	364850	514153	271956	180255	206097	227342	0.151795	1.66895	0.0417421	258460	0.159375	diff	pg
N-Methylalanine	104 / 58	5.22	Amide	C02721	HMDB0094692	na	Organic acids and derivatives	Carboxylic acids and derivatives	Amino acids, peptides, and analogues	Alanine and derivatives	217063	189841	281150	248790	241610	276036	508805	414785	500864	466563	419850	459199	554022	627101	804152	696178	550586	518272	357648	354669	355837	353758	357080	346773	439631	431465	425174	446772	0.0187406	0.566824	0.00011653	489673	0.357234	diff	pg
Norepinephrine	170.3 / 152.0	0.824612	C18	C00547	HMDB0000216	Extracellular	Benzenoids	Phenols	Benzenediols	Catechols	681518	1.02358e+06	698385	950860	620103	851774	780111	318030	1.14124e+06	740609	669564	604630	142273	146423	157332	171319	117254	121843	236193	304009	378667	391525	326262	361627	352298	313103	623726	532082	0.280179	2.33323	1.80094e-05	237894	0.116977	diff	pg
Norleucine	132.1 / 86.1	3.69476	Amide	C01933	HMDB0001645	na	Organic acids and derivatives	Carboxylic acids and derivatives	Amino acids, peptides, and analogues	L-alpha-amino acids	2.11504e+06	2.05524e+06	3.21077e+06	3.32196e+06	2.00575e+06	2.18014e+06	4.98725e+06	4.15246e+06	3.80023e+06	3.91711e+06	3.52721e+06	3.45145e+06	3.20443e+06	2.51173e+06		2.66845e+06	2.90055e+06	2.68752e+06	3.49365e+06	3.03209e+06	3.98807e+06	3.41704e+06	3.61961e+06	4.15506e+06	3.26818e+06	3.30859e+06	3.61826e+06	2.78774e+06	0.0915264	1.29452	0.00379788	3.24347e+06	0.679681	diff	pg
Norvaline	118.1 / 72.2	4.6167	Amide	C01799	HMDB0013716	na	Organic acids and derivatives	Carboxylic acids and derivatives	Amino acids, peptides, and analogues	D-alpha-amino acids	835032	858727	1.54298e+06	1.48831e+06	1.21703e+06	1.27048e+06	2.16755e+06	1.61116e+06	2.00553e+06	1.78096e+06	1.81636e+06	1.69523e+06	2.0331e+06	1.99731e+06	1.99572e+06	2.11879e+06	1.98468e+06	1.63564e+06	2.01669e+06	2.24213e+06	2.41441e+06	2.15811e+06	2.00991e+06	2.25312e+06	1.84984e+06	1.82082e+06	1.84462e+06	1.90967e+06	0.0176324	1.11297	0.0384158	2.07163e+06	0.58743	diff	pg
Oleic acid	281.2 / 281.2	11.6929	C18	C00712	HMDB0000207	Extracellular	Lipids and lipid-like molecules	Fatty Acyls	Fatty acids and conjugates	Long-chain fatty acids	146695	125115	186238	278159	276878	201043	157550	240329	163961	141339	163613	151110	35928.8	35579.1	30895.4	79959.1	32267.7	27742	72841.8	77365.4	137902	107069	112847	138338	105551	112158	94158.6	111910	0.0689191	2.66682	0.000739104	74061.2	0.0558472	diff	pg
O-Phosphoethanolamine	142 / 44	9.05	Amide	C00346	HMDB0000224	Cytoplasm	Organic acids and derivatives	Organic phosphoric acids and derivatives	Phosphate esters	Phosphoethanolamines	699770	561844	1.01428e+06	888314	586742	574538							301846	309916	267523	316150	243736	223502	877604	814582	1.20275e+06	1.1393e+06	1.06788e+06	1.34275e+06	619441	486787	586077	568562	0.0863935	3.87621	2.28128e-06	675628	0.0892314	diff	pg
Ophthalmic acid	290 / 161	8.01	Amide	C21016	HMDB0005765	na	Organic acids and derivatives	Carboxylic acids and derivatives	Amino acids, peptides, and analogues	Oligopeptides	12522.1	9237.41	33057.1	21001.6	18018.2	10649.6	13032.6	35752.4	29154.9	9421	9307.47	10480.9	98868.4	73990	90221.1	122621	82362.7	62624.4	1.08119e+06	1.10384e+06	1.6185e+06	1.25375e+06	973968	1.53887e+06	307931	274036	330989	257765	0.0976427	14.2647	7.09137e-07	675067	0.232947	diff	pg
Ornithine	133.1 / 70.1	9.40046	Amide	C00077	HMDB0000214	Extracellular	Organic acids and derivatives	Carboxylic acids and derivatives	Amino acids, peptides, and analogues	L-alpha-amino acids	181126	169892	469078	422493	231441	235616	591549	457665	643575	419335	519143	385211	432752	394604	453867	482105	355883	319128	938458	1.05693e+06	1.23717e+06	864991	887803	839735	538767	411285	510704	602202	0.13343	2.38895	7.21949e-06	688618	0.19452	diff	pg
Oxalic acid	89.0 / 60.9	8.17751	Amide	C00209	HMDB0002329	Extracellular	Organic acids and derivatives	Carboxylic acids and derivatives	Dicarboxylic acids and derivatives	Dicarboxylic acids and derivatives	11552.3	14111.8	13184.3	15005.7	12619.7	12787.1	12700	13215.4	12365.2	16443.3	14120.4	21033.7	14570.3	16673.8	37346.2	17878.6	20567.2	17370.7	29934.8	26692.9	32748.3	37071.7	23337	28567	29362.3	19398.8	19353.4	25536.4	0.181835	1.43362	0.0453939	25229.9	0.0524145	diff	pg
Oxidized glutathione	611.1 / 306.1	10.5	Amide	C00127	HMDB0003337	Extracellular	Organic acids and derivatives	Carboxylic acids and derivatives	Amino acids, peptides, and analogues	Peptides	4.55303e+06	4.49832e+06	9.20648e+06	1.0177e+07	5.82668e+06	6.6326e+06	1.25629e+07	9.77973e+06	1.88783e+07	1.54238e+07	1.49829e+07	1.81165e+07	3.42744e+06	3.56354e+06	3.29566e+06	4.69205e+06	3.84927e+06	3.39663e+06	1.07567e+07	9.67591e+06	1.27775e+07	1.28844e+07	1.10989e+07	1.50481e+07	1.06145e+07	8.82019e+06	9.58972e+06	9.03029e+06	0.0730556	3.25052	1.24926e-06	7.87217e+06	0.437469	diff	pg
Palmitelaidic acid	253.2 / 253.2	11.1363	C18		HMDB0012328	Extracellular	Lipids and lipid-like molecules	Fatty Acyls	Fatty acids and conjugates	Long-chain fatty acids	111286	70403.6	95257.5	152851	133176	144425	118493	167644	163403	114900	134288	146796	39611.2	20951.5	23548.4	55460.2	32173.6	22523.8	61368.3	43163.7	111262	114332	46217.8	109748	47133.5	53599.3	73632.9	89487.2	0.253632	2.50216	0.00890732	56696.8	0.0499398	diff	pg
Palmitic acid	255.2 / 255.2	11.582	C18	C00249	HMDB0000220	Cytoplasm	Lipids and lipid-like molecules	Fatty Acyls	Fatty acids and conjugates	Long-chain fatty acids	1.03819e+06	696563	773728	796008	1.22118e+06	1.03948e+06	903588	1.2202e+06	961981	569816	713223	400444	306976	306385	339911	418266	355897	271924	434694	609057	701406	330387	575427	1.05448e+06	661720	794479	802104	552430	0.146803	1.85332	0.0216807	475401	0.203593	diff	pg
Palmitoleic Acid	253.2 / 253.2	11.1161	C18	C08362	HMDB0003229	Extracellular	Lipids and lipid-like molecules	Fatty Acyls	Fatty acids and conjugates	Long-chain fatty acids	59513	41119.5	70816.2	85283	80009.2	68264.6	65462.1	107212	86835.8	55823.5	74761	63575.1	16407.5	16447.1	10048.4	22235.3	15144.6	12087.3	27932.8	30263.1	72199.5	47383.6	29256.6	64524.6	47736.5	51325.2	42576.5	40520.3	0.0933402	2.93991	0.00421567	30327.5	0.0335093	diff	pg
Palmitoylethanolamide	300.3 / 121.1	11.0256	C18	C16512	HMDB0002100	Extracellular	Organic acids and derivatives	Carboximidic acids and derivatives	Carboximidic acids	Carboximidic acids	4.13572e+06	3.70874e+06	4.27936e+06	4.7728e+06	3.47929e+06	3.67312e+06	2.60802e+06	2.27571e+06	2.68046e+06	3.06152e+06	2.35948e+06	2.6111e+06	2.13653e+06	1.03411e+06	557265	1.32136e+06	747430	1.29295e+06	5.25997e+06	2.99164e+06	5.78268e+06	4.56699e+06	6.83913e+06	7.98601e+06	2.90952e+06	2.92238e+06	2.98079e+06	2.97427e+06	0.0105902	4.71482	0.000157736	3.37634e+06	0.248465	diff	pg
p-Aminobenzoic acid	136 / 92	2.21	Amide	C00568	HMDB0001392	na	Benzenoids	Benzene and substituted derivatives	Benzoic acids and derivatives	Aminobenzoic acids	3.06889e+06	2.94181e+06	4.5257e+06	4.27356e+06	4.29294e+06	4.45478e+06	6.2602e+06	4.50668e+06	6.18427e+06	6.10708e+06	5.64477e+06	5.96809e+06	3.95484e+06	3.41693e+06	3.60203e+06	3.791e+06	3.57091e+06	3.27489e+06	6.39858e+06	7.71676e+06	8.90988e+06	6.68787e+06	6.7302e+06	6.23678e+06	5.50496e+06	5.53474e+06	5.03454e+06	5.10261e+06	0.0429072	1.97496	9.47454e-06	5.35756e+06	0.670295	diff	pg
p-Cresyl sulfate	187.0 / 125.2	5.29619	C18		HMDB0011635	na	Organic acids and derivatives	Organic sulfuric acids and derivatives	Arylsulfates	Phenylsulfates	205.779	236.667	246.874	266.827	228.782	217.337	207.296	326.033	233.168	206.55	219.349	218.625	189.493	173.618	160.132	200.187	185.307	160.912	157.182	233.06	247.117	235.468	183.396	228.167	488.766	373.656	507.547	337.923	0.170035	1.20076	0.0482227	196.17	0.00555579	diff	pg
Petroselinic acid	281.2 / 281.2	11.7443	C18	C08363	HMDB0002080	Extracellular	Lipids and lipid-like molecules	Fatty Acyls	Fatty acids and conjugates	Long-chain fatty acids	146516	143397	299417	276814	377972	429916	264864	340319	230715	174680	194855	176889	39361.7	34427.9	35775.9	83315.2	34663	43978.5	100580	67158.1	205445	128947	117362	203395	141134	129779	171002	148049	0.102108	3.03064	0.00349064	91200.7	0.049241	diff	pg
Phosphoenolpyruvic acid	167 / 79	9.2	Amide	C00074	HMDB0000263	Cytoplasm	Organic acids and derivatives	Organic phosphoric acids and derivatives	Phosphate esters	Phosphate esters	2.20024e+06	2.48801e+06	2.5874e+06	2.6865e+06	3.13933e+06	2.82426e+06	2.56019e+06	4.38011e+06	2.29021e+06	1.98023e+06	1.06503e+06	1.15684e+06	335578	97033.9	83160.5	263939	166852	170886	982020	740341	866048	491847	300253	503014	1.64214e+06	1.46163e+06	1.20562e+06	1.32214e+06	0.115641	3.47535	0.00218576	416748	0.0793776	diff	pg
Phosphonoacetate	139 / 79	9.29	Amide	C05682	HMDB0004110	Cytoplasm	Organic acids and derivatives	Organic phosphonic acids and derivatives	Organic phosphonic acids	Organic phosphonic acids	3.41492e+06	4.4471e+06	5.99263e+06	5.788e+06	7.77979e+06	7.05942e+06	5.55634e+06	4.14063e+06	5.60423e+06	6.75326e+06	5.10984e+06	5.6939e+06	512947	405645	372347	508447	349060	342798	1.00063e+06	722487	1.08231e+06	1.03635e+06	863690	1.37306e+06	3.47641e+06	2.91083e+06	2.87686e+06	3.26795e+06	0.0799725	2.43995	9.10334e-05	714146	0.196399	diff	pg
Phosphorylcholine	184 / 86	9.18	Amide	C00588	HMDB0001565	Cytoplasm	Organic nitrogen compounds	Organonitrogen compounds	Quaternary ammonium salts	Phosphocholines	2.66495e+06	2.85477e+06	4.51219e+06	4.87788e+06	3.22394e+06	3.18781e+06	8.90047e+06	9.19323e+06	9.95025e+06	6.87069e+06	1.18403e+07	1.16826e+07	5.71736e+06	5.4512e+06	5.42674e+06	7.88963e+06	5.40766e+06	4.01467e+06	1.32419e+07	1.30804e+07	1.58786e+07	1.60746e+07	1.35426e+07	1.81951e+07	1.03838e+07	1.00878e+07	9.49603e+06	1.0264e+07	0.033909	2.65469	2.46444e-06	1.03267e+07	0.675154	diff	pg
Phosphoserine	186 / 88	9.29	Amide	C01005	HMDB0000272	Cytoplasm	Organic acids and derivatives	Carboxylic acids and derivatives	Amino acids, peptides, and analogues	L-alpha-amino acids				10084.5	7967.8	7557.92	9192.64	6460.29	9497.24	5839.45	7242.61	7052.24	4965.12	3815.74	3042.08		4914.2	3955.69	9002.03	10059.2	12661.6	10613.2	8080.02	9687.03	6474.11		6818.47	7717.96	0.0748746	2.42045	3.49153e-05	7345.08	0.0216745	diff	pg
Pterin	164 / 119	2.49	Amide	C00715	HMDB0000802	Cytoplasm	Organoheterocyclic compounds	Pteridines and derivatives	Pterins and derivatives	Pterins and derivatives	4.58793e+07	4.16837e+07	1.00799e+08	9.45537e+07	6.03132e+07	6.9079e+07	6.03126e+07	3.10426e+07	3.71991e+07	3.83485e+07	2.71631e+07	2.23783e+07	7.57644e+06	7.03849e+06	1.11281e+07	9.53888e+06	7.02309e+06	6.25379e+06	5.19856e+06	5.93841e+06	6.21223e+06	5.24776e+06	5.74187e+06	6.83102e+06	1.00508e+07	1.00265e+07	9.58242e+06	9.73555e+06	0.020062	0.724273	0.018922	6.97739e+06	1.24598	diff	pg
Pyridoxamine	169 / 134	3.34	Amide	C00534	HMDB0001431	Extracellular	Organoheterocyclic compounds	Pyridines and derivatives	Pyridoxamines	Pyridoxamine 5'-phosphates	555667	1.23388e+06	1.39866e+06	1.28525e+06	834426	1.12965e+06	1.14511e+06	1.85891e+06	1.82743e+06	1.49044e+06	897189	1.16114e+06	567939	417661	773043	396602	587055		680457	647857	788833	834053	761715	910886	1.45747e+06	709760	678893	960085	0.327656	1.40509	0.0163781	669645	0.296013	diff	pg
Ribonic acid	165.0 / 75.0	6.59734	Amide	C01685	HMDB0000867	na	Organic oxygen compounds	Organooxygen compounds	Carbohydrates and carbohydrate conjugates	Sugar acids and derivatives	815.323	708.211	910.187	621.12	744.01	467.621	408.844	260.337	464.213	445.448	394.648	426.807	1870.92	1498.32	1431.32	1849.32	1434	1530.68	5171.04	4190.95	4257.27	4140.84	4189	4902.59	3670.61	3025.9	2654.75	3416.28	0.120892	2.79282	5.20333e-08	3038.85	0.0109422	diff	pg
S-Adenosylhomocysteine	383.1 / 134.0	7.38086	Amide	C00021	HMDB0000939	Endoplasmic reticulum	Nucleosides, nucleotides, and analogues	5'-deoxyribonucleosides	5'-deoxy-5'-thionucleosides	5'-deoxy-5'-thionucleosides	1471.17	1589.07	4755.31	3637.03	3811.3	3691.92	14676.4	8952.45	10617.2	9103.22	9855.11	9191.17	26550.1	23459	24427.2	36336.3	23163.6	12252.8	10322.5	15334.8	13607.9	11916.2	12625.1	14417.3	13084.7	17647.1	12406.4	15463.2	0.141245	0.535087	0.0056801	18701.1	0.0705366	diff	pg
S-Adenosylmethionine	399 / 250	8.48	Amide	C00019	HMDB0001185	Endoplasmic reticulum	Nucleosides, nucleotides, and analogues	5'-deoxyribonucleosides	5'-deoxy-5'-thionucleosides	5'-deoxy-5'-thionucleosides	1.14615e+07	9.52811e+06	1.84684e+07	1.88585e+07	1.43911e+07	1.50602e+07	2.03252e+07	1.24627e+07	2.57427e+07	1.7926e+07	1.57582e+07	1.4402e+07	9.41417e+07	8.84282e+07	1.25688e+08	1.22621e+08	8.75758e+07	5.76555e+07	1.36802e+07	1.47341e+07	1.68532e+07	1.52912e+07	1.48061e+07	1.7086e+07	5.24383e+07	4.57895e+07	4.47049e+07	4.31245e+07	0.0763011	0.160474	1.46223e-05	5.57134e+07	4.65677	diff	pg
Sarcosine	90.1 / 44.0	6.16266	Amide	C00213	HMDB0000271	Extracellular	Organic acids and derivatives	Carboxylic acids and derivatives	Amino acids, peptides, and analogues	Alpha amino acids	1.46982e+06	1.57607e+06	2.82992e+06	1.62405e+06	1.81841e+06	1.50685e+06	2.03357e+06	1.11681e+06	1.44703e+06	1.81619e+06	2.04325e+06	1.80045e+06	883201	763440	686475	953852	884920	741030	1.62867e+06	1.66653e+06	1.61216e+06	1.46189e+06	1.44743e+06	1.64288e+06	1.77251e+06	1.55206e+06	1.49227e+06	1.78452e+06	0.0787578	1.92545	1.23354e-07	1.19771e+06	0.325383	diff	pg
Sebacic acid	201.1 / 139.1	6.00096	C18	C08277	HMDB0000792	Membrane	Lipids and lipid-like molecules	Fatty Acyls	Fatty acids and conjugates	Medium-chain fatty acids	4961	4999.51	5332.47	4454.43	4927.9	4214.13	4300.83	4701.84	4502.73	4603.86	3778.07	3787.51	3663.95	3515.42	3635.46	5139.3	4406.38	4244.6	5184.77	6232.88	6751.66	6455.49	4952.37	6301.09	7652.85	7245.64	7167.01	6767.14	0.0436149	1.45816	0.000736822	5040.28	0.0251569	diff	pg
Serine	106.0 / 60.0	7.29663	Amide	C00065	HMDB0000187	Cytoplasm	Organic acids and derivatives	Carboxylic acids and derivatives	Amino acids, peptides, and analogues	Serine and derivatives	625613	613994	783293	833288	685611	717077	830061	655318	768285	764486	770598	694107	562316	474384	455211	562527	585292	491678	803945	775686	868472	784773	772184	781256	662219	691613	673322	695753	0.0200029	1.52849	1.21918e-06	659810	0.28271	diff	pg
Sorbitol	181 / 59	4.42	Amide	C00749	HMDB0000247	Extracellular	Organic oxygen compounds	Organooxygen compounds	Carbohydrates and carbohydrate conjugates	Sugar alcohols		1.84956e+06	2.65963e+06	2.92836e+06			8.66177e+06	5.07369e+06	247198	1.0986e+07	9.8524e+06	9.98428e+06	2.77608e+06	2.96418e+06			2.88264e+06	2.61328e+06	1.16617e+06	1.31571e+06	1.34857e+06	1.38172e+06	1.29558e+06	1.3768e+06	3.62174e+06	3.86043e+06	3.91815e+06	4.14055e+06	0.0475143	0.467806	3.19105e-08	1.91207e+06	0.799724	diff	pg
Sphinganine	302 / 284	10.5	C18	C00836	HMDB0000269	Cytoplasm	Organic nitrogen compounds	Organonitrogen compounds	Amines	1,2-aminoalcohols	99878.2	98126.5	125587	121500	113610	102098	99119.6	118851	115910	134980	124119	122454	72006	45707	44247.4	81506.7	50632.8	51031.4	70750.2	55729.9	91027.1	72145.6	128034	146923	84620.9	89636.7	81788.1	102349	0.0879422	1.63593	0.0448579	75811.7	0.0892416	diff	pg
Sphingomyelin	731 / 184	13.31	C18	C00550	HMDB0001348	Extracellular	Lipids and lipid-like molecules	Sphingolipids	Phosphosphingolipids	Phosphosphingolipids	99462.4	80167.6	106285	126050	111856	110497	819397	644668	907444	994499	1.01088e+06	1.10601e+06	79083.6	60879.3	59208	107037	72721.7	65193.6	339454	138422	590115	448903	407736	617836	395319	449010	428086	401456	0.0514002	5.72469	0.00067692	248883	0.0754501	diff	pg
Stearic acid	283.3 / 283.3	12.0781	C18	C01530	HMDB0000827	Cytoplasm	Lipids and lipid-like molecules	Fatty Acyls	Fatty acids and conjugates	Long-chain fatty acids	2.73913e+06	2.44256e+06	3.00635e+06	2.69664e+06	3.4032e+06	3.01175e+06	1.78368e+06	2.3581e+06	1.77776e+06	1.61405e+06	1.31979e+06	1.55276e+06	665449	890725	823876	1.08043e+06	838241	1.04015e+06	1.42363e+06	1.43832e+06	2.24331e+06	1.24836e+06	1.36497e+06	1.81757e+06	2.03226e+06	2.4775e+06	2.37152e+06	2.05682e+06	0.0867484	1.78618	0.00169045	1.23959e+06	0.341319	diff	pg
Succinic acid	117.1 / 73.0	7.85647	Amide	C00042	HMDB0000254	Endoplasmic reticulum	Organic acids and derivatives	Carboxylic acids and derivatives	Dicarboxylic acids and derivatives	Dicarboxylic acids and derivatives	43165	45039.8	210628	209043	83314.5	68343.9	83160.9	103510	185224	184953	173311	155293	128122	144254	146555	162822	146212	104199	207948	180005	289934	229582	219899	317286	198091	179416	171054	180525	0.0539851	1.73602	0.00119459	189735	0.136759	diff	pg
Taurine	126.0 / 44.1	5.06257	Amide	C00245	HMDB0000251	Extracellular	Organic acids and derivatives	Organic sulfonic acids and derivatives	Organosulfonic acids and derivatives	Organosulfonic acids	1.22691e+06	1.30523e+06	2.48966e+06	2.49937e+06	1.01683e+06	998177	927371	932279	1.10384e+06	981704	856948	903606	1.19451e+06	1.22985e+06	2.63305e+06	1.40275e+06	1.17335e+06	995437	5.67358e+06	5.90523e+06	6.32176e+06	6.20587e+06	6.2752e+06	6.44895e+06	2.60052e+06	2.57948e+06	2.54162e+06	2.50344e+06	0.0145091	4.26826	8.95349e-09	3.78829e+06	0.194225	diff	pg
Threonic acid	135.0 / 75.0	4.54724	Amide	C01620	HMDB0000943	Cytoplasm	Organic oxygen compounds	Organooxygen compounds	Carbohydrates and carbohydrate conjugates	Sugar acids and derivatives	602.933	240.698		545.347	3467.71	6116.27	1615.64	287.582	3161.27	2161.37	3131.57	5526	15382.6	27710.2	51948.3	30086.5	15268.4	12642.7	61081	66340.5	69042	72999.5	65417.8	74212.8	21960	20868.6	22636.1	22084.9	0.0292806	2.67314	5.40946e-05	46844.4	0.0365848	diff	pg
Threonine	120.0 / 74.0	6.63956	Amide	C00188	HMDB0000167	Cytoplasm	Organic acids and derivatives	Carboxylic acids and derivatives	Amino acids, peptides, and analogues	L-alpha-amino acids	251914	239129	540090	531170	364614	345035	491824	389863	561836	472445	463447	426344	608246	586898	592350	702654	625204	498718	617223	706518	709865	675694	661962	761313	570881	530272	572191	561610	0.0303068	1.14347	0.0275424	645554	0.324251	diff	pg
Thymine	125 / 42	1.3	Amide	C00178	HMDB0000262	Extracellular	Organoheterocyclic compounds	Diazines	Pyrimidines and pyrimidine derivatives	Hydroxypyrimidines			144706	134026	89497.9	92467.9	317398	234263	419599	410228	457411	453962	879489	767219	900542	892567	785626	753964	287311	262615	312406	246029	299398	296668	420286	423980	410739	392077	0.0300026	0.342295	4.6193e-09	556986	0.429298	diff	pg
trans-Aconitic acid	172.8 / 85	9.08	Amide	C02341	HMDB0000958	Cytoplasm	Organic acids and derivatives	Carboxylic acids and derivatives	Tricarboxylic acids and derivatives	Tricarboxylic acids and derivatives	45290.8	40700	82557.9	59484.1	59183.2	56306.7	39406.7	57989.2	89062.1	107041	63741.3	75590.8	48326.2	34083.6	30775.5	53005	31386.3	31595.9	14863.3	8691.43	15090.9	25209.9	21968.6	38956.4	53243.1	42963.6	54093.6	53029.5	0.089716	0.544483	0.0147188	29496.1	0.0892823	diff	pg
Trimethylamine	60.1 / 44.1	4.37489	Amide	C00565	HMDB0000906	na	Organic nitrogen compounds	Organonitrogen compounds	Amines	Trialkylamines	307801	280662	357439	300282	212032	269671	685834	691686	574288	583922	489713	542316	686411	627679	655056	733077	640890	637302	401727	372915	378858	353249	392216	353672	490098	540745	539536	463301	0.0651188	0.56593	2.02866e-08	519421	0.374203	diff	pg
Trimethyllysine	189 / 84	9.08	Amide	C03793	HMDB0001325	Cytoplasm	Organic acids and derivatives	Carboxylic acids and derivatives	Amino acids, peptides, and analogues	L-alpha-amino acids	98146.5	98092.6	203924	194268	101328	106145	275218	284449	426513	397071	346813	297978	192968	153617	179657	194818	128879	92549.4	573284	458262	722702	635583	638529	798072	374132	293683	373383	324006	0.100153	4.05993	2.64412e-06	397410	0.0585574	diff	pg
Tryptophan	205.2 / 188.1	3.46817	Amide	C00078	HMDB0000929	Extracellular	Organoheterocyclic compounds	Indoles and derivatives	Indolyl carboxylic acids and derivatives	Indolyl carboxylic acids and derivatives	255565	238112	428614	446932	287644	324388	681040	589798	653880	631182	509056	531725	1.56908e+06	1.34183e+06		1.48672e+06	1.49706e+06	1.34166e+06	1.19851e+06	1.23088e+06	1.34856e+06	1.15057e+06	1.22634e+06	1.36748e+06	1.01338e+06	1.03806e+06	1.08076e+06	988010	0.0332113	0.866266	0.00747793	1.3417e+06	0.515375	diff	pg
Uracil	111 / 42	1.41	Amide	C00106	HMDB0000300	Extracellular	Organoheterocyclic compounds	Diazines	Pyrimidines and pyrimidine derivatives	Pyrimidones	1.57243e+07	1.43621e+07	3.11882e+07	3.22988e+07	2.01571e+07	2.05698e+07	5.79428e+07	5.78676e+07	6.54422e+07	6.40015e+07	6.43161e+07	6.64824e+07	9.76627e+07	8.27052e+07	8.50723e+07	9.03593e+07	8.69453e+07	8.53171e+07	6.77433e+07	7.2728e+07	7.83693e+07	6.51338e+07	6.60521e+07	6.28619e+07	6.65539e+07	6.89174e+07	6.40638e+07	6.39699e+07	0.0309492	0.781894	0.00013412	7.84125e+07	4.17649	diff	pg
Uridine	243 / 200.1	1.99	Amide	C00299	HMDB0000296	Extracellular	Nucleosides, nucleotides, and analogues	Pyrimidine nucleosides	na	Pyrimidine nucleosides	2.77696e+06	3.35093e+06	7.56486e+06	7.90188e+06	1.30854e+06	1.23068e+06	1.46908e+07	1.49408e+07	1.81075e+07	2.33559e+07	2.06577e+07	2.1252e+07	1.235e+07	1.0175e+07	8.28075e+06	1.16114e+07	1.12093e+07	1.0206e+07	2.40862e+07	1.92618e+07	2.02052e+07	2.27671e+07	2.1696e+07	2.99614e+07	1.65548e+07	1.68222e+07	1.51013e+07	1.48689e+07	0.0543568	2.16156	2.27749e-05	1.68175e+07	1.11281	diff	pg
Uridine 5'-diphosphate	403 / 111	9.36	Amide	C00015	HMDB0000295	Cytoplasm	Nucleosides, nucleotides, and analogues	Pyrimidine nucleotides	Pyrimidine ribonucleotides	Pyrimidine ribonucleoside diphosphates	567988	950072	3.26632e+06	4.01295e+06	3.92367e+06	3.9707e+06	136221	367813	326114	344296	652451	701328	1.13149e+06	1.16449e+06	1.03972e+06	1.32025e+06	1.12868e+06	845071	493662	448773	363001	695185	653054	649159	784461	855111	790108	887848	0.0526963	0.498187	6.21455e-05	827711	0.486216	diff	pg
Uridine 5'-monophosphate	323 / 96.9	8.86	Amide	C00105	HMDB0000288	Cytoplasm	Nucleosides, nucleotides, and analogues	Pyrimidine nucleotides	Pyrimidine ribonucleotides	Pyrimidine ribonucleoside monophosphates	730593	894570	1.53656e+06	1.22853e+06	881732	755984	1.57707e+06	2.18555e+06	2.58527e+06	2.44184e+06	2.0143e+06	2.53068e+06	3.4667e+06	2.76525e+06	2.29081e+06	3.91431e+06	2.3086e+06	1.94439e+06	1.32045e+06	559823	992826	1.70369e+06	1.86359e+06	2.54062e+06	2.79365e+06	1.78418e+06	2.20234e+06	2.68479e+06	0.170336	0.538105	0.0123975	2.13925e+06	0.762018	diff	pg
Uridine diphosphategalactose	565 / 323	9.07	Amide	C00052	HMDB0000302	Cytoplasm	Nucleosides, nucleotides, and analogues	Pyrimidine nucleotides	Pyrimidine nucleotide sugars	Pyrimidine nucleotide sugars	593574	533271	2.21297e+06	1.61284e+06	994190	935794	242932	620899	1.4017e+06	1.66544e+06	1.59174e+06	3.07098e+06	3.36101e+06	3.19912e+06	2.81348e+06	4.59988e+06	2.18784e+06	1.8e+06	1.32593e+06	858705	1.54681e+06	1.70225e+06	1.53363e+06	2.47117e+06	2.54132e+06	1.79276e+06	2.07284e+06	1.94999e+06	0.133664	0.52549	0.0110711	2.28332e+06	0.786486	diff	pg
Uridine diphosphate glucose	565 / 323	9.03	Amide	C00029	HMDB0000286	Endoplasmic reticulum	Nucleosides, nucleotides, and analogues	Pyrimidine nucleotides	Pyrimidine nucleotide sugars	Pyrimidine nucleotide sugars	54667.2	58635.9	184919	156909	80937.4	85743.2	18394.9	58633	134385	168471	181479	254015	303973	322308	265908	474981	268602	168135	100740	80942.8	143622	167060	144179	221860	215667	154118	167967	152209	0.148757	0.475858	0.00637428	221859	0.252901	diff	pg
Ursodeoxycholic acid (UDCA)	391.4 / 391.4	8.53604	C18	C07880	HMDB0000946	Extracellular	Lipids and lipid-like molecules	Steroids and steroid derivatives	Bile acids, alcohols and derivatives	Dihydroxy bile acids, alcohols and derivatives	1276.15	1432.01	1231.03	1250.22	1372.58	1237.81	1259.91	1183.44	1372.46	1281.64	1446.94	1255.52	1038.69	981.26	736.31	1051.83	1274.97	1106.72	1230.54	1271.71	1428.63	1341.73	1160.71	1291.92	1358.2	1613.97	1589.88	1424.17	0.0723368	1.24806	0.0102641	1159.58	0.0133636	diff	pg
Vitamin B1	265.1 / 122.1	5.09687	Amide	C00378	HMDB0000235	Extracellular	Organoheterocyclic compounds	Diazines	Pyrimidines and pyrimidine derivatives	Thiamines	25200.9	26619.3	51039	44236	52195	59012.3	74640.2	53849.2	69143.1	71889.4	57562.6	55341.9	62050.4	66678.3	90022.2	79604.6	53746.1	53094.5	81306.3	82307.8	90610.1	85365	87266.2	97374	62068.9	64765.5	67507	69496.6	0.0425236	1.29377	0.0119657	77452.1	0.103149	diff	pg
Vitamin B5	218.1 / 88.0	4.10287	Amide	C00864	HMDB0000210	Extracellular	Organic oxygen compounds	Organooxygen compounds	Alcohols and polyols	Secondary alcohols	154580	156506	440103	355078	329430	329519	358631	201565	423602	486500	436383	381562	288726	267527	480817	403383	230032	173369	353347	448400	433538	430789	435436	486239	379574	362664	326727	410028	0.0813622	1.40345	0.0321803	369300	0.209461	diff	pg
Xanthosine	283 / 151	3.68	Amide	C01762	HMDB0000299	Cytoplasm	Nucleosides, nucleotides, and analogues	Purine nucleosides	na	Purine nucleosides	20130	22788.4	62638.6	57703	24178.4	25457.7	155523	115510	159279	178660	159276	164313	77377.3	67320.5	213621	86953.7	57657.1	43235	140565	200944	196294	168994	156205	181473	94927.7	92722.9	78824.4	90778.3	0.0697678	1.91238	0.0118052	132553	0.092003	diff	pg
Xanthosine monophosphate	365 / 97	9.58	Amide	C00655	HMDB0001554	Cytoplasm	Nucleosides, nucleotides, and analogues	Purine nucleotides	Purine ribonucleotides	Purine ribonucleoside monophosphates	15943.6	14141.5	39157	48423	60213.4	48305.9	92138.8	65416.7	134132	118802	151554	139276	765340	808970	478303	960348	755365	736927	123611	137401	241732	289725	191071	134351	344543	348301	327160	352394	0.028017	0.24813	1.02593e-05	468595	0.422471	diff	pg
Xylulose 5-phosphate	229 / 97	9.2	Amide	C00231	HMDB0000868	Cytoplasm	Organic oxygen compounds	Organooxygen compounds	Carbohydrates and carbohydrate conjugates	Pentose phosphates	2.47011e+07	3.30911e+07	7.4528e+07	6.45702e+07	9.11539e+07	9.87123e+07	5.04507e+07	3.34183e+07	4.64829e+07	6.43318e+07	4.14624e+07	5.58534e+07	1.33238e+06	742911	2.00755e+06	2.13075e+06	1.18168e+06	912639	6.30819e+06	3.32755e+06	7.29943e+06	5.95063e+06	3.49652e+06	7.19025e+06	2.20848e+07	1.83634e+07	2.22297e+07	2.23166e+07	0.0784914	4.04104	0.000243251	3.49004e+06	0.12653	diff	pg
10E-Heptadecenoic acid	267.2 / 267.2	11.3997	C18		HMDB0304753	na	Lipids and lipid-like molecules	Glycerophospholipids	Glycerophosphocholines	Phosphatidylcholines	5783.67	4889.99	6821.59	7254.73	9622.37	8203.32	8171.45	13903.9	8101.19	8899.84	8254.45	8061.48	1367.47							2838.88			1873.14		4711.32	3121.5	4291.32	3048.93	0.19084		1	2026.5	0.0265957	-	pg
10Z-Heptadecenoic acid	267.2 / 267.2	11.4439	C18		HMDB0060038	Membrane	Lipids and lipid-like molecules	Fatty Acyls	Fatty acids and conjugates	Long-chain fatty acids	3328.63	1816.79	3286.64	3506.71	4262.68	4340.7	4468.85	5545.07	5369.43	4367.08	3772.59	4482.19	525.917	667.545	538.242			844.172		1068.31					2055.74	1754.61	2109.31	1955.09	0.0687932		1	728.837	0.0109318	-	pg
10Z-Nonadecaenoic acid	295.3 / 295.3	11.9343	C18	C00174	HMDB0013622	Extracellular	Lipids and lipid-like molecules	Fatty Acyls	Fatty acids and conjugates	Long-chain fatty acids	16100.1	13556.7	19100.5	23665.6	25017.5	22154.4	18064.6	22432.3	20734	10702.4	13434.3	11969.6						2682.69			5451.31	3214.85		3984.55	9450.69	10712	9794.46	8332.35	0.088959		1	3833.35	0.0456622	-	pg
11Z,14Z,17Z-Eicosatrienoic Acid	305.2 / 305.2	11.5055	C18		HMDB0244373	na	Lipids and lipid-like molecules	Fatty Acyls	Fatty acids and conjugates	Long-chain fatty acids	1.17783e+06	977450	1.1742e+06	1.14022e+06	2.26337e+06	1.6379e+06	1.05918e+06	1.05679e+06	1.01705e+06	624505	778269	568562	244577	252756	296079	466208	225103	227102	306478	385956	685816	562696	373905	1.23397e+06	599363	629450	747009	580036	0.101441	2.07312	0.0617724	438387	0.17418	-	pg
1,4-Dihydronicotinamide adenine dinucleotide (NADH)	664.1 / 397.0	8.07183	Amide	C00004	HMDB0001478	na	Mixed metal/non-metal compounds	Miscellaneous mixed metal/non-metals	na	Miscellaneous mixed metal/non-metals	656716	610530	1.34328e+06	1.68327e+06	2.44268e+06	1.89376e+06	624507	321459	811122	1.04115e+06	760439	855887		129865		226862	149341		785108	423387	1.83301e+06	1.30514e+06	882381	1.30087e+06	846978	856853	980780	746462	0.0969072		1	781774	0.162427	-	pg
1-Aminocyclopropanecarboxylic acid	102 / 56	5.75	Amide	C01234	HMDB0036458	Cytoplasm	Organic acids and derivatives	Carboxylic acids and derivatives	Amino acids, peptides, and analogues	Alpha amino acids	8.55733e+06	8.9246e+06	1.50567e+07	8.94682e+06	1.16775e+07	9.53916e+06	1.13648e+07	7.12231e+06	8.62006e+06	9.95949e+06	1.11172e+07	1.05008e+07	7.69144e+06	6.69434e+06	5.85061e+06	8.6645e+06	7.89444e+06	6.68641e+06	8.27533e+06	8.20843e+06	8.11525e+06	7.1035e+06	7.18231e+06	8.07128e+06	1.0653e+07	9.2834e+06	9.2507e+06	1.08509e+07	0.0745129	1.0799	0.246014	7.53649e+06	1.14764	-	pg
1-Methylhistidine	170.1 / 123.9	6.25	Amide	C01152	HMDB0000001	Cytoplasm	Organic acids and derivatives	Carboxylic acids and derivatives	Amino acids, peptides, and analogues	Histidine and derivatives	34102.4	40351.7	48848.6	30750	47869.9	37942.1	41726.4	21499.8	12108.9	30138.2	29004	29485.8														15814.6	14097.8	18382.9	0.109379		1		0.0767792	-	pg
2-Furoic acid	111.0 / 111.0	0.899794	C18	C01546	HMDB0000617	na	Organoheterocyclic compounds	Furans	Furoic acid and derivatives	Furoic acids			130874				286632	209784	276271	281409	228647	207765	253296	277088	346892	273150	252998	225125	144983	276764	271736	226115	203795	212104	184689	198888	225338	214435	0.0748601	0.820053	0.0904972	247004	0.226053	-	pg
2-Hydroxyadenine	152.1 / 106.9	9.32	Amide	C04779	HMDB0004326	na	Nucleosides, nucleotides, and analogues	Purine nucleosides	na	Purine nucleosides							328869	186837	246193	207284	223360	235107	187782	163179	132510	232763	183076	182653							153101	155928	136703	169637	0.076091		1	180327	0.18899	-	pg
2-Hydroxyphenethylamine	120 / 91	2	C18	C02735	HMDB0001065	na	Organic nitrogen compounds	Organonitrogen compounds	Amines	Aralkylamines	13702.1	13562.3	28423.2	26930.6	16138.1	22062.6	31844		25077.1	23129.7	21874.5	22066.6	24781.2	28123.3	31989	27907.8	23786.2	21832.9	24642.7	23571.8	27629	25229.4	28078.8	30840	23662.6	26142.5	23261.9	25513.5	0.0491741	1.00992	0.890343	26534.3	0.068501	-	pg
2-Methylcitric Acid	205 / 125	9.09	Amide	C02225	HMDB0000379	Extracellular	Organic acids and derivatives	Carboxylic acids and derivatives	Tricarboxylic acids and derivatives	Tricarboxylic acids and derivatives	52070.3	59368.7	189186	152607	156511	162251	129626	187611	232845	319825	375450	353189	32083.9	33460.2	31076.8	56147.7	26213.1	18552.4	38248.5	27053.3	44510.1	54849.7	49097.7	73978.9	136565	124562	108665	125541	0.0803123	1.45665	0.100019	40439.4	0.0700827	-	pg
2'-O-methyladenosine	282.1 / 136.0	1.3	Amide	C00882	HMDB0001373	Cytoplasm	Nucleosides, nucleotides, and analogues	Purine nucleotides	Purine ribonucleotides	Purine ribonucleoside diphosphates	29373.9	32937.5	39614.1	38552.3	33175.5	36523.1	47896.8	117284	90260.7	63665.6	94128.5	84039.1		253906	293950		47522.1					95923.3			137104	138605	133334	123032	0.0456869		1	172825	0.146169	-	pg
3-Dehydrocholic acid (3-DHCA)	405.4 / 405.4	8.40124	C18		HMDB0000502	Extracellular	Lipids and lipid-like molecules	Steroids and steroid derivatives	Bile acids, alcohols and derivatives	Dihydroxy bile acids, alcohols and derivatives		173.288	138.141		135.611	173.222	143.918	224.975	168.981	184.291	132.171	159.206	141.54	145.661	90.7239	121.344	125.407	133.847	103.075	112.547	119.57	122.602	121.834	110.64		140.44	157.686	148.686	0.0472897	0.910017	0.218107	120.733	0.00497302	-	pg
3-Dehydroshikimate	171 / 127	3.52	Amide	C02637	HMDB0304122	na	Organic oxygen compounds	Organooxygen compounds	Carbonyl compounds	Cyclohexenones	43354.7	24766.2	65401.7	47532.2	42889.8	44286.2	46259	25517.8	63900.4	47056.4	53186.8	30064.9	15003.5	18839	22058.3	23441.2	16965.3	18261.5	13859.9	27934.2	9576.25	7112.64	9859.51	8489.65	31282	28523.8	26777.4	25672.3	0.0754678	0.670621	0.09532	15950.1	0.0613519	-	pg
3-Methoxytyramine	168.2 / 151.0	1.86575	C18	C05587	HMDB0000022	Cytoplasm	Benzenoids	Phenols	Methoxyphenols	Methoxyphenols	5205.2	5121.78	4500.99	4989.32	2933.93	4241.4	3470.03	4236.2	3366.54	3874.63	3994.53	3962.5	2791.7	2656.72	1618.24	2591.21	3090.24	4321.52	2496.15	2501.64	2204.71	2789.5	2316.58	2669.09	2857.21	2764.69	3263.96	3302.35	0.0783519	0.877446	0.366782	2670.61	0.0239376	-	pg
3-Methoxytyrosine	212 / 166	3.56	Amide		HMDB0001434	na	Organic acids and derivatives	Carboxylic acids and derivatives	Amino acids, peptides, and analogues	Tyrosine and derivatives	289583	251238	620942	442549	150842	162603	444615	221241	494298	535553	303414	205808		98038	125226	115744	94385.4	98078.5			105477		97118.6	136635	170529	191959	219780	208199	0.093613		1	108838	0.136949	-	pg
3-Methylhistamine	126 / 96	4.71	Amide		HMDB0001861	Cytoplasm	Organic nitrogen compounds	Organonitrogen compounds	Amines	2-arylethylamines	9793.97		13659.2	10952.8	13312.7		14248	12413.2	13184	11430.4	11370.1	11150.9	9856.17	10185.6	12820.3	13667.2	10028.4	9399.44		9494.89	9896.21	8723.91	8896.36	9764.03	10092.5	9682.29		10330.7	0.0266858	0.851015	0.0805572	10248.4	0.0454881	-	pg
3-Methylhistidine	170 / 96	7.03	Amide	C01152	HMDB0000479	Cytoplasm	Organic acids and derivatives	Carboxylic acids and derivatives	Amino acids, peptides, and analogues	Histidine and derivatives	4569.86	4897.16	8296.93	8264.01	6131.76	7354.2	5098.7	4406.91	6574.97	5231.88	4929.49	5503.52	3796.13	2827.95	5602.24	3627.32	3238.43	2603.72	4035.95	4128.77	4658.69	4230.02	3833.48	4548.04	4021.1	4206.64	3983.77	4001	0.0221082	1.17235	0.202252	3927.56	0.0238889	-	pg
4,5-Dihydroorotic acid	157 / 113	3.59	Amide	C00337	HMDB0003349	Cytoplasm	Organic acids and derivatives	Carboxylic acids and derivatives	Amino acids, peptides, and analogues	Alpha amino acids and derivatives	19469.3	15681	27059.2	23273.7	22863.8	25118.1	15170.4	12474.9	21055.6	19904.3	18467.1	14412.4	13106.3	16688.5	22370.2	17292.6	14679.2	15543.5		17557					16024	15238.9	14718.7	14189.9	0.0450081		1	16748.2	0.0536694	-	pg
4Z,7Z,10Z,13Z,16Z,19Z-Docosahexaenoic Acid (DHA)	327.2 / 327.2	11.214	C18	C06429	HMDB0002183	Cytoplasm	Lipids and lipid-like molecules	Fatty Acyls	Fatty acids and conjugates	Very long-chain fatty acids	9121.05	8662.28	7797.33	9983.4	12173.3	8914.59	6629.41	5974.75	6114.69	4149.22	4245.32	3980.56	525.737	492.415	327.038	469.875	470.313	393.661	422.841	394.937		347.313	351.915	407.393	2461.84	2858.65	3088.17	2543.29	0.0915538	0.86198	0.117496	418.494	0.00856767	-	pg
4Z,7Z,10Z,13Z,16Z-Docosapentaenoic Acid	329.2 / 329.2	11.4773	C18		HMDB0001976	Extracellular	Lipids and lipid-like molecules	Fatty Acyls	Fatty acids and conjugates	Very long-chain fatty acids	244411	188555	174922	210908	429674	297451	120400	127182	122873	102274	97976.6	89032.4									5470.48		6493.02		65895.9	58662.6	71574.5	65250.6	0.0700333		1	5981.75	0.189564	-	pg
5Z,8Z,11Z,14Z,17Z-Eicosapentaenoic Acid	301.2 / 301.2	10.9348	C18	C06428	HMDB0001999	Extracellular	Lipids and lipid-like molecules	Fatty Acyls	Fatty acids and conjugates	Long-chain fatty acids	439010	339470	323073	356116	483125	601067	193439	176494	178369	208669	132757	119784	6499.9	6940.88		7030		8061.79			11572.6	12770.9			96690.8	93030	90764.7	93842.9	0.0226518		1	8812.69	0.0632113	-	pg
6-Phosphogluconic acid	275 / 79	9.77	Amide	C00345	HMDB0001316	Endoplasmic reticulum	Organic oxygen compounds	Organooxygen compounds	Carbohydrates and carbohydrate conjugates	Monosaccharide phosphates	425232	471868	1.90572e+06	1.7661e+06	1.43341e+06	1.43866e+06	676412	413397	386429	283573	225183	200745	15018.9	9391.2		27195.5	12659.8	23635.2	33165.7	20085	36679.2	28405.7	17364.9	58550.9	243854	202571	184557	227421	0.10594	1.84158	0.0747302	25650.2	0.104818	-	pg
7-Dehydrocholic acid (7-DHCA)	405.3 / 405.3	7.80698	C18	C04643	HMDB0000391	Extracellular	Lipids and lipid-like molecules	Steroids and steroid derivatives	Bile acids, alcohols and derivatives	Dihydroxy bile acids, alcohols and derivatives		511.026	486.509	610.53		402.253	396.303	502.827			392.764	403.094		318.928	238.564		346.088			571.705		350.541	302.873	313.099	751.969	771.263	620.624	721.265	0.0810212		1	348.828	0.00863002	-	pg
7Z,10Z,13Z,16Z-Docosatetraenoic acid	331.3 / 331.3	11.6908	C18	C16527	HMDB0002226	Cytoplasm	Lipids and lipid-like molecules	Fatty Acyls	Fatty acids and conjugates	Very long-chain fatty acids	673129	586816	712762	689717	1.34139e+06	1.38635e+06	576940	699687	456748	403404	407740	398390	393071	455894	395315	427850	468820	507611	386524	433867	525044	565611	396701	481666	382075	378295	391624	403585	0.0251323	1.05318	0.51213	453165	0.283013	-	pg
Adenosine	268 / 136	1.97	Amide	C00212	HMDB0000050	Extracellular	Nucleosides, nucleotides, and analogues	Purine nucleosides	na	Purine nucleosides	4.98254e+07	5.38541e+07	6.35908e+07	7.52311e+07	1.06164e+07	1.05383e+07	4.37109e+07	5.31464e+07	4.97991e+07	6.3513e+07	6.18939e+07	6.81092e+07	1.35115e+08	8.93826e+07	9.68836e+07	9.61476e+07	9.0408e+07	1.00772e+08	1.35305e+08	4.65359e+07	4.91288e+07	8.84032e+07	1.24629e+08	1.41169e+08	8.25044e+07	8.48808e+07	8.53766e+07	7.97925e+07	0.0266543	0.961329	0.838429	9.949e+07	4.26833	-	pg
Adenosine 2',3'-cyclic phosphate	330 / 136	3.53	Amide	C02353	HMDB0011616	na	Nucleosides, nucleotides, and analogues	Purine nucleotides	Cyclic purine nucleotides	2',3'-cyclic purine nucleotides	1171.62	990.947	1695.86	1612.33	2160.53	1818.25	4028.67	3033.12	4110.48	4159.58	3383.08	3565.2	1169.63	903.527	2876.94	1501.55	821.46	784.341	1473.75	873.243	1528.44	1594.85	1854.03	1963.02	2161.65	1671.65	1698.01	2074.5	0.115174	1.15264	0.582929	1445.4	0.0136538	-	pg
Adenosine-3′,5′-cyclic monophosphate(cAMP)	328.0 / 134.0	4.17961	Amide	C00575	HMDB0000058	Cytoplasm、Extracellular、Golgi apparatus	Nucleosides, nucleotides, and analogues	Purine nucleotides	Cyclic purine nucleotides	3',5'-cyclic purine nucleotides	483.118	298.28	720.608	588.981	604.896	692.551	1276.17	1116.14	1645.93	1651.9	1430.38	1363.6	312.688	450.538	698.344	500.184	335.688	226.952	421.219	353.224	605.489	820.909	623.054	929.074	850.458	706.06	750.437	692.753	0.0824697	1.48668	0.101713	523.114	0.00743853	-	pg
Allantoin	157.0 / 42.0	2.57451	Amide	C01551	HMDB0000462	Cytoplasm	Organoheterocyclic compounds	Azoles	Imidazoles	Imidazoles	179208	212950	264713	266969	187076	177223	81655.3	62777	98249.9	88018.8	80179.1	100446	15955.5	15137.6	14881.2	21087.2	17386.2	16548.6	15684.3	13546.9	17042.5	17332.7	14116.3	17646.9	67736.8	72121.6	60941.8	67310.2	0.0594754	0.944289	0.441711	16363.8	0.0562584	-	pg
Alpha-aminobutyric acid	104.1 / 77.2	3.56369	Amide	C05145	HMDB0003911	Cytoplasm	Organic acids and derivatives	Carboxylic acids and derivatives	Amino acids, peptides, and analogues	Beta amino acids and derivatives	308929	275931	449552	436272	298275	370181	636025	551386	500664	513672	440257	456614	566767	457742		540052	487012	436361	449835	473893	537228	407666	458531	503034	472390	463967	511244	447191	0.0496068	0.947971	0.410343	483466	0.302551	-	pg
Aniline-2-sulfonate	172 / 80	1.28	Amide	C06333	HMDB0304940						5915.47	5509.7	4644.31	4564.42	5303.97	5184.22	4284.35	4915.2	4827.13	6108.94	5019.19	5540.84	4956.43	4162.62	3880.23	4727.03	4945.9	8628.89	5750.02	5093.3	5355.22	4236.73	5368.88	4024.16	5340.08	5163.46	5619.36	5373.38	0.0302452	0.952948	0.753064	5094.12	0.0316028	-	pg
Anserine	241.1 / 109.1	8.06184	Amide	C01262	HMDB0000194	Cytoplasm	Organic acids and derivatives	Peptidomimetics	Hybrid peptides	Hybrid peptides	379.494	346.651	870.539	836.245	459.434	615.292	252.266	112.7	290.311	195.034	162.477	216.801				225.679		164.115							282.878	407.424	307.146	289.358	0.156304		1	194.897	0.00692463	-	pg
Apocholic acid	389.4 / 389.4	9.44407	C18	C15375							566.753	616.352	778.306	832.247	622.014		850.587	782.457	732.625	637.761	547.273		449.942	507.933	445.223	527.675	522.767	683.674		595.122		459.537	419.518	461.212	539.204	566.112	579.795	518.241	0.0432449	0.92537	0.487033	507.26	0.0099345	-	pg
Arachidonic acid	303.2 / 303.2	11.2615	C18	C00219	HMDB0001043	Cytoplasm	Lipids and lipid-like molecules	Fatty Acyls	Fatty acids and conjugates	Long-chain fatty acids	200195	167078	127767	149978	231512	207590	121624	98650.3	132937	123312	91830.7	81017.4	1219.45	665.864	582.867	1242.36	788.891	936.837	926.678	827.76	1554.71	1170.41	628.115	1203.91	64518.5	62430.7	55320.1	64337.2	0.0607588	1.16101	0.425141	978.987	0.0124637	-	pg
Beta-Hyodeoxycholic acid (β-HDCA)	391.4 / 391.4	8.83964	C18		HMDB0000664	Extracellular	Lipids and lipid-like molecules	Steroids and steroid derivatives	Bile acids, alcohols and derivatives	Dihydroxy bile acids, alcohols and derivatives	2663.58	2567.34	2861.97	3289.89	3384.27	3212.55	2404.73	3063.09	2984.92	3119.06	2698.98	3348.52	2639.02	2081.55	1572.05	3155	2244.75	2669.08	1969.53	2454.39	2769.33	2711.41	2372.09	2674.84	2770.84	2642.35	2705.09	2843.37	0.0273008	1.04109	0.708271	2442.75	0.0211081	-	pg
Beta-Muricholic acid (β-MCA)	407.4 / 407.4	7.99358	C18	C17726	HMDB0000415	Extracellular	Lipids and lipid-like molecules	Steroids and steroid derivatives	Bile acids, alcohols and derivatives	Trihydroxy bile acids, alcohols and derivatives	7897.1	8887.43	7397.09	9397.52	7492.83	9004.71	6754.07	9388.23	7897.47	7084.37	7426.19	7602.61	6202.99	4962.77	6717.89	6817.78	5821.33	7443.9	6326.88	7387.29	6507.35	6971.89	6756.4	5555.82	7706.59	6741.95	6585.21	7203.37	0.0619588	1.04053	0.570218	6456.02	0.0335137	-	pg
Carnosine	225.1 / 154.1	8.24185	Amide	C00386	HMDB0000033	Cytoplasm	Organic acids and derivatives	Peptidomimetics	Hybrid peptides	Hybrid peptides	1202.6	1211.78	4624.79	5175.95	2330.59	2076.11	858.324		999.992	1142.78	637.075	640.845													1604.13	611.816	1166.33	600.515	0.420989		1		0.0194208	-	pg
CDP-Ethanolamine	447 / 112	8.91	Amide	C00570	HMDB0001564	Cytoplasm	Nucleosides, nucleotides, and analogues	Pyrimidine nucleotides	Pyrimidine ribonucleotides	CDP-ethanolamines	17442.5	9664.52	46797.3	31687.7	18508.4	33252.8	27167.7	41106.4	41669.3	37467.6	15159.1	8543.07	39459	10252.2	19414.5	11337.7	27891.7	11392.1	16181.9	14266.1	35279.1	43637.4	46118.4	127470	8818.14	47896.1	27981.5	49445.2	0.494755	2.36292	0.154027	33558.4	0.0306937	-	pg
Citraconic acid	129.0 / 85.0	0.859586	C18	C02226	HMDB0000634	Extracellular	Lipids and lipid-like molecules	Fatty Acyls	Fatty acids and conjugates	Methyl-branched fatty acids	3456.82	2979.69	5655.21	6156.14	3158.12	3972.75	5302.84	5649.61	3985.94	4756.29	4106.86	3637.85	3518.04	3274.8	2731.69	3114.14	3481.36	3358.71	2567.21	3752.29	3495.43	3544.25	3055.37	3325.03	3792.3	4798.12	4052.95	4826.32	0.104033	1.01339	0.840222	3268.19	0.0246056	-	pg
Citramalic acid	147.0 / 85.0	7.73374	Amide	C00815	HMDB0000426	Cytoplasm	Lipids and lipid-like molecules	Fatty Acyls	Fatty acids and conjugates	Hydroxy fatty acids	2521.23	2464.86	3554.63	3885.21	2908.05	2268.99	820.461	976.793	1438.47	1474.89	1173.32	1138.06	1925.5	2003.63	1620.59	1964.65	1689.31	1384.7		1470.18	1806.2	1893.41	1557.06	1657.18		1970.36	1813.24	1747.8	0.0506523	0.950178	0.51585	1724.76	0.0181091	-	pg
Citrulline	176.1 / 159.2	7.62074	Amide	C00327	HMDB0000904	Mitochondria	Organic acids and derivatives	Carboxylic acids and derivatives	Amino acids, peptides, and analogues	L-alpha-amino acids	370735	356649	736111	752945	784746	763434	165637	110091	161870	200669	231709	197428	7031.56	5581.42	5391.39	6495.63	8029.98			5996.07					198760	182957	190927	194197	0.0300919		1	6421.01	0.093625	-	pg
Cysteic acid	168 / 81	7.48	Amide	C00506	HMDB0002757	Mitochondria	Organic acids and derivatives	Carboxylic acids and derivatives	Amino acids, peptides, and analogues	Alpha amino acids	19165.6	22064.5	13212.6	15255	16836.5	15041.6						9449.91		19433.4					28739		27758.1	25131.8	33406.6		20628.8	19063.5	19864.1	20835.9	0.0347502		1	26893.8	0.0549771	-	pg
Cystine	241.1 / 151.9	8.47736	Amide	C00491	HMDB0000192	Cytoplasm	Organic acids and derivatives	Carboxylic acids and derivatives	Amino acids, peptides, and analogues	L-cysteine-S-conjugates	71038.9	65436.1	155290	134363	105960	92659.1	75206.3	19034	57367.8	64825.2	47380.6	41958.9	7733.47	7418.54	9481.54	6873.82	8200.23	12149.5				9834.7	11353.8	10694.3	9381.74	8756.4	9116.64	9019.38	0.0246732		1	9304.43	0.0375716	-	pg
Cytidine monophosphate	324 / 112	9.14	Amide	C00055	HMDB0000095	Extracellular	Nucleosides, nucleotides, and analogues	Pyrimidine nucleotides	Pyrimidine ribonucleotides	Pyrimidine ribonucleoside monophosphates	147829	152308	375865	351625	262571		1.25839e+06	945130	957426	781632	1.12982e+06	741319	649629	603316	430487	815560	502266	403547		261825				332903	495217	559613	427329	443913	0.107095		1	499942	0.339031	-	pg
Cytidine triphosphate	482 / 159	9.96	Amide	C00063	HMDB0000082	Cytoplasm	Organic oxygen compounds	Organooxygen compounds	Carbohydrates and carbohydrate conjugates	Pentose phosphates			88142.8	88932	102780	104489	555289	802549	555267	600831	542956	438061								235646	84842.9				195548	169557	153822	182520	0.0881754		1	160245	0.175493	-	pg
Deoxycholic acid (DCA)	391.4 / 391.4	9.8597	C18	C04483	HMDB0000626	Extracellular	Lipids and lipid-like molecules	Steroids and steroid derivatives	Bile acids, alcohols and derivatives	Dihydroxy bile acids, alcohols and derivatives	1242.09	1201.04	1501.74	1273.05	1502.4	1227.85	1409.92	1985.17	1366.75	1526.87	1332.94	1028.34	1221.55	726.009	648.207	936.273	1073.06	1349.42	1033.55	1308.17	1195.5	799.78	992.408	741.911	955.971	1131.9	1020.6	1186.63	0.0843591	1.01961	0.894924	1002.15	0.0137515	-	pg
Deoxyguanosine	266 / 150	2.9	Amide	C00330	HMDB0000085	Cytoplasm	Nucleosides, nucleotides, and analogues	Purine nucleosides	Purine 2'-deoxyribonucleosides	Purine 2'-deoxyribonucleosides	169465	187971	227951	213059	170414	230999	428099	568753	333990	558663	429966	440793						37786.9	391371	315613	384998	345640	347649	470186	287863	286396	264209	242044	0.0693297		1	327606	0.120038	-	pg
Didecanoylphosphatidylcholine	566 / 184	11.31	C18								38.9712	27.9923	44.6989	59.5313	49.6009	37.7885	47.5159	126.117	71.006	55.0391	39.007	55.2312	25.6786			50.338	41.1985					33.665	26.6549	58.5879	56.6166	25.5817	24.1331		0.422729		1	39.3538	0.00267588	-	pg
Diethanolamine	106 / 88	4.17	Amide	C06772	HMDB0004437	Cytoplasm	Organic nitrogen compounds	Organonitrogen compounds	Amines	1,2-aminoalcohols	6203.89	6189.57	6692.13	5469.32	6765.07	7258.32	8369.66	5670.3	6489.78	5768.34	5655.18	5962.02	4380.38	5629.49	6546.54	10511.9	9472.66	6680	7417.13	6118.33	6036.02	6398.25	6456.92	5622.13	54960.2	46932.1	57650.5	53956.6	0.0741419	0.880332	0.401826	6772.48	0.035584	-	pg
Dihomo-gamma-linolenic acid	305.2 / 261.1	11.5013	C18	C03242	HMDB0002925	Cytoplasm	Lipids and lipid-like molecules	Fatty Acyls	Fatty acids and conjugates	Long-chain fatty acids	409227	339983	363218	471055	829647	517575	335057	389687	395353	217947	292206	193430	87470.1	105138	95392.1	208984	91549.6	88491.1	124817	144605	285466	187389	155783	467081	225621	211036	261896	225968	0.081154	2.01638	0.0703872	170181	0.114374	-	pg
Dihydrobiopterin	240 / 196	3.87	Amide	C02953	HMDB0000038	Cytoplasm	Organoheterocyclic compounds	Pteridines and derivatives	Pterins and derivatives	Biopterins and derivatives	80669.8	61674.7	110190	91362.3			156905	109007	168206	167153	167507	143617			74759.7	54154.4		36748.8						55174.8	92257	79142.1	89232.7	82270.6	0.0612385		1	55209.4	0.0974342	-	pg
Dihydroxyacetone phosphate	169.1 / 97.0	8.58632	Amide	C00111	HMDB0001473	Peroxisome	Organic oxygen compounds	Organooxygen compounds	Carbohydrates and carbohydrate conjugates	Monosaccharide phosphates	68550.7	71066.9			83284.1	78979.7	245161	437965	225712	262422	303650	246002		42751.1	30672.8				152013	101544	266369	167373	117669	174040	145791	117032	129435	151287	0.0995806		1	131554	0.0816472	-	pg
Dimethylallyl diphosphate	245 / 79	8	Amide	C00235	HMDB0001120	Peroxisome	Lipids and lipid-like molecules	Prenol lipids	Isoprenoid phosphates	Isoprenoid phosphates		8501.42		11722.8	9020.02		43524.7	32881	37129.5	55569.2	79224	69775.2	35610.9	35422.2	26706.5	40140.8	31092.5	17348.1	13935.8	54563.3				13194.7	24394.2	27572.1	23535.1	20841.5	0.0997277		1	29779.4	0.0751129	-	pg
Dodecanoylcarnitine	344 / 85	8.97	C18		HMDB0002250	Extracellular	Lipids and lipid-like molecules	Fatty Acyls	Fatty acid esters	Acyl carnitines	3827.85	3299.55	7941.5	8336.93	3483	3211.88	985.702		1791.33	1481.88															1135.93	813.536	1031.14	876.583	0.131531		1		0.0285867	-	pg
D-Sedoheptulose 7-phosphate	289 / 97	9.7	Amide	C05382	HMDB0001068	Cytoplasm	Organic oxygen compounds	Organooxygen compounds	Carbohydrates and carbohydrate conjugates	Hexose phosphates	958027	1.118e+06	1.27381e+06	1.3282e+06	1.542e+06	1.48618e+06	3.19054e+06	2.38894e+06	4.91465e+06	3.47255e+06	4.62888e+06	4.65883e+06	1.57507e+06	1.25713e+06	700788	2.03827e+06	1.13983e+06	1.56205e+06	1.74217e+06	1.28482e+06	1.65005e+06	1.44357e+06	1.18735e+06	2.08693e+06	2.44934e+06	2.16974e+06	1.92704e+06	2.39092e+06	0.0920925	1.13559	0.435019	1.47234e+06	0.498902	-	pg
Ethylmalonic acid	131 / 87	6.15	Amide		HMDB0000622	Extracellular	Lipids and lipid-like molecules	Fatty Acyls	Fatty acids and conjugates	Branched fatty acids	5406.04	6276.82	6182.71	3947.08	7478.26	6615.08	13563.2	7691.11	7951.93	8740.66	11753	10139.9	2265.82	2057.76	1595.72		2525.28	2045.69	2659.37	2313.1	2458.76		2242.52	2537.66	5253.84	4374.92	4168.84	4730.02	0.0888123	1.16407	0.0779907	2270.17	0.0203734	-	pg
Galactaric acid	209 / 85	8.88	Amide	C00879	HMDB0000639	Cytoplasm	Organic oxygen compounds	Organooxygen compounds	Carbohydrates and carbohydrate conjugates	Glucuronic acid derivatives	2509.54	2518.31		2945.12		2734.52	8001.81			6348.14	7981.59	7762.03									8931.56	7351.85	6419.21		5729.8		3998.84	5699.84	0.157309		1	7567.54	0.0206276	-	pg
Galactitol	181 / 101	4.96	Amide	C01697	HMDB0000107	Extracellular	Organic oxygen compounds	Organooxygen compounds	Carbohydrates and carbohydrate conjugates	Sugar alcohols		1.27419e+06		2.24052e+06			7.31614e+06	4.00712e+06		9.14361e+06	8.07836e+06	8.58369e+06	2.2328e+06				2.29212e+06	1.87106e+06	781958	740189	870424	854542	797442	951286	3.01552e+06	3.00907e+06	3.09534e+06	3.22462e+06	0.02815		1	1.26576e+06	0.712954	-	pg
Glutaric acid	131.0 / 87.1	7.42082	Amide	C00489	HMDB0000661	Cytoplasm	Organic acids and derivatives	Carboxylic acids and derivatives	Dicarboxylic acids and derivatives	Dicarboxylic acids and derivatives	1336.7	1652.6	1919.23	2196.59	1838.52	1605.01	5632.8	5154.53	6250.73	4744.93	4896.74	4529.36	4059.16	5401.13	4984.66	5758.48	4749.68	4023.53							4283.17	4045.72	4034.32	3618.68	0.0598562		1	4829.44	0.0302141	-	pg
Glycerol-myristate	303 / 285	10.5	C18		HMDB0011561	Extracellular、Membrane	Lipids and lipid-like molecules	Glycerolipids	Monoradylglycerols	1-monoacylglycerols	40047.6	33472.6	29796.3	28386	46307	39836.3	61760.6	62429.8	36372.9	57996.4	46324.9	37242.6	41834.4	45462	17640.6	33379.8	48765.5	61371.1	32057.4	61866.6	34179.2	28103.9	20742.3	28643.4	34236.2	39875.6	43361.1	40959.2	0.0845312	0.827491	0.4151	37837.2	0.0930759	-	pg
Glycoursodeoxycholic acid (GUDCA)	448.3 / 448.3	7.55421	C18		HMDB0000708	Extracellular	Lipids and lipid-like molecules	Steroids and steroid derivatives	Bile acids, alcohols and derivatives	Glycinated bile acids and derivatives	1129.71	938.241	703.633	1013.69	761.378	794.134	1006.76	1371.65	1150.85	1120.3	1054.51	881.633	530.169	505.871	562.707	581.424	474.068	640.237	477.291	702.613	649.35	572.712	545.677	445.253	727.722	726.315	665.353	658.692	0.0469201	1.02987	0.733624	557.281	0.00996367	-	pg
Guanosine diphosphate mannose	604 / 424	9.47	Amide	C00096	HMDB0001163	Cytoplasm	Nucleosides, nucleotides, and analogues	Purine nucleotides	Purine nucleotide sugars	Purine nucleotide sugars	84488.9	79282.6	158761	225863	155957	103634	50996.7	42220	99894.6	75409	77972.9	101310							53437.5		47919.8	58411.1	67948.5	94923.3	59198.1	49198.9	66837.4	74921.9	0.151891		1	64528	0.145686	-	pg
Heptadecanoic acid	269.2 / 269.2	11.8409	C18		HMDB0002259	Cytoplasm	Lipids and lipid-like molecules	Fatty Acyls	Fatty acids and conjugates	Long-chain fatty acids	209583	199504	243350	225911	293548	339563	261806	309591	173778	141765	178925	214682		39104.9	33266.3	59129.2	35557.7	43414.1	49485.4	71345.1	53743.7	41001.8	47068.4	57529.5	104218	131788	103705	146116	0.149968	1.26768	0.106637	48240.6	0.0900548	-	pg
Histidinol	142 / 81	4.83	Amide	C00860	HMDB0003431	Cytoplasm	Organic nitrogen compounds	Organonitrogen compounds	Amines	Aralkylamines										2304.66			16016.3	17807.2	28657.4	21715.6	14288.7	13234	16188.2	16572.8	19470.3	18598.8	16530.3	19799.5	11147.3	11838.9	11957.2	11827	0.0272759	0.959188	0.761897	18239.9	0.0568189	-	pg
Homocitrulline	190.1 / 84.1	7.3731	Amide	C02427	HMDB0000679	Cytoplasm	Organic acids and derivatives	Carboxylic acids and derivatives	Amino acids, peptides, and analogues	L-alpha-amino acids	478.003		704.455	709.412	742.056		653.852	840.323	859.487	657.447		643.906			503.754			568.468		1121.89	1107.03		1131.06	1019.18	972.094	811.456		533.844	0.23435		1	908.563	0.00899003	-	pg
Hydroxypyruvic acid	103.0 / 59.0	3.53967	Amide	C00168	HMDB0001352	Mitochondria	Organic acids and derivatives	Hydroxy acids and derivatives	Beta hydroxy acids and derivatives	Beta hydroxy acids and derivatives			38130.2	35274.3			55848.8	38310.8	53802.1	67164.7	72608.9	81189.5	39143.7	33708.3	31956.1	41732.9	37615.6	35792.2						31033.4	41298.8	40082.7	39895.3	35308.7	0.0582495		1	35854.6	0.0827365	-	pg
Hyodeoxycholic acid （HDCA）	391.4 / 391.5	9.86257	C18	C15517	HMDB0000733	Extracellular	Lipids and lipid-like molecules	Steroids and steroid derivatives	Bile acids, alcohols and derivatives	Dihydroxy bile acids, alcohols and derivatives	659.561	710.042	966.952	754.754	672.427	881.647	754.965	1020.41	914.55	865.977	666.477	625.083	537.308	460.073	374.41	644.387	673.37	710.762	627.546	749.467	579.278	468.572	587.489	532.274	576.346	687.8	663.661	800.704	0.117333	1.04244	0.724853	578.745	0.0102411	-	pg
Imidazole Propionate	141.1 / 123.1	4.67731	Amide	C20522	HMDB0002271	na	Organoheterocyclic compounds	Azoles	Imidazoles	Imidazolyl carboxylic acids and derivatives		6486.2	8360.87	8217.69		5641.44	8840.45	5249.14	6809.67	7268.16	6566.71	6835.67	7024.12	6247.88		6586.95	6489.46	6685.27		6685.82					6333.72		5630.69	6754.84	0.0743163		1	6619.92	0.0350844	-	pg
Indoxyl-β-D-glucuronide	308.0 / 113.0	3.36536	Amide	C03033	HMDB0010319	na	Lipids and lipid-like molecules	Steroids and steroid derivatives	Steroidal glycosides	Steroid glucuronide conjugates			1304.78	1398.46	675.347	1792.26	1370.74						515.268	555.555	1164.37		578.578	609.018	678.23						879.114		702.949	1191.83	0.218641		1	683.503	0.0103812	-	pg
Isocitric acid	191.0 / 73.0	9.06123	Amide	C00311	HMDB0000193	Cytoplasm	Organic acids and derivatives	Carboxylic acids and derivatives	Tricarboxylic acids and derivatives	Tricarboxylic acids and derivatives	1250.05					939.296			1770.66	1422.02		1727.54	1303.27	1530.17	921.037	2474.93	1409.83	1641.77				1325.13	1306.58	1327.54	1090.86	1404.54		1537.03	0.139188		1	1471.14	0.0173953	-	pg
Isodeoxycholic acid (IsoDCA)	391.3 / 391.3	10.1507	C18	C17661	HMDB0002536	Extracellular	Lipids and lipid-like molecules	Steroids and steroid derivatives	Bile acids, alcohols and derivatives	Dihydroxy bile acids, alcohols and derivatives	887.288	806.654	1059.95	844.367	825.525	993.601	1247.02	1506.62	1108.33	1021.13	994.264	679.134	676.49	529.208	478.363	828.396	896.67	984.616	788.891	932.939	734.772	542.99	752.463	565.634	770.892	844.608	771.37	845.674	0.0457935	0.98269	0.904045	725.953	0.0116881	-	pg
Isolithocholic acid (IsoLCA)	375.5 / 375.5	10.0416	C18	C17658	HMDB0000717	Extracellular	Lipids and lipid-like molecules	Steroids and steroid derivatives	Bile acids, alcohols and derivatives	Monohydroxy bile acids, alcohols and derivatives	1165.9	1300	2533.29	2296.2	1863.43		1887.47	2998.36	2626.15	1957.64	2366.92	2302.88		1069.15	929.182					1152.69	1061.56		4202.02	907.143		1254.06	1242.05	1429.61	0.065511		1	1553.62	0.0137116	-	pg
Isopentenyl pyrophosphate	245 / 79	8	Amide	C00129	HMDB0001347	Peroxisome	Lipids and lipid-like molecules	Prenol lipids	Isoprenoid phosphates	Isoprenoid phosphates		8733.9	14672.4	15099.1			39587.2	46690.2	45597.9	62656.4	69369.3	66978.6	24594.9	34342.8	30201	44201.2	32162.6	18748.3	22043.1	65148.2					43650.2	25418.4	28309.1	18700.6	0.31489		1	33930.3	0.0701549	-	pg
Lithocholic acid （LCA）	375.3 / 375.3	10.5067	C18		HMDB0000761	Extracellular	Lipids and lipid-like molecules	Steroids and steroid derivatives	Bile acids, alcohols and derivatives	Monohydroxy bile acids, alcohols and derivatives		1501.53	2171.78	2833.26	1884.1		1564.11	1765.18	1365.01	2311.34	1856.09		960.349		531.814		782.434					2049.88	947.189		872.659		1155.91	1288.86	0.15696		1	1054.33	0.0134134	-	pg
Maltotriose	522.2 / 325.0	8.7447	Amide	C01835	HMDB0001262	Cytoplasm	Organic oxygen compounds	Organooxygen compounds	Carbohydrates and carbohydrate conjugates	Oligosaccharides	237676	351809	143804	253789	1.03745e+06	859623	161291	72977.1	100028	85045.5	68253.5			100489	101805				80195.8	88013.2	123296	66449.5	90486.6	135916	68065	59438.5	65405.2	61280.2	0.0532973		1	98331.5	0.171885	-	pg
Mannitol	181 / 89	4.63	Amide	C00392	HMDB0000765	Extracellular	Organic oxygen compounds	Organooxygen compounds	Carbohydrates and carbohydrate conjugates	Sugar alcohols		1.26682e+06	2.16891e+06	2.30704e+06			7.62374e+06	4.198e+06	8.671e+06	9.00597e+06	8.12249e+06	8.42987e+06	2.30708e+06				2.46882e+06	1.96839e+06	746872	801006	890637	907047	857434	929478	3.04348e+06		3.24885e+06	3.25239e+06	0.0306943		1	1.31964e+06	0.719843	-	pg
meso-Tartaric acid	149 / 87	8.37	Amide	C00552							17238.1		23894.1	16279.8		10867.7		17410.3	18493	34207.5	23665.4	23798.9	27331.7	28811.5	40130.9	37677.2	38773.8	17100.8	31678.1	33467.7	39384.2	39734.1	42591.3	50696	34029.5	27300	31273.8	40351.5	0.142981	1.25142	0.113227	35614.8	0.0692214	-	pg
Methionine	150.1 / 133.0	4.1437	Amide	C00073	HMDB0000696	Extracellular	Organic acids and derivatives	Carboxylic acids and derivatives	Amino acids, peptides, and analogues	Methionine and derivatives	1.50556e+06	1.32283e+06	3.33829e+06	2.63642e+06	2.8291e+06	3.10233e+06	3.93398e+06	2.89083e+06	3.39856e+06	3.22354e+06	3.14427e+06	2.78732e+06	3.0098e+06	2.95637e+06	3.82735e+06	3.57523e+06	2.64878e+06	1.85176e+06	2.82427e+06	3.27393e+06	3.42126e+06	3.2104e+06	3.03199e+06	3.54973e+06	2.93884e+06	2.8103e+06	3.01583e+06	3.13929e+06	0.0401424	1.08071	0.449668	3.09841e+06	0.712101	-	pg
Methionine sulfoxide	166.1 / 74.2	11.55	Amide	C08309	HMDB0002004	Membrane	Organoheterocyclic compounds	Indoles and derivatives	Tryptamines and derivatives	Tryptamines and derivatives			5952.82	4331.28			8119.51	6408.86		14324.5	10789.1		3767.26				8689.14	5004.9	14645.8			21552.3	9751.85		5350.33	7119.77		4910.5	0.164809		1	10568.5	0.0207874	-	pg
Methylmalonic acid	117.0 / 72.9	0.828352	C18	C02170	HMDB0000202	Cytoplasm	Organic acids and derivatives	Carboxylic acids and derivatives	Dicarboxylic acids and derivatives	Dicarboxylic acids and derivatives			16472.7	13660.5		9845.83	12420.2	16276.3	16686.8	16773	19258.9	13642.7	15386.2	17030.3	18791.1	11602.4	14411.2	11744.9	13714.5	19162.6	21625.9	13748.8	13140.7	19030.2	11720.6	15701	15726.6	16275.6	0.122826	1.12878	0.335814	15782.4	0.0491172	-	pg
Methylsuccinic acid	131.0 / 87.1	7.41975	Amide	C08645	HMDB0001844	Cytoplasm	Lipids and lipid-like molecules	Fatty Acyls	Fatty acids and conjugates	Methyl-branched fatty acids	1174.44	1219.44	1614.76	1939.04	1704.43	1349.72	4999.03	4505.32	5187	4406.81	4539.08	3996.27	4101.74	4777.83	3951.78	5193.89	4574.94	3880.86	4212.84	4117.6		4628.17	4323.67	4128.5	3725.29	3206.97	3207	3093.05	0.0741594	0.970238	0.612536	4353.8	0.0287692	-	pg
Murocholic acid (MoCA)	391.4 / 391.4	8.22758	C18	C15515	HMDB0000811	Extracellular	Lipids and lipid-like molecules	Steroids and steroid derivatives	Bile acids, alcohols and derivatives	Dihydroxy bile acids, alcohols and derivatives	5813.3	6105.4	7723.96	8032.81	7006.44	6000.51	8653.34	7454.02	6409.77	6506.49	6275.32	6823.48	6330.97	6943.4	3754.39	5713.05	6101.03	6550.85	5616.45	6222.69	6568.16	5023.25	6134.48	6442.84	7757.68	6224.77	6728.27	5756.42	0.112284	1.01735	0.847448	5950.13	0.0335881	-	pg
Myristic acid	227.2 / 227.2	10.9721	C18	C06424	HMDB0000806	Cytoplasm	Lipids and lipid-like molecules	Fatty Acyls	Fatty acids and conjugates	Long-chain fatty acids	615807	652453	757707	1.01961e+06	915335	980677	940873	886764	1.04416e+06	526048	504966	587590								340593	508840			474085	443577	404132	377955	433376	0.0619935		1	441173	0.359743	-	pg
N-Acetylasparagine	175 / 130	6.12	Amide		HMDB0006028	na	Organic acids and derivatives	Carboxylic acids and derivatives	Amino acids, peptides, and analogues	Asparagine and derivatives	36161.3	29170.9	34560	32086.4	31125.5	32838.4	57118.4	27398.8	32409.7	40545.4	48050.4	42541.5		5392.88		5018.59			6879.46	6875.37					17647.4	15264.4	9860.38	15151.5	0.196658		1	6041.58	0.0514374	-	pg
N-Acetylcadaverine	145.1 / 86.0	8.23	Amide	C00835	HMDB0000238	Cytoplasm	Organoheterocyclic compounds	Pteridines and derivatives	Pterins and derivatives	Pterins and derivatives		2331.9	2065.31		2669.63	1513.99	2714.94	2414.34	3699.26	3261.24	2765.89	3273.99	16709.8	14480.5	25063.6	19325.8	14392.9	12060.9	18578.9	20475.7	25649.7	15688.7	19314.4	22491.9	11664.3	13279.6	11222.1	10914.7	0.077423	1.19764	0.184368	18686.1	0.0521996	-	pg
N-Acetyl-D-glucosamine	222.1 / 138.1	4.02265	Amide	C00140	HMDB0000215	Cytoplasm	Organic oxygen compounds	Organooxygen compounds	Carbohydrates and carbohydrate conjugates	Acylaminosugars	381270	353970		508797	384370	469390	863895	864105	701454	704085	674535	526362	249751		263641	353876			348583	417822	541884	367813	362407	501532	442010	455455	448737	404836	0.0447596		1	378590	0.234448	-	pg
N-Alpha-acetyllysine	189 / 84	7.34	Amide	C12989	HMDB0000446	Cytoplasm	Organic acids and derivatives	Carboxylic acids and derivatives	Amino acids, peptides, and analogues	N-acyl-alpha amino acids	4187.26	4062.44	7699.24	8511.3	4674.45	4305.58	19530.5	15115.1	18712.7	16312.2	17389.5	18369.2	22065.9	18836.6	16790.5	21963.8	20096.6	15375.3	14402.8	19501.6	20135	21070.3	21002.5	19535.6	17810.8	14947.3	14285.8	12038.9	0.139452	1.00451	0.955311	19231.4	0.0593567	-	pg
N-Formyl-kynurenine	235.0 / 174.0	3.91353	Amide	C01168	HMDB0001200	Cytoplasm	Organic oxygen compounds	Organooxygen compounds	Carbonyl compounds	Alkyl-phenylketones	93181	120888	169150	191778	91976.7	123697	78390.9	113876	119353	117738	97828.7	125025	291224	272798	241971	229138	233610	256717	219327	198232	261957	186986	277855	257174	182693	171513	209635	150546	0.119342	0.91876	0.281368	243916	0.219217	-	pg
Nicotinamide ribotide	335 / 123	9.06	Amide	C00455	HMDB0000229	Cytoplasm	Nucleosides, nucleotides, and analogues	Pyridine nucleotides	Nicotinamide nucleotides	Nicotinamide nucleotides	20956.4	20389.4	38656.8	40408	27184	28853.5	51627.6	35507.4	60205.6	65605.5	43838.5	38041.4	112453	79102.6	112726	142325	71243.3	49089.3	91427.3	86703.8	191091	141397	105956	130555	88251.8	70524.8	90360.2	91662.5	0.100465	1.31783	0.185813	109506	0.117476	-	pg
Nicotinuric acid	181.1 / 134.9	8.71	Amide	C06199	HMDB0004366	na	Benzenoids	Benzene and substituted derivatives	Phenethylamines	Phenethylamines	268172	247145	280086	229172	232279	220773	237432	287009	276496	286939	275474	213658	249774	233260	231096	216923	268694	276251	260652	236275	258154	237807	247613	247328	225159	251180	240375	266202	0.0610649	1.00801	0.851958	246986	0.213057	-	pg
N-methyl-glutamic acid	160 / 116	7.45	Amide	C01046	HMDB0062660	na	Organic acids and derivatives	Carboxylic acids and derivatives	Amino acids, peptides, and analogues	Glutamic acid and derivatives	29052.6	32512.9	67340.3	58677.4					39005.2		41644.4		79861						223804	215209	315067		266522	277146	137759	141298	147194	123986	0.0620147		1	229602	0.065545	-	pg
Nordeoxycholic acid (NorDCA)	377.3 / 377.3	9.34636	C18		HMDB0304947	na	Lipids and lipid-like molecules	Steroids and steroid derivatives	Bile acids, alcohols and derivatives	Dihydroxy bile acids, alcohols and derivatives	409.993	495.085	458.269	544.153	582.745	477.853	539.176	567.287	464.771	513.171	506.406	523.989	445.91	439.301	343.03	501.247	427.051	423.339	371.036	535.428	483.562	440.576	436.886	435.857	613.674	537.28	485.851	471.257	0.105726	1.04786	0.516953	440.269	0.00893479	-	pg
Oleoylethanolamide	326.3 / 151.2	11.1717	C18	C06470	HMDB0003254	Cytoplasm	Organic oxygen compounds	Organooxygen compounds	Carbohydrates and carbohydrate conjugates	Sugar acids and derivatives		515.829	600.145		747.871	689.135		772.953	938.203				1004.29					1423.14	666.594		953.83			1125.65		922.69	918.285	1073.9	0.0744543		1	1034.7	0.0142068	-	pg
Oleoyl-glycerol	357 / 247	10.03	C18		HMDB0011567	Extracellular	Lipids and lipid-like molecules	Glycerolipids	Monoradylglycerols	1-monoacylglycerols	46267.4	41552.9	47416.1	59392	59803.1	55112.8	80964.6	78552.7	54738.4	73879.7	63948.2	45597	50567.8	44140.8	35755.8	48561.4	54561	75146.9	47785.9	74108.5	51475.6	33811.6	27756.6	31785	52888.6	52824	52782.6	54830	0.0162395	0.863926	0.449332	47954.7	0.101084	-	pg
Palmitoylcarnitine	400 / 85	10.71	C18	C02990	HMDB0000222	Cytoplasm	Lipids and lipid-like molecules	Fatty Acyls	Fatty acid esters	Acyl carnitines	5748.74	5819.79	16179.8	17302.9	6289.55	6756.63	3312.2	1774.47	4389.07	3859.9	1274.53	1383.88	58.6695	37.9606	27.4642	54.8209	159.824	41.0687	61.3027	40.0908		33.2385	41.9969	60.4899	2312.66	1853.29	2138.36	1902.34	0.0902988	0.749175	0.499131	56.0842	0.00142572	-	pg
Phenylalanine	166.1 / 120.1	3.41983	Amide	C00079	HMDB0000159	Cytoplasm	Organic acids and derivatives	Carboxylic acids and derivatives	Amino acids, peptides, and analogues	Phenylalanine and derivatives	1.3504e+08	1.25625e+08	1.95655e+08	2.00951e+08	1.24879e+08	1.49458e+08	2.82186e+08	2.56691e+08	2.31352e+08	2.32026e+08	1.92228e+08	1.9709e+08	2.37642e+08	2.02182e+08		2.24417e+08	2.21197e+08	2.04829e+08	2.02953e+08	2.10833e+08	2.2981e+08	1.92402e+08	1.98744e+08	2.23695e+08	2.15706e+08	2.15584e+08	2.21479e+08	2.06639e+08	0.0246985	0.961873	0.372609	2.13519e+08	6.33731	-	pg
Picolinic acid	124.2 / 106.1	3.21915	Amide	C10164	HMDB0002243	na	Organoheterocyclic compounds	Pyridines and derivatives	Pyridinecarboxylic acids and derivatives	Pyridinecarboxylic acids			24377.8	21018	16253.3	18408.2			17680.4			18964.8	16696.8	16915.7	19262.2	18203.4	17135.9	17081.9		16574.3		7646.59			15787.4		16244.2	17160	0.034804		1	16189.6	0.0582111	-	pg
Pipecolic acid	130.1 / 84.1	5.10812	Amide	C00408	HMDB0000716	Peroxisome	Organic acids and derivatives	Carboxylic acids and derivatives	Amino acids, peptides, and analogues	L-alpha-amino acids			20012.6			20146.3							11295	12131.8	19937.3	14870.6	8856.4	8034.58	12071.5	15032.7	13852.9	14815.9	13681.2	17346.6	10495.4	9622.68	11322.1	11414	0.0676066	1.15541	0.33599	13493.9	0.044513	-	pg
Propionylglycine	130.1 / 74.1	7.83	Amide		HMDB0034367	Cytoplasm	Organic acids and derivatives	Carboxylic acids and derivatives	Amino acids, peptides, and analogues	Dipeptides	6345.09		9758.51	9320.96			8505.33			12933.7					12783.1		11584.7	12355.6	10974.1	15752.4	18370.8	24623.8	14838.3	20497	12857	13282.6	11591.9		0.0570896		1	15753.3	0.0411741	-	pg
Purine	121.2 / 94	1.6	Amide	C15587	HMDB0001366	Cytoplasm	Organoheterocyclic compounds	Imidazopyrimidines	Purines and purine derivatives	Purines and purine derivatives	9217.21	8571.24	10468.4	9321.41	7336.17	9025.4	7304.05			9098.09	9327.83	8091.75	5681.54		4757.43			8266.49	6353.63					8438	9413.42	9125.3	8805.17	7507.29	0.0836119		1	6699.42	0.0357707	-	pg
Pyridoxal VB6	168.0 / 150.1	1.73912	Amide	C00250	HMDB0001545	Cytoplasm	Organoheterocyclic compounds	Pyridines and derivatives	Pyridine carboxaldehydes	Pyridoxals and derivatives	25773.9	30247.8	28098.1		25627.9	34313.5					28705.8		22934.9	18557.7	27824.4	29667.9	21661.3	26517.3	22183.1	22052.2	29285.5	17690.6	24414.4	22029.2	23425.6	21288	21307.1	24623.4	0.0630053	0.935388	0.507951	23734.9	0.0665641	-	pg
Pyridoxine	170 / 152	1.5	Amide	C00314	HMDB0000239	Extracellular	Organoheterocyclic compounds	Pyridines and derivatives	Pyridoxines	Pyridoxines	992863	1.09689e+06	1.01607e+06	1.03787e+06	995823	1.02628e+06	848908		1.13264e+06	936945	852349	793427													695861		650863	837079	0.108984		1		0.445394	-	pg
Quinaldic acid	174 / 156	3.23	C18	C06325	HMDB0000842	na	Organoheterocyclic compounds	Quinolines and derivatives	Quinoline carboxylic acids	Quinoline carboxylic acids	8728.24	8476.6	10671.6	8868.98	7198.09	7712.73	13318.1	25184	14122.4	8622.34	8340.52	6862.55	5737.24	6530.31	5706.99	7057.87	12924.1	11332.7	10191.6	8870.59	6623.03	5842.16	5391.12	5652.76	3603.09	3797.99	3377.56	3269.36	0.0581865	0.863703	0.474237	7655.04	0.0388863	-	pg
Quinic acid	191.1 / 85.0	6.61744	Amide	C00296	HMDB0003072	Cytoplasm	Organic oxygen compounds	Organooxygen compounds	Alcohols and polyols	Quinic acids and derivatives	214.599		449.899	331.165			645.905	448.321	576.893	618.44	509.924	362.924												151.038	285.08	201.916	197.576	217.622	0.155931		1	151.038	0.00697503	-	pg
Quinoline	130 / 77	2.98	C18	C06413	HMDB0033731	Cytoplasm	Organoheterocyclic compounds	Quinolines and derivatives	na	Quinolines and derivatives	208.361	187.578	452.164	352.185	244.568	302.331	460.104	377.301	455.764	377.255	374.228	347.425	684.045	722.957	716.756	727.975	666.873	619.566	613.413	636.015	721.213	597.346	682.224	641.184	593.616	518.074	594.627	577.967	0.0548135	0.940366	0.135569	669.13	0.0113525	-	pg
Riboflavin-5′-monophosphate	455.1 / 97.0	8.14135	Amide	C00061	HMDB0001520	Cytoplasm	Nucleosides, nucleotides, and analogues	Flavin nucleotides	na	Flavin nucleotides		2254.96	6184.43	6921.52		1081.25	2914.98	4551.35	9279.92	11598.1	4749.5	10580.4		2384.84	3178.32	2795.26	2111.09		3866.37			2216.29	2130.43	8505.84	4259.02	2526.62	4552.26	4260.53	0.205569	1.59692	0.342041	3398.55	0.0199142	-	pg
Ribonolactone	166.1 / 107.0	0.751048	C18	C02674	HMDB0001900	Cytoplasm	Organic oxygen compounds	Organooxygen compounds	Carbohydrates and carbohydrate conjugates	Pentoses	1737.66	1510.41	3240.44	3438.57	2061.48	2472.57	3651.79	3604.13	3118.76	3047.1	2565.53	2654.57	3000.51	3016.1	2880.27	3077.83	2726.97	2843.48	2580.88	3128.38	3381.24	3120.19	2855.46	3344.13	2632.4	2779.2	3158.3	2910.54	0.0673488	1.04931	0.311298	2996.29	0.0230349	-	pg
Ricinoleic acid	297.2 / 183.1	9.94489	C18	C08365	HMDB0034297	Extracellular	Lipids and lipid-like molecules	Fatty Acyls	Fatty acids and conjugates	Long-chain fatty acids	2498.84	2775.98	2713.73	2761.69	2991.64	2683.95	2894.19	3032.14	3432.49	2789.01	2599.97	2533.13	4120.07	3407.23	2374.42	2939.43	2725.67	2752.89	3423.22	2565.55	2313.58	2454.45	2630.29	2073.01	3239.63	3570.12	3292.79	3476.02	0.0394724	0.843905	0.162197	2814.99	0.0242703	-	pg
Sabinic acid	215 / 169	7.77	C18	C08317	HMDB0002059	Extracellular	Organic acids and derivatives	Hydroxy acids and derivatives	Medium-chain hydroxy acids and derivatives	Medium-chain hydroxy acids and derivatives													382.547						457.391	816.005	995.336	788.257	410.98	570.481	447.014	387.913	365.707	473.056	0.10357		1	631.571	0.00756183	-	pg
Sepiapterin	238.1 / 192.1	4.6	Amide	C00224	HMDB0001003	Cytoplasm	Nucleosides, nucleotides, and analogues	Purine nucleotides	Purine ribonucleotides	Purine ribonucleoside monophosphates		5871.26	11992.7	5838.36	13729.1	20937.7		9119.58	7506.48		6949.76		8158.66	14085.5	114887	27556.1	6356.65	7369.9	6636.82	6812.68	6253.69	6007.78	5985.03	6825.22	5720.69	5798.41	6419.15	8099.49	0.147031	0.215909	0.208301	18077.9	0.0713878	-	pg
Spermidine	146.2 / 72.2	0.597496	C18	C00315	HMDB0001257	Cytoplasm	Organic nitrogen compounds	Organonitrogen compounds	Amines	Dialkylamines	551332	553998	501715	489547	253787	312615	454389	414591	647116	660647	423716	265205	525686	410766	776286	558819	491157	355861	204184	821282	209690	77985.3	147880	180308	115833	120988	139428	122986	0.0707868	0.526307	0.0798317	396659	0.318796	-	pg
Thiamine monophosphate	345 / 122	9.44	Amide	C01081	HMDB0002666	Cytoplasm	Organoheterocyclic compounds	Diazines	Pyrimidines and pyrimidine derivatives	Thiamine phosphates	16342.2	15990.6	14562.5	15044.6	18231.5	18624.5	4613.37	8449.24	7731.17	5038.18	5347.61	5058.58	3209.69	5483.8	4316.81	11789.5	3529.14	2059.67	2393.59					2109.37	7219.09	5266.62	5091.37	6645.66	0.148944		1	4361.45	0.0302052	-	pg
Thymideine-monophosphate	321 / 195	8.29	Amide	C00364	HMDB0001227	Lysosome	Nucleosides, nucleotides, and analogues	Pyrimidine nucleotides	Pyrimidine deoxyribonucleotides	Pyrimidine 2'-deoxyribonucleoside monophosphates	49745.2	41991.9	76076.7	59854.3	62405.5	52203.2	23771.8	47411.3	38116.8	32565.7	33701.7	51292.4	62366.5	109009	137441	127300	129338	54154.3	61482.8	50962.7	47648.5	108558	77743.5	126639	88583.6	56067.9	67082.2	72276.8	0.165019	0.763441	0.245534	91053.6	0.135233	-	pg
Thymidine	241 / 42	1.39	Amide	C00214	HMDB0000273	Extracellular	Nucleosides, nucleotides, and analogues	Pyrimidine nucleosides	Pyrimidine 2'-deoxyribonucleosides	Pyrimidine 2'-deoxyribonucleosides			17879	19171.3	10284.8	13267.2	41213.3	41065.1	28844.8	33180.1	21009.1	27175.7	13399.4			13433			14815.8		18718.9	12288.4	14145.7	15962.2		13943.3	13041.6	13558.5	0.0273369		1	14680.5	0.0521508	-	pg
Thyronine	274.1 / 274.1	8.39355	C18		HMDB0000667	Cytoplasm	Organic acids and derivatives	Carboxylic acids and derivatives	Amino acids, peptides, and analogues	Phenylalanine and derivatives	851423	933962	730716	863915	679549	711709	1.26308e+06	1.29864e+06	1.1569e+06	1.16848e+06	904640	985280	764195	652984	478855	695691	724134	804855	705720	707185	792045	620452	728103	743753	867046	780581	842927	849465	0.0390848	1.04284	0.585502	701498	0.36052	-	pg
Thyrotropin releasing hormone	363 / 249.1	3.55	Amide	C03958	HMDB0060080	na	Organic acids and derivatives	Carboxylic acids and derivatives	Amino acids, peptides, and analogues	Oligopeptides	1431.98	3362.48			1877.34		2462.19	1837.99	1957.77		1267.93	2555.35	1477.29		3453.8			2447.69		1167.24	1708.15	1363.69	1111.61	1404.47	1429.49	1221.12	1486		0.082608		1	1766.74	0.0212449	-	pg
Trehalose	365.1 / 202.9	7.77041	Amide	C01083	HMDB0000975	Extracellular	Organic oxygen compounds	Organooxygen compounds	Carbohydrates and carbohydrate conjugates	O-glycosyl compounds	53179.5	73309.6	43284.9	37617.4	78492.4	80920.6	59123.1	89150.8	70049.8	35692.9	54438.1	39455.3	63961.5	62772.7	74440.5	68685.6	71501.8	57145.8	47522.9	46588.9	129959	220237	69246.9	70900.8	88249.6	93015	79020.7	90785	0.0606606	1.46661	0.288335	81913.6	0.0949047	-	pg
Tricosanoic acid	353.3 / 353.3	13.3825	C18		HMDB0001160	Extracellular	Lipids and lipid-like molecules	Fatty Acyls	Fatty acids and conjugates	Very long-chain fatty acids		299366	306943	374904	274644	281419	221723	273640	303239	248651	214480	280737	365496	340802	230854	380681	370356	343634	392874	508557	643931	357222	319761	397947	242841	253015	243330	238610	0.0215798	1.28963	0.0980054	387676	0.242125	-	pg
Trimethylamine-N-oxide	76.1 / 58.0	5.41378	Amide	C01104	HMDB0000925	Cytoplasm	Organic nitrogen compounds	Organonitrogen compounds	Aminoxides	Trialkyl amine oxides	13.2929	9.13627	19.3325	10.6688	20.1108	41.5599	8.12315	7.12737	9.78247	9.44887	8.41578			7.86396	26.0954	7.37991	8.10479		7.19863	7.62723	7.89032	6.69537		6.35973	5.94072	8.37528	8.13142	8.12487	0.12927	0.578776	0.238006	9.46837	0.00142484	-	pg
Tyrosine	182.1 / 136.1	4.88073	Amide	C00082	HMDB0000158	Cytoplasm	Organic acids and derivatives	Carboxylic acids and derivatives	Amino acids, peptides, and analogues	Tyrosine and derivatives	1.03779e+06	1.03591e+06	1.9184e+06	1.94694e+06	1.44269e+06	1.52404e+06	2.66519e+06	1.9662e+06	2.60643e+06	2.38365e+06	2.26051e+06	2.09497e+06	2.14718e+06	2.06709e+06	2.16693e+06	2.41339e+06	2.03888e+06	1.66867e+06	2.09199e+06	2.35759e+06	2.48375e+06	2.25203e+06	2.10462e+06	2.52317e+06	2.09309e+06	2.08337e+06	2.11422e+06	2.22425e+06	0.0264314	1.10486	0.109707	2.19294e+06	0.605557	-	pg
Uridine diphosphate glucuronic acid	579 / 403	9.62	Amide	C00167	HMDB0000935	Endoplasmic reticulum	Organoheterocyclic compounds	Lactones	Gamma butyrolactones	Gamma butyrolactones	1.19366e+06	1.50707e+06	2.24671e+06	2.63753e+06	1.91743e+06	1.95078e+06	1.14515e+06	1.79061e+06	1.93693e+06	2.41508e+06	1.94968e+06	2.66054e+06	302427	266982	343687	565839	351692	135855	188994	195227	264146	243217	198497	264757	917054	834790	986762	966811	0.0633062	0.688965	0.115587	276777	0.248166	-	pg
Uridine diphosphate-N-acetylgalactosamine	606 / 385	8.81	Amide	C00203	HMDB0000304	Endoplasmic reticulum	Nucleosides, nucleotides, and analogues	Pyrimidine nucleotides	Pyrimidine nucleotide sugars	Pyrimidine nucleotide sugars	8.88032e+06	1.14035e+07	2.68615e+07	2.10528e+07	1.53392e+07	1.35271e+07	4.84508e+06	3.31294e+06	1.39709e+07	1.4841e+07	1.01258e+07	9.08969e+06	5.20966e+06	5.36816e+06	3.20301e+06	6.18962e+06	5.93169e+06	3.35011e+06	3.7508e+06	1.74232e+06	2.77627e+06	4.36898e+06	6.35772e+06	6.36293e+06	1.01554e+07	8.69583e+06	1.05552e+07	1.10932e+07	0.087868	0.866908	0.501267	4.55094e+06	0.965812	-	pg
Uridine diphosphate-N-acetylglucosamine	606 / 385	8.81	Amide	C00043	HMDB0000290	Golgi apparatus	Nucleosides, nucleotides, and analogues	Pyrimidine nucleotides	Pyrimidine nucleotide sugars	Pyrimidine nucleotide sugars	1.33228e+07	1.31317e+07	3.10034e+07	2.75556e+07	1.90546e+07	1.89471e+07	8.04069e+06	4.33864e+06	1.7176e+07	1.56038e+07	1.15862e+07	1.17097e+07	5.59741e+06	6.87182e+06	5.06608e+06	9.5438e+06	7.03844e+06	4.10692e+06	6.05888e+06	2.19287e+06	3.94431e+06	6.69589e+06	6.59376e+06	1.06923e+07	1.42803e+07	9.87353e+06	1.30971e+07	1.53436e+07	0.155991	0.946462	0.813929	6.20021e+06	1.08686	-	pg
Ursocholic acid (UCA)	407.3 / 407.3	7.28949	C18	C17644	HMDB0000917	Extracellular	Lipids and lipid-like molecules	Steroids and steroid derivatives	Bile acids, alcohols and derivatives	Trihydroxy bile acids, alcohols and derivatives	1064.88	1079.22	1094.74	867.069	965.559	871.139	815.233	945.867	934.76	946.923	999.215	1024.03	749.559	747.634	877.227	977.7	802.834	713.37	920.103	846.41	831.435	916.623	819.241	820.77	919.63	885.088	853.84	953.055	0.0411415	1.0588	0.313327	835.242	0.0120069	-	pg
Valine	118.1 / 55.1	4.83815	Amide	C00183	HMDB0000883	Extracellular	Organic acids and derivatives	Carboxylic acids and derivatives	Amino acids, peptides, and analogues	Valine and derivatives	561458	569061	999771	975988	768405	812525	1.39909e+06	1.03149e+06	1.35012e+06	1.15214e+06	1.15083e+06	1.09716e+06	1.28439e+06	1.29538e+06	1.3372e+06	1.42618e+06	1.28692e+06	1.09224e+06	1.28628e+06	1.38465e+06	1.47942e+06	1.35659e+06	1.32542e+06	1.48956e+06	1.16769e+06	1.21966e+06	1.19418e+06	1.22831e+06	0.0196866	1.07765	0.104239	1.33702e+06	0.478729	-	pg
Vitamin B2	377.0 / 243.0	2.43897	Amide	C00255	HMDB0000244	Extracellular	Organoheterocyclic compounds	Pteridines and derivatives	Alloxazines and isoalloxazines	Flavins	1585.68	1977.56		2722.13	2737.58	3981.47	2057.21	2305.53	2033.25	2418.58	2305.71	2180.66			829.696		260.887		1856.41	2521.09	2572.22	1798.86	1656.04	2106.44	1754.7	1540.99		1504.89	0.0688929		1	1700.2	0.0118955	-	pg
Vitamin B9	442.2 / 295.1	8.62452	Amide	C00504	HMDB0000121	Extracellular	Organic acids and derivatives	Carboxylic acids and derivatives	Amino acids, peptides, and analogues	Glutamic acid and derivatives	4425.56	3808.18	1553.33	1198.07	1674.2	1471.23	3476.31	2172.42	3643.04	1199.25	1804.92	2117.29		805.117		905.62	745.605		881.29	950.908		2412.25	1360.62	2004.42	1230.18		1304.03	1198.31	0.0355883		1	1258.23	0.0141689	-	pg
Xanthine	151 / 108.1	3.19	Amide	C00385	HMDB0000292	Cytoplasm	Organoheterocyclic compounds	Imidazopyrimidines	Purines and purine derivatives	Xanthines	282652			2.71868e+06	3.05477e+06		1.15303e+06	2.31112e+06	1.38435e+06	1.04314e+06	915585	1.06054e+06	1.19145e+07	9.64728e+06	1.81457e+07	1.18958e+07	8.40264e+06	8.20915e+06	1.18403e+07	1.24037e+07	1.91304e+07	1.4695e+07	1.56266e+07	1.47563e+07	7.17025e+06	7.3103e+06	7.08163e+06	7.40961e+06	0.0174123	1.29667	0.0975577	1.30556e+07	1.30317	-	pg
β-Nicotinamide adenine dinucleotide (NAD)	662.1 / 540.0	8.72912	Amide		HMDB0249146	na	Nucleosides, nucleotides, and analogues	(5'->5')-dinucleotides	na	(5'->5')-dinucleotides	133948	192009	1.56702e+06	391221	220876	136921	44578.4	59248.8	130270	107537	118189	40637.8	131274	183560	109911	156844	100705	185212	206210	68424.1	195487	710905	255454	598311	113340	128428	136537	200849	0.230819	2.34556	0.0935451	241858	0.10957	-	pg
β-Nicotinamide adenine dinucleotide phosphate (NADP)	742.1 / 620.0	9.73114	Amide	C00003	HMDB0000902	Endoplasmic reticulum	Nucleosides, nucleotides, and analogues	(5'->5')-dinucleotides	na	(5'->5')-dinucleotides	82221.1	75432	165107	160355	99151.4	98309.7	80957.1	135209	85702	96857.2	79367.4	135035	101209	134607	66476.8	161047	93170.6	51362.6	127014	111525	229414	128775	145849	267820	109117	104143	95812.2	85364	0.0913108	1.66219	0.0566224	134856	0.121022	-	pg
