# Supplementary material for: Metabolomics profiling reveals differences in proliferation between tumorigenic and non-tumorigenic Madin-Darby canine kidney (MDCK) cells
Source: PeerJ. 2023 Sep 20;11:e16077. doi: 10.7717/peerj.16077 (PMC10517658; doi:10.7717/peerj.16077)
Supplement: Supplemental Information 11 [file peerj-11-16077-s011.xlsx]

## Sheet: CL23 cell +choline chloride 24h
CL23 cell +choline chloride(24 h)						450 OD
control	115.085	106.271	90	88.6441		0.371	0.358	0.334	0.332
10	125.932	128.644	130	145.593		0.387	0.391	0.393	0.416
20	170	153.051	138.814	138.814		0.452	0.427	0.406	0.406
40	199.831	188.305	153.729	150.339		0.496	0.479	0.428	0.423
80	166.61	159.831	144.915	123.22		0.447	0.437	0.415	0.383
100	163.898	157.797	153.729	117.797		0.443	0.434	0.428	0.375
200	155.085	143.559	137.458	130.678		0.43	0.413	0.404	0.394
300	139.492	131.356	128.644	118.475		0.407	0.395	0.391	0.376

## Sheet: CL23 cell +choline chloride 48h
CL23 cell +choline chloride(48 h)						450 OD
control	94.5187	96.6578	100.936	107.888		0.36	0.364	0.372	0.385
10	113.77	120.187	121.791	123.93		0.396	0.408	0.411	0.415
20	102.005	111.096	132.487	137.299		0.374	0.391	0.431	0.44
40	108.957	108.957	110.561	115.374		0.387	0.387	0.39	0.399
80	109.492	109.492	114.84	125.535		0.388	0.388	0.398	0.418
100	115.909	120.722	132.487	137.299		0.4	0.409	0.431	0.44
200	102.54	109.492	114.305	115.909		0.375	0.388	0.397	0.4
300	96.123	96.6578	96.6578	112.166		0.363	0.364	0.364	0.393

## Sheet: CL23 cell +tryptophan 24h
CL23 cell +tryptophan(24 h)						450 OD
control	85.9431	90.2135	108.719	115.125		0.305	0.311	0.337	0.346
50	103.025	103.025	96.6192	83.8078		0.329	0.329	0.32	0.302
100	98.7544	109.431	116.548	122.954		0.323	0.338	0.348	0.357
200	93.0605	110.142	115.836	117.972		0.315	0.339	0.347	0.35
400	105.16	106.584	109.431	122.242		0.332	0.334	0.338	0.356
600	109.431	120.819	121.53	125.089		0.338	0.354	0.355	0.36
800	111.566	112.989	120.819	132.918		0.341	0.343	0.354	0.371

## Sheet: CL23 cell +tryptophan 48h
CL23 cell +tryptophan(24 h)						450 OD
control	86.6751	98.3503	102.411	112.563		0.359	0.382	0.39	0.41
50	92.7665	109.518	115.102	127.792		0.371	0.404	0.415	0.44
100	109.518	113.071	117.64	124.239		0.404	0.411	0.42	0.433
200	84.6447	87.6904	88.7056	121.193		0.355	0.361	0.363	0.427
400	85.1523	88.198	99.8731	121.193		0.356	0.362	0.385	0.427
600	80.0761	83.6294	85.1523	103.426		0.346	0.353	0.356	0.392
800	75	76.0152	93.2741	96.3198		0.336	0.338	0.372	0.378

## Sheet: XF06+tryptophan  cells 
Day(d)	cell concentration of XF06 cell（× 106）	cell concentration of XF06 cell+tryptophan（× 106）		Hours(h）	specific growth rate(μ/h)
0	1	1			XF06	XF06+tryptophan
	1	1		24	0.0179909	0.0203575
	1	1			0.0225968	0.0163351
1	1.54	1.63			0.0260808	0.0177195
	1.72	1.48		48	0.0300812	0.021075
	1.87	1.53			0.0178523	0.0215987
					0.0169686	0.0215987
2	3.17	2.75		72	0.0157844	0.0224915
	2.64	2.82			0.0278424	0.0230309
	2.81	2.82			0.0214324	0.0233189
				96	0.0244211	0.0164262
3	4.63	5.05			0.010963	0.0172732
	5.15	5.25			0.0115411	0.0168686
	4.7	5.36
4	8.32	4.84
	6.7	5.25
	6.2	5.05
5	3.02	4.9
	3.9	5.62
	6.24	4.57
